# Supplementary material for: Identification and analysis of major latex protein (MLP) family genes in Rosa chinensis responsive to Botrytis cinerea infection by RNA-seq approaches
Source: Front Plant Sci. 2024 Dec 13;15:1511597. doi: 10.3389/fpls.2024.1511597 (PMC11671256; doi:10.3389/fpls.2024.1511597)
Supplement: Supplementary file 1 [file Table1.xlsx]

## Sheet: Table S1
Table S1 Primers used in this study.
Genes	Types of primers	Primer sequences (5'-3')
RcMLP7	Forward	AGGTTGTTCAAGGCTTTCG
	Reverse	CAAGGATCTCAGCGGACTG
RcMLP9	Forward	CGCCGATAACCTCATTCCC
	Reverse	TGATGGTGCCAACTCCTCC
RcMLP13	Forward	GATGCTATCGGAGACAAAGT
	Reverse	AATGGTAGTGGCTGGTGCT
RcMLP14	Forward	GTTCACCTCCGTCATTCCA
	Reverse	ACGATTTCGGCACTCTTCA
RcMLP27	Forward	GTTTACCTCCGTCATTCCA
	Reverse	GATTTCGGCACTCTTCACA
RcMLP28	Forward	GATGCTATCGGAGACAAAGT
	Reverse	AATGGTAGTGGCTGGTGCT
RcGAPDH	Forward	GCTGGCAGGTATCCTTTCTG
	Reverse	GGCGACAATATCAGCCAAGT

## Sheet: Table S2
Table S2 RNA sequencing (RNA-seq) and mapping statistical analysis.
Sample	Total Reads	Mapped Reads	Uniq Mapped Reads	Multiple Map Reads	Reads Map to '+'	Reads Map to '-'	Q30
0h-1	52906936	42,927,783 (81.14%)	41,509,475 (78.46%)	1,418,308 (2.68%)	22,407,671 (42.35%)	22,379,826 (42.30%)	95.58
0h-2	52403830	43,688,064 (83.37%)	42,397,209 (80.90%)	1,290,855 (2.46%)	22,679,254 (43.28%)	22,663,173 (43.25%)	95.78
0h-3	52901262	43,469,895 (82.17%)	42,042,870 (79.47%)	1,427,025 (2.70%)	22,663,550 (42.84%)	22,681,062 (42.87%)	95.7
24h-1	50825186	42,064,170 (82.76%)	40,531,864 (79.75%)	1,532,306 (3.01%)	22,076,481 (43.44%)	22,067,019 (43.42%)	95.6
24h-2	40140522	33,296,591 (82.95%)	32,100,435 (79.97%)	1,196,156 (2.98%)	17,471,913 (43.53%)	17,455,911 (43.49%)	95.21
24h-3	43711914	36,518,106 (83.54%)	35,288,106 (80.73%)	1,230,000 (2.81%)	19,068,576 (43.62%)	19,073,075 (43.63%)	95.92
48h-1	44574786	36,685,248 (82.30%)	35,492,031 (79.62%)	1,193,217 (2.68%)	19,130,472 (42.92%)	19,116,932 (42.89%)	95.43
48h-2	42545512	35,077,361 (82.45%)	33,731,757 (79.28%)	1,345,604 (3.16%)	18,486,344 (43.45%)	18,502,595 (43.49%)	95.31
48h-3	43431334	36,122,665 (83.17%)	34,467,320 (79.36%)	1,655,345 (3.81%)	19,240,833 (44.30%)	19,217,122 (44.25%)	95.57
72h-1	47831042	39,925,200 (83.47%)	38,445,914 (80.38%)	1,479,286 (3.09%)	20,967,404 (43.84%)	20,968,297 (43.84%)	95.91
72h-2	52854256	43,009,366 (81.37%)	41,667,313 (78.83%)	1,342,053 (2.54%)	22,374,727 (42.33%)	22,379,472 (42.34%)	95.81
72h-3	52323046	43,614,857 (83.36%)	42,190,364 (80.63%)	1,424,493 (2.72%)	22,724,074 (43.43%)	22,733,024 (43.45%)	95.86

## Sheet: Table S3
Table S3 DEGs between 0 hpi and 24 hpi post-inoculation.
Gene ID	0h-1_FPKM	0h-2_FPKM	0h-3_FPKM	24h-1_FPKM	F24h-2_FPKM	24h-3_FPKM	0h Average	24h average	FDR	log2FC	Regulated
RcHm_v2.0_Chr6g0284121	1.18839	1.79032	1.90681	0.580135	0.606379	0.359683	1.62851	0.515399	0.000262458	-1.59101	down
RcHm_v2.0_Chr6g0277541	0.04177	0.087166	0.038719	0.580315	0.508648	1.0031	0.055885	0.697356	2.44138e-07	3.64918	up
RcHm_v2.0_Chr6g0255151	53.1309	18.2864	48.5625	124.052	2	235.476	39.9933	120.509	0.00012491	2.1295	up
RcHm_v2.0_Chr1g0333361	0.475099	0.628393	1.0851	5.29351	3.48671	2.78653	0.729529	3.85558	2.54844e-05	2.43347	up
RcHm_v2.0_Chr2g0176511	3.54343	2.91425	3.3696	9.02006	8.74808	6.1903	3.27576	7.98615	9.66153e-07	1.33171	up
RcHm_v2.0_Chr7g0198241	20.7896	26.2305	31.1551	6.95858	9.55776	4.36034	26.0584	6.95889	2.23347e-07	-1.86611	down
RcHm_v2.0_Chr4g0435431	2.29957	2.47601	2.10352	5.02255	4.68098	7.08503	2.29304	5.59619	0.00160061	1.34482	up
RcHm_v2.0_Chr4g0437071	31.6559	23.6931	27.778	14.2338	16.0942	9.66543	27.709	13.3311	0.00174222	-1.01431	down
RcHm_v2.0_Chr5g0027111	6.71415	6.43738	6.32025	12.1133	10.9036	14.8129	6.49059	12.6099	0.000315652	1.01805	up
RcHm_v2.0_Chr4g0425181	142.069	177.174	274.785	710.619	466.871	393.554	198.01	523.682	0.000633305	1.46709	up
RcHm_v2.0_Chr1g0325821	101.306	38.4106	24.7796	214.222	160.781	218.771	54.8322	197.925	0.00401946	1.89774	up
RcHm_v2.0_Chr7g0232641	20.4483	9.98035	16.6027	5.87813	6.93269	6.31247	15.6771	6.37443	0.00163961	-1.25141	down
RcHm_v2.0_Chr7g0187801	0.036305	0.172103	0	0.984013	1.12176	3.40073	0.0694693	1.8355	9.9427e-05	4.70265	up
RcHm_v2.0_Chr1g0362291	69.9663	39.4396	72.855	372.122	220.654	308.883	60.7536	300.553	1.92421e-09	2.37161	up
RcHm_v2.0_Chr2g0173881	1.30674	1.466	1.93255	3.45115	4.09337	2.56729	1.56843	3.37061	0.00689332	1.15057	up
RcHm_v2.0_Chr2g0170621	3.2125	2.40511	2.48509	0.234437	0.399103	0.784231	2.7009	0.47259	5.49541e-05	-2.42223	down
RcHm_v2.0_Chr5g0025681	0.058867	0	0.14715	0.987017	0.806778	1.0069	0.0686723	0.933564	0.000395654	3.74367	up
RcHm_v2.0_Chr3g0491141	0.525178	0.778804	1.12111	0.023597	0.193858	0	0.808365	0.072485	0.00745408	-3.51574	down
RcHm_v2.0_Chr6g0307131	0.908484	2.35712	1.29632	0.108241	0.24855	0.309834	1.52064	0.222208	0.000141399	-2.68346	down
RcHm_v2.0_Chr3g0463101	67.532	58.8419	57.268	110.034	197.644	228.895	61.214	178.858	1.86654e-05	1.59578	up
RcHm_v2.0_Chr7g0227711	10.8299	16.0841	8.65825	5.82893	4.7833	4.81221	11.8574	5.14148	0.0037969	-1.1499	down
RcHm_v2.0_Chr5g0034661	22.117	36.5163	9.44922	0.715849	1.14311	0.188082	22.6942	0.682347	1.08679e-12	-5.02731	down
RcHm_v2.0_Chr2g0118641	0.788753	0.978182	0.541408	5.28215	5.2229	2.58447	0.769448	4.36317	3.62235e-05	2.50339	up
RcHm_v2.0_Chr4g0433521	3.23265	3.42125	3.33351	16.9226	6.06595	7.43612	3.32914	10.1415	0.00213551	1.67449	up
RcHm_v2.0_Chr2g0155581	183.662	110.885	102.695	54.4103	33.1787	37.6075	132.414	41.7322	0.000144699	-1.61102	down
RcHm_v2.0_Chr3g0457961	3.18472	1.83541	2.42091	7.17172	5.34729	7.99332	2.48034	6.83744	0.000153778	1.52086	up
RcHm_v2.0_Chr4g0389511	0.277072	0.628447	0.881385	3.97879	1.95527	3.14066	0.595635	3.0249	4.56885e-05	2.41442	up
RcHm_v2.0_Chr6g0285821	3.35449	5.56277	8.474	21.8479	10.8296	47.1176	5.79709	26.5984	0.00164769	2.29216	up
RcHm_v2.0_Chr5g0029081	11.9668	8.91826	1.30211	233.037	52.4462	490.611	7.39572	258.698	5.64406e-08	5.20514	up
RcHm_v2.0_Chr1g0326921	2.3672	1.45087	1.55332	7.03753	3.52477	9.32428	1.79046	6.62886	0.000501102	1.955	up
RcHm_v2.0_Chr7g0202271	2.08717	7.87419	3.8894	0.936923	1.38931	0.763418	4.61692	1.02988	0.00061936	-2.11471	down
RcHm_v2.0_Chr4g0392981	0.184438	0.160674	0.691254	9.72197	5.15766	3.77314	0.345455	6.21759	1.1132e-08	4.18842	up
RcHm_v2.0_Chr7g0243761	5.82683	7.62637	10.836	2.97201	3.47194	0.896678	8.09641	2.44688	0.00799668	-1.68535	down
RcHm_v2.0_Chr2g0170671	0.595086	0.643471	0.928965	3.81199	2.50314	3.25257	0.722507	3.18923	1.62609e-08	2.19629	up
RcHm_v2.0_Chr7g0236871	2.62827	3.25317	5.17424	24.9294	7.91275	16.9049	3.68523	16.5823	7.83392e-05	2.25251	up
RcHm_v2.0_Chr4g0440331	17.223	19.2383	17.8275	8.38097	10.9325	5.72517	18.0963	8.34622	0.000651668	-1.07831	down
RcHm_v2.0_Chr2g0096461	8.67956	29.3715	26.035	2.78736	5.32635	0.544158	21.362	2.88595	0.000907142	-2.86531	down
RcHm_v2.0_Chr3g0469251	21.2764	12.8871	18.1199	5.663	5.28205	6.06814	17.4278	5.67107	2.10322e-06	-1.56206	down
RcHm_v2.0_Chr1g0369071	0.463109	0.415127	0.057092	2.29572	1.38096	2.0806	0.311776	1.91909	0.0037969	2.67043	up
RcHm_v2.0_Chr2g0156611	0.858049	1.29583	1.4508	2.18795	4.15518	2.94272	1.20156	3.09528	0.00255644	1.39227	up
RcHm_v2.0_Chr6g0296841	1.11352	0.9345	0.774285	2.77428	2.3871	2.56749	0.940768	2.57629	0.000207617	1.50318	up
RcHm_v2.0_Chr2g0124881	0.612102	0.132385	0.149212	1.80239	4.6393	1.76916	0.2979	2.73695	0.000933752	3.1084	up
RcHm_v2.0_Chr2g0161541	6.04594	8.02937	8.96623	3.47417	3.87713	3.09792	7.68052	3.48307	0.000149446	-1.08667	down
RcHm_v2.0_Chr6g0304651	0.347339	0.243284	0.262886	1.7251	1.393	2.65101	0.284503	1.92304	1.83652e-09	2.7953	up
RcHm_v2.0_Chr7g0239991	12.0564	34.6822	10.5835	121.934	49.5731	91.4285	19.1074	87.6452	0.00061418	2.27189	up
RcHm_v2.0_Chr2g0153481	8.42407	21.5584	12.0495	31.9276	33.3773	35.2563	14.0107	33.5204	0.00487536	1.31659	up
RcHm_v2.0_Chr1g0363011	24.109	36.8418	54.8051	86.4655	83.4905	72.5397	38.5853	80.8319	0.00587308	1.12712	up
RcHm_v2.0_Chr7g0192331	1.64903	3.69928	4.91755	32.9357	6.58031	17.9574	3.42195	19.1578	0.000570361	2.57651	up
RcHm_v2.0_Chr1g0341311	0	0	0	1.57801	0.731284	1.47813	0	1.26248	7.17283e-09	8.68737	up
RcHm_v2.0_Chr7g0221301	88.3767	67.9817	59.5046	25.3133	18.2084	13.6768	71.9543	19.0662	2.47164e-07	-1.86696	down
RcHm_v2.0_Chr3g0492431	18.9873	27.0662	19.4057	9.66609	10.6652	6.10852	21.8197	8.81326	0.000229241	-1.26445	down
RcHm_v2.0_Chr7g0193731	0.574765	2.58273	3.0591	0.342932	0.53228	0.416585	2.0722	0.430599	0.00440106	-2.19996	down
RcHm_v2.0_Chr7g0230291	5.29385	8.01791	19.1656	140.198	28.2661	100.229	10.8258	89.5642	3.07071e-05	3.14695	up
RcHm_v2.0_Chr2g0132961	2.31937	3.20456	2.27119	5.8012	7.53647	5.21048	2.59837	6.18272	1.29736e-05	1.29227	up
RcHm_v2.0_Chr6g0309731	7.7509	11.1661	10.442	2.06002	3.1711	1.04166	9.78636	2.09093	2.72786e-06	-2.18709	down
RcHm_v2.0_Chr3g0478451	1.00926	1.5462	3.33936	5.12195	9.21491	4.64487	1.96494	6.32724	0.00387831	1.7284	up
RcHm_v2.0_Chr2g0172331	326.948	198.571	294.366	100.68	122.407	35.6735	273.295	86.2536	0.00355646	-1.63549	down
RcHm_v2.0_Chr1g0363401	7.94081	18.7845	16.1	3.13481	5.17555	5.02536	14.2751	4.44524	0.00163931	-1.62826	down
RcHm_v2.0_Chr5g0054721	0.605139	1.74524	1.18912	5.02734	4.99214	2.24404	1.17983	4.08784	0.00371214	1.82512	up
RcHm_v2.0_Chr6g0276871	0.460109	0.493899	0.61935	30.4442	8.54289	15.3409	0.524453	18.1093	2.05474e-19	5.16877	up
RcHm_v2.0_Chr2g0174751	0.510341	0.371495	0.171969	16.4281	3.65525	41.5063	0.351268	20.5299	2.87446e-12	5.93401	up
RcHm_v2.0_Chr4g0443411	2.98996	5.17323	4.87296	38.1786	22.8724	31.0787	4.34539	30.7099	1.49459e-14	2.88674	up
RcHm_v2.0_Chr6g0286891	27.9996	44.368	19.3229	3.86806	7.57783	5.38753	30.5635	5.61114	1.39447e-07	-2.40833	down
RcHm_v2.0_Chr3g0469331	740.774	423.64	514.557	1280.38	1156.35	1163.01	559.657	1199.91	0.000840546	1.14995	up
RcHm_v2.0_Chr5g0034091	2.95146	2.87919	4.00061	39.897	17.0117	45.4466	3.27709	34.1184	1.38808e-13	3.45993	up
RcHm_v2.0_Chr2g0086191	12.1656	7.17803	9.5147	4.47584	5.35744	4.10741	9.61944	4.6469	0.00371873	-1.00667	down
RcHm_v2.0_Chr4g0423661	57.1855	49.3752	75.7362	253.993	194.59	211.73	60.7656	220.104	1.82922e-11	1.91775	up
RcHm_v2.0_Chr2g0149701	0.041394	0.146668	0.282889	1.95937	4.20334	6.88926	0.156984	4.35066	3.3014e-10	4.75846	up
RcHm_v2.0_Chr5g0047971	1.80702	0.733466	3.35255	4.11348	8.62682	15.0487	1.96435	9.26298	0.00750382	2.29408	up
RcHm_v2.0_Chr2g0112881	0.935228	2.70202	4.27788	42.3032	9.82882	32.0555	2.63838	28.0625	2.47027e-06	3.50686	up
RcHm_v2.0_Chr2g0155721	7.39359	15.7425	16.1342	1.3576	3.3131	2.34301	13.0901	2.33791	3.65425e-07	-2.43872	down
RcHm_v2.0_Chr1g0352721	0.124262	1.31405	0.174614	6.74881	3.50998	5.14479	0.537641	5.13453	0.00123575	3.28727	up
RcHm_v2.0_Chr5g0074341	18.8074	25.075	25.3199	52.3114	48.3068	59.2528	23.0674	53.2903	1.31544e-06	1.27022	up
RcHm_v2.0_Chr1g0359061	6.15836	8.53468	13.346	37.8459	12.638	31.1518	9.34635	27.2119	0.00901008	1.62783	up
RcHm_v2.0_Chr3g0457711	13.7154	18.722	39.5246	50.8239	96.0345	59.5414	23.9873	68.7999	0.00394035	1.56635	up
RcHm_v2.0_Chr3g0480201	1.4421	2.87842	3.83834	0.858517	0.901522	0.611771	2.71962	0.790603	0.00174315	-1.71657	down
RcHm_v2.0_Chr1g0375841	16.4924	51.1912	39.392	4.64802	7.74283	4.73521	35.6918	5.70869	9.83376e-08	-2.59834	down
RcHm_v2.0_Chr1g0318501	57.9435	63.9836	63.862	13.7027	16.4093	25.9301	61.9297	18.6807	2.62709e-06	-1.66553	down
RcHm_v2.0_Chr6g0282541	19.1065	21.7819	16.2904	6.52329	6.92126	6.43289	19.0596	6.62582	7.86602e-10	-1.47186	down
RcHm_v2.0_Chr3g0478681	3.38239	2.29062	0.462871	11.8261	5.56816	10.135	2.04529	9.17644	0.00949044	2.21857	up
RcHm_v2.0_Chr4g0389541	10.4003	11.0352	18.276	31.6057	23.5419	36.4982	13.2372	30.5486	0.00190369	1.27759	up
RcHm_v2.0_Chr5g0006171	308.354	256.665	243.958	936.208	684.843	902.438	269.659	841.163	1.56526e-09	1.70082	up
RcHm_v2.0_Chr2g0087201	6.83456	7.41337	7.88217	18.5764	15.1832	14.1967	7.3767	15.9854	3.51133e-06	1.17095	up
RcHm_v2.0_Chr7g0182261	3.25103	4.66255	3.75299	0.13438	0.542373	0.285693	3.88886	0.320815	2.62162e-10	-3.48512	down
RcHm_v2.0_Chr6g0291361	3.48152	4.91612	2.13228	43.9937	11.3351	22.98	3.50997	26.103	2.86545e-06	2.96559	up
RcHm_v2.0_Chr2g0100841	1.45291	1.16492	2.92713	12.1562	12.1598	11.2834	1.84832	11.8665	6.78743e-11	2.73582	up
RcHm_v2.0_Chr1g0384561	3.87932	6.3032	4.87681	47.9113	10.9536	41.9596	5.01978	33.6082	7.832e-06	2.83075	up
RcHm_v2.0_Chr7g0243731	46.5869	105.886	85.7455	240.25	128.589	245.715	79.4062	204.851	0.00575219	1.44563	up
RcHm_v2.0_Chr2g0172451	3.88821	4.67887	8.4537	16.7801	10.1829	15.242	5.67359	14.0684	0.00862259	1.38112	up
RcHm_v2.0_Chr2g0164051	5.55917	7.786	4.12504	2.02481	1.98498	1.87874	5.8234	1.96285	4.35936e-05	-1.51596	down
RcHm_v2.0_Chr1g0348721	2.27767	4.38761	5.85175	11.5205	13.9515	13.1785	4.17234	12.8835	0.000102438	1.68263	up
RcHm_v2.0_Chr7g0180991	1.8298	2.15844	1.36044	4.1833	3.61857	5.77939	1.78289	4.52708	0.00218907	1.40472	up
RcHm_v2.0_Chr7g0220251	69.5614	70.8355	77.4907	22.6935	32.4038	23.9543	72.6292	26.3506	1.64975e-12	-1.41917	down
RcHm_v2.0_Chr2g0142431	12.9242	11.4993	16.9869	48.5674	28.5612	27.1793	13.8035	34.7693	0.000465001	1.3957	up
RcHm_v2.0_Chr4g0432681	0.533824	0.308843	0.35263	8.15485	1.70235	11.1885	0.398432	7.01522	1.88853e-08	4.19759	up
RcHm_v2.0_Chr6g0302811	1.16198	1.2766	1.48241	4.62034	3.35249	2.36023	1.307	3.44435	0.00921777	1.43248	up
RcHm_v2.0_Chr4g0429051	3.5441	2.61843	3.12675	3.76721	16.0331	13.3347	3.09642	11.045	0.00922389	1.85639	up
RcHm_v2.0_Chr6g0259331	8.61514	12.5641	9.81636	1.80873	2.43897	3.47897	10.3319	2.57556	1.11736e-06	-1.94217	down
RcHm_v2.0_Chr2g0086761	161.133	261.796	48.2876	26.8011	46.509	12.3984	157.072	28.5695	0.00161849	-2.44403	down
RcHm_v2.0_Chr2g0175911	0.498438	0.305381	0	8.74609	1.57758	11.4738	0.26794	7.26583	0.000104188	4.77178	up
RcHm_v2.0_Chr2g0098401	27.8677	24.8612	19.8893	47.3317	48.1153	45.2444	24.2061	46.8971	9.11559e-05	1.00275	up
RcHm_v2.0_Chr5g0065811	0.945272	1.36781	1.08332	5.08239	3.35783	4.43094	1.13213	4.29039	2.36769e-08	1.97974	up
RcHm_v2.0_Chr2g0101941	0.492734	0.89964	0.117959	3.44436	3.04331	4.36145	0.503444	3.61637	0.000265231	2.87054	up
RcHm_v2.0_Chr7g0231091	481.388	251.854	609.882	61.9767	111.321	18.5203	447.708	63.9393	4.34326e-05	-2.79112	down
RcHm_v2.0_Chr2g0139061	24.02	10.0728	15.0266	28.7926	60.6862	49.5682	16.3731	46.349	0.00413693	1.53313	up
RcHm_v2.0_Chr7g0242891	5.29234	6.34444	7.39513	2.02735	2.94856	2.69245	6.34397	2.55612	6.34388e-05	-1.26204	down
RcHm_v2.0_Chr1g0367661	0.260441	0.237952	0.476782	1.8472	1.03882	1.16989	0.325058	1.35197	0.00203941	2.10667	up
RcHm_v2.0_Chr1g0351551	14.801	19.347	14.067	5.56451	9.36498	6.6489	16.0717	7.1928	0.000605283	-1.11957	down
RcHm_v2.0_Chr4g0433371	0.158011	0.222535	0.704054	23.2906	0.644148	9.51696	0.361533	11.1506	9.6333e-06	5.03703	up
RcHm_v2.0_Chr2g0143501	60.2583	45.6867	73.1287	360.988	188.01	325.075	59.6913	291.357	1.92421e-09	2.35914	up
RcHm_v2.0_Chr3g0465411	0.059828	0	0	31.1031	4.11814	89.279	0.0199427	41.5001	1.22952e-07	11.0499	up
RcHm_v2.0_Chr7g0202051	24.9079	52.4558	43.7974	152.561	62.3066	113.106	40.387	109.325	0.00604316	1.51583	up
RcHm_v2.0_Chr5g0001441	146.216	222.801	215.806	18.2443	45.0258	39.7399	194.941	34.3367	2.70368e-09	-2.46001	down
RcHm_v2.0_Chr6g0283331	0.157922	0.060408	0.136992	3.75442	2.11187	2.04254	0.118441	2.63627	6.38364e-12	4.47464	up
RcHm_v2.0_Chr1g0380691	44.1609	19.2755	29.2495	62.4978	86.5923	77.2186	30.8953	75.4362	0.00245247	1.32836	up
RcHm_v2.0_Chr1g0315851	13.7968	16.4483	11.1074	109.17	40.372	56.1169	13.7842	68.5528	9.54084e-07	2.38266	up
RcHm_v2.0_Chr3g0456581	1.74086	0.877231	0.509843	7.56296	2.97704	5.95074	1.04264	5.49691	0.000489884	2.45153	up
RcHm_v2.0_Chr2g0168061	0.420775	0.55776	0.195884	11.0407	8.66143	4.98868	0.391473	8.23026	7.43503e-17	4.39114	up
RcHm_v2.0_Chr1g0370461	0.6149	0.885158	0.886771	1.71148	1.90193	1.76067	0.79561	1.79136	9.11327e-06	1.22225	up
RcHm_v2.0_Chr2g0160001	5.2987	23.3255	8.18118	1.90633	1.09367	0.340875	12.2684	1.11362	4.22181e-05	-3.37627	down
RcHm_v2.0_Chr2g0115961	2.15929	1.89338	2.96712	6.7138	5.24708	4.37186	2.33993	5.44425	0.000555856	1.27561	up
RcHm_v2.0_Chr2g0091231	2.54622	4.6643	1.35397	313.404	35.531	189.558	2.85483	179.498	1.49617e-14	6.05894	up
RcHm_v2.0_Chr1g0344271	5.60661	3.58255	6.03601	11.749	11.1513	12.8856	5.07506	11.9286	0.000159404	1.28854	up
RcHm_v2.0_Chr7g0201661	0.50299	1.09206	2.06261	2.49038	4.97329	6.22535	1.21922	4.56301	0.00534591	1.96664	up
RcHm_v2.0_Chr2g0138311	2.31716	5.28212	14.9554	1.38495	0.870677	0.487173	7.51823	0.914265	0.000361534	-2.94056	down
RcHm_v2.0_Chr1g0370251	1.12118	2.35304	2.75266	6.82841	4.47035	5.03027	2.07562	5.44301	0.00346694	1.46053	up
RcHm_v2.0_Chr7g0235241	5.55495	12.4037	7.42948	3.31105	3.68317	3.15658	8.46271	3.3836	0.00245609	-1.2697	down
RcHm_v2.0_Chr5g0021271	150.445	179.197	112.45	57.7064	70.9878	22.6359	147.364	50.4434	0.0042275	-1.51769	down
RcHm_v2.0_Chr6g0304201	8.51081	5.28457	4.86166	15.0753	20.8543	22.1965	6.21901	19.3754	8.26306e-06	1.68371	up
RcHm_v2.0_Chr5g0058661	0	0.028597	0.028794	1.65086	0.390034	0.809715	0.0191303	0.950203	8.81032e-08	5.48916	up
RcHm_v2.0_Chr6g0258231	2.75425	4.64365	5.37764	1.81453	1.73871	0.960878	4.25851	1.50471	0.00541031	-1.43874	down
RcHm_v2.0_Chr4g0409551	240.437	437.726	344.816	155.167	160.347	109.021	340.993	141.512	0.000494642	-1.21845	down
RcHm_v2.0_Chr1g0377161	3.19973	3.28377	6.31467	14.5512	36.5415	33.2538	4.26606	28.1155	1.14171e-08	2.76662	up
RcHm_v2.0_Chr5g0003201	22.656	61.4462	34.0376	9.32367	12.2913	6.77935	39.3799	9.46477	2.46182e-05	-2.0132	down
RcHm_v2.0_Chr3g0481351	2.821	1.87271	2.74232	7.56883	6.88033	9.70849	2.47868	8.05255	3.72387e-07	1.75912	up
RcHm_v2.0_Chr1g0382921	4.25005	9.0623	11.1538	0.305424	2.41329	0.433874	8.15539	1.05086	0.00116026	-2.94775	down
RcHm_v2.0_Chr5g0071071	0	0.213836	0.219772	1.08403	0.964822	1.48782	0.144536	1.17889	0.00876945	3.10524	up
RcHm_v2.0_Chr7g0237851	3.54353	3.79654	5.84309	12.8911	13.5501	39.3136	4.39439	21.9183	7.02567e-05	2.39889	up
RcHm_v2.0_Chr5g0017101	0.521043	0.469032	1.98978	6.05282	6.60446	7.9555	0.993284	6.87093	7.58855e-05	2.83116	up
RcHm_v2.0_Chr5g0001361	1.05345	0.760069	0.272487	1.86424	3.28041	6.43633	0.695336	3.86033	0.00120052	2.5117	up
RcHm_v2.0_Chr6g0272051	2.04307	2.33474	2.9407	6.95403	7.23583	9.48032	2.4395	7.89006	6.25117e-07	1.7468	up
RcHm_v2.0_Chr2g0112551	0.080544	0.150546	0.285154	7.69848	0.65099	4.26417	0.172081	4.20455	7.66272e-07	4.65761	up
RcHm_v2.0_Chr6g0269601	0.04627	0.026511	0.061052	1.79597	1.28177	2.16628	0.044611	1.74801	4.43968e-20	5.16495	up
RcHm_v2.0_Chr7g0185191	0.308557	0.322212	0.397539	5.4009	1.3243	2.68581	0.342769	3.137	1.37483e-06	3.26437	up
RcHm_v2.0_Chr2g0087161	13.1109	12.1723	10.4833	30.3413	43.1063	40.5024	11.9222	37.9833	3.73219e-12	1.71674	up
RcHm_v2.0_Chr4g0436421	2.00043	1.45131	1.29657	11.2765	4.35154	13.0669	1.58277	9.56498	2.02405e-05	2.67183	up
RcHm_v2.0_Chr4g0416871	5.74049	8.99315	12.5607	37.351	20.9005	37.2549	9.09813	31.8355	5.70919e-05	1.88419	up
RcHm_v2.0_Chr4g0423301	5.03453	5.59485	4.77691	17.2136	14.1132	26.9676	5.13543	19.4315	2.08492e-07	1.98626	up
RcHm_v2.0_Chr6g0254831	4.3378	1.69169	6.23848	24.465	22.2946	13.0535	4.08932	19.9377	6.34719e-05	2.33292	up
RcHm_v2.0_Chr5g0007601	0.551541	0.510303	1.08891	7.64477	2.30191	13.4608	0.716919	7.80249	3.79473e-06	3.53782	up
RcHm_v2.0_Chr2g0172191	1.05763	2.04546	0.82212	3.71686	3.39069	4.63542	1.3084	3.91432	0.0042271	1.63604	up
RcHm_v2.0_Chr5g0051631	14.8661	7.50031	26.3996	72.1134	85.7216	112.474	16.2554	90.1031	1.35516e-06	2.53439	up
RcHm_v2.0_Chr7g0235561	10.4276	56.7494	44.2874	1.23451	1.6054	0.356282	37.1548	1.0654	1.51517e-12	-5.07161	down
RcHm_v2.0_Chr3g0464321	33.3858	25.422	25.7649	12.265	16.0214	11.8231	28.1909	13.3698	8.17027e-05	-1.03563	down
RcHm_v2.0_Chr6g0279781	26.6574	39.3738	6.90348	4.03485	5.66617	3.03904	24.3115	4.24669	0.000351702	-2.48463	down
RcHm_v2.0_Chr3g0472511	19.4083	26.7963	21.0891	12.6475	7.36897	4.04265	22.4312	8.01971	0.00889404	-1.42748	down
RcHm_v2.0_Chr2g0132271	0.458273	0.982379	0.77046	3.62741	2.27136	2.06942	0.737037	2.65606	0.000131431	1.91133	up
RcHm_v2.0_Chr3g0484151	1.84342	1.11579	1.23334	7.73926	5.93381	7.93105	1.39751	7.20137	1.59749e-09	2.41016	up
RcHm_v2.0_Chr4g0406401	3.02363	3.29118	3.90424	8.93378	8.72725	15.6484	3.40635	11.1031	2.98023e-06	1.77303	up
RcHm_v2.0_Chr4g0445431	0.884697	3.40508	4.17953	31.6979	6.68997	40.4695	2.8231	26.2858	8.40343e-05	3.31933	up
RcHm_v2.0_Chr5g0083531	0.157249	0.071157	0.132516	0.74354	0.711236	0.816948	0.120307	0.757241	5.01988e-07	2.65521	up
RcHm_v2.0_Chr6g0291601	4.9099	4.51126	3.76671	19.7583	10.2667	18.716	4.39596	16.247	0.000339041	1.93488	up
RcHm_v2.0_Chr4g0423971	85.4568	55.8493	100.036	2445.76	1126.73	2452.39	80.4472	2008.29	1.1663e-27	4.71761	up
RcHm_v2.0_Chr5g0051651	4.5591	2.48402	12.4357	19.1553	30.6299	38.2497	6.49295	29.3449	0.00148672	2.24026	up
RcHm_v2.0_Chr1g0325221	22.9761	16.5251	23.2286	131.412	46.8461	116.74	20.9099	98.3327	5.00878e-06	2.31094	up
RcHm_v2.0_Chr5g0033601	0.143726	0.309885	0.279096	9.68995	1.06408	15.1265	0.244236	8.62684	2.43348e-08	5.15969	up
RcHm_v2.0_Chr2g0133031	1.7617	3.39802	3.91287	8.90412	9.18217	7.89679	3.0242	8.66103	5.79398e-05	1.57369	up
RcHm_v2.0_Chr2g0130811	1.56103	0.826256	0.845299	9.79963	6.17371	14.3356	1.07753	10.103	1.14882e-10	3.28516	up
RcHm_v2.0_Chr5g0012431	1.01611	7.32409	1.13902	0	0.186823	0.068321	3.15974	0.085048	7.41488e-05	-5.04886	down
RcHm_v2.0_Chr3g0482181	5.45508	5.56564	6.85278	20.5025	16.1029	16.5477	5.95783	17.7177	1.07913e-08	1.63142	up
RcHm_v2.0_Chr3g0486001	24.4759	43.203	23.6732	8.09333	4.03003	2.2528	30.4507	4.79205	5.79555e-06	-2.60871	down
RcHm_v2.0_Chr5g0006701	0.442192	0.706607	0.818992	1.55766	1.64291	1.9147	0.65593	1.70509	0.00241112	1.43259	up
RcHm_v2.0_Chr4g0434741	0.114767	0.125569	0.164242	12.8566	1.60955	13.5376	0.134859	9.3346	4.82511e-13	6.14156	up
RcHm_v2.0_Chr7g0196841	112.613	124.635	81.7637	39.0963	42.3444	40.5982	106.337	40.6796	6.3754e-07	-1.33703	down
RcHm_v2.0_Chr2g0154351	1.0517	2.53077	2.28083	8.14293	5.27401	11.9162	1.95443	8.44439	7.50551e-05	2.18958	up
RcHm_v2.0_Chr2g0091021	736.091	406.057	1090.68	148.612	171.586	185.917	744.277	168.705	1.12808e-06	-2.08356	down
RcHm_v2.0_Chr5g0065361	6.64346	11.1859	12.2773	4.42447	4.43209	5.00959	10.0356	4.62205	0.00731243	-1.05267	down
RcHm_v2.0_Chr5g0045421	0.03277	0.05418	0.082211	0.527091	0.445559	0.65743	0.056387	0.54336	4.24937e-06	3.19702	up
RcHm_v2.0_Chr5g0023311	0.092525	0.025257	0	1.29869	1.22725	2.59108	0.0392607	1.70567	8.32523e-09	5.43046	up
RcHm_v2.0_Chr4g0423851	1.67538	1.59383	1.87042	63.0546	17.0025	30.0051	1.71321	36.6874	8.26542e-16	4.48438	up
RcHm_v2.0_Chr1g0381611	1.36283	2.40971	1.57153	0.539989	0.702493	0.824662	1.78136	0.689048	0.00357173	-1.31086	down
RcHm_v2.0_Chr2g0093381	1.43485	1.41647	1.34007	2.77972	2.84365	2.72482	1.39713	2.78273	0.000134722	1.04326	up
RcHm_v2.0_Chr3g0461571	0.724918	1.80474	1.57727	0.214693	0.143191	0.042768	1.36897	0.133551	1.20189e-05	-3.19346	down
RcHm_v2.0_Chr7g0198261	0.269891	0.157321	0.514392	57.4341	5.90376	50.1832	0.313868	37.8404	8.6423e-16	6.94007	up
RcHm_v2.0_Chr2g0141731	13.1313	18.833	13.8193	772.474	187.237	615.918	15.2612	525.21	6.11776e-21	5.18665	up
RcHm_v2.0_Chr7g0228671	39.9615	31.3956	32.1135	11.0431	11.9825	6.22831	34.4902	9.75128	1.22592e-07	-1.78371	down
RcHm_v2.0_Chr1g0345691	10.5468	6.208	11.0624	3.44464	4.09276	2.09967	9.27238	3.21236	0.000417793	-1.48953	down
RcHm_v2.0_Chr4g0410281	0.39233	0.942528	0.65631	114.568	68.8647	124.761	0.663723	102.731	3.79797e-61	7.28877	up
RcHm_v2.0_Chr2g0115431	0.068871	0.074756	0.647443	3.30056	1.54895	1.82876	0.26369	2.22609	0.00227748	3.12197	up
RcHm_v2.0_Chr2g0113451	4.68902	4.92025	3.55419	1.84292	2.10523	1.52697	4.38782	1.82504	7.94232e-05	-1.21941	down
RcHm_v2.0_Chr5g0023391	9.63576	16.4365	13.3853	19.9403	31.9483	25.9135	13.1525	25.9341	0.00400572	1.02594	up
RcHm_v2.0_Chr5g0033081	0.266731	0.067094	0.322443	31.9249	15.1537	40.76	0.218756	29.2795	6.51429e-31	7.08446	up
RcHm_v2.0_Chr3g0449381	1.30588	1.19328	1.9002	4.9816	6.88024	4.46822	1.46645	5.44335	1.26908e-09	1.93177	up
RcHm_v2.0_Chr5g0018301	6.61057	7.19627	9.85259	18.0148	12.0387	22.7941	7.88648	17.6159	0.00391101	1.23298	up
RcHm_v2.0_Chr2g0105911	9.50524	30.8697	34.7141	2.88727	4.50977	3.86419	25.0297	3.75374	6.24469e-07	-2.67952	down
RcHm_v2.0_Chr4g0444861	15.3625	38.0154	89.1689	6.54115	10.1133	1.13876	47.5156	5.93107	0.00145346	-2.96694	down
RcHm_v2.0_Chr5g0019721	54.7159	42.6119	60.2	142.408	121.42	102.969	52.5093	122.266	4.06626e-06	1.27275	up
RcHm_v2.0_Chr6g0291491	6.05723	6.23221	5.49058	11.9661	22.1204	14.3702	5.92668	16.1522	4.32879e-05	1.48119	up
RcHm_v2.0_Chr3g0462261	2.87624	3.0142	2.80177	9.97593	12.2645	7.44338	2.89741	9.8946	5.71227e-12	1.81174	up
RcHm_v2.0_Chr6g0296791	2.0769	3.7273	4.35236	1.09146	1.70473	0.903901	3.38552	1.23336	0.00311606	-1.4093	down
RcHm_v2.0_Chr6g0311681	1.31376	4.20302	2.33059	22.5038	3.94173	16.9006	2.61579	14.4487	0.00198363	2.55693	up
RcHm_v2.0_Chr5g0056621	0.888804	0.36177	0.583423	7.79756	0.956914	9.26246	0.611332	6.00564	0.000280436	3.35969	up
RcHm_v2.0_Chr5g0030101	1.06676	4.16648	4.99901	19.301	12.3161	13.8824	3.41075	15.1665	0.000825763	2.22026	up
RcHm_v2.0_Chr5g0056961	3.28535	1.90914	2.47019	8.62798	8.11742	7.50103	2.55489	8.08214	1.63338e-07	1.71008	up
RcHm_v2.0_Chr5g0017641	284.498	582.168	345.78	59.6476	91.0228	132.61	404.149	94.4268	1.65671e-05	-2.03617	down
RcHm_v2.0_Chr7g0182251	2.07829	2.25679	2.12547	11.9314	4.8934	11.1348	2.15351	9.31986	2.46492e-06	2.1888	up
RcHm_v2.0_Chr3g0455361	11.8715	85.2047	43.5448	10.2377	12.3109	10.0292	46.8737	10.8593	0.00610591	-2.0507	down
RcHm_v2.0_Chr6g0244491	69.1078	53.0703	35.8225	25.1076	27.4596	21.7756	52.6669	24.781	0.00753163	-1.04668	down
RcHm_v2.0_Chr5g0024031	3.61575	1.051	3.40092	20.2879	9.78393	30.5947	2.68922	20.2222	9.06939e-06	2.98311	up
RcHm_v2.0_Chr2g0098151	2.94736	2.5002	2.84809	12.0204	7.42032	11.0534	2.76522	10.1647	8.25179e-09	1.94174	up
RcHm_v2.0_Chr5g0077371	1.55154	2.91009	2.25927	15.0747	5.20818	10.246	2.2403	10.1763	4.05822e-05	2.25679	up
RcHm_v2.0_Chr1g0370951	22.2742	31.8441	23.8801	36.0897	65.7508	58.8829	25.9994	53.5745	0.00311609	1.08823	up
RcHm_v2.0_Chr3g0450871	47.8721	19.3213	38.3373	595.167	453.697	702.927	35.1769	583.93	3.15818e-22	4.11302	up
RcHm_v2.0_Chr2g0098601	4.60427	3.5975	7.38159	16.5988	12.0383	13.4319	5.19445	14.023	0.000240662	1.49709	up
RcHm_v2.0_Chr1g0379541	60.3988	80.4025	95.2487	23.6844	26.311	16.4359	78.6833	22.1438	1.52305e-09	-1.7805	down
RcHm_v2.0_Chr4g0435811	16.7573	30.5008	46.9137	10.3995	14.0227	8.58915	31.3906	11.0038	0.00284591	-1.46161	down
RcHm_v2.0_Chr2g0122601	3.16827	4.76437	3.70304	27.4243	7.40576	19.7771	3.87856	18.2024	7.22895e-05	2.31194	up
RcHm_v2.0_Chr5g0046181	1.57583	1.1554	2.40758	6.45677	5.21604	4.02456	1.71294	5.23246	0.000104741	1.66592	up
RcHm_v2.0_Chr6g0252211	17.0259	22.7817	35.8888	6.23921	8.93963	3.27038	25.2321	6.14974	6.01214e-05	-1.99509	down
RcHm_v2.0_Chr2g0151131	11.3468	52.0422	53.6502	4.69141	10.8653	2.67788	39.013	6.07821	0.000512873	-2.65376	down
RcHm_v2.0_Chr3g0454091	110.196	234.996	114.905	43.1099	52.7358	59.254	153.366	51.6999	0.00056415	-1.51278	down
RcHm_v2.0_Chr4g0398581	6.98616	7.30643	7.24642	16.4513	20.1595	21.1754	7.17967	19.2621	2.88249e-11	1.47595	up
RcHm_v2.0_Chr4g0388221	4.22311	6.24508	6.18061	1.54642	1.8119	1.43402	5.5496	1.59744	1.99336e-09	-1.74239	down
RcHm_v2.0_Chr4g0417821	7.73453	8.27646	8.21194	19.1229	18.4203	21.8712	8.07431	19.8048	2.24733e-10	1.35202	up
RcHm_v2.0_Chr1g0367091	25.2513	65.3082	17.6476	12.9267	8.16914	6.3246	36.069	9.14014	0.00379283	-1.92366	down
RcHm_v2.0_Chr2g0085451	1.35079	1.46465	0.656471	5.93464	3.06676	2.33952	1.1573	3.7803	0.00482257	1.75801	up
RcHm_v2.0_Chr6g0249051	2.36359	2.88261	4.77295	0.056879	0.995702	0.366306	3.33972	0.472962	0.00933248	-2.79913	down
RcHm_v2.0_Chr3g0457221	17.3176	14.9147	19.1428	21.2591	39.953	39.1707	17.125	33.4609	0.0085356	1.01289	up
RcHm_v2.0_Chr1g0317421	3.07885	2.94217	3.64747	26.0644	9.38809	43.3407	3.22283	26.2644	4.2388e-07	3.11237	up
RcHm_v2.0_Chr6g0301821	0.696351	3.64042	3.02649	0.494628	0.744316	0.176239	2.45442	0.471728	0.00953533	-2.34132	down
RcHm_v2.0_Chr7g0215531	0.399535	0.515369	0.550266	8.74272	4.26719	6.13296	0.48839	6.38096	7.44366e-18	3.74836	up
RcHm_v2.0_Chr3g0483001	0.330368	0.157661	1.25534	36.2019	5.32471	133.497	0.581123	58.3412	1.03837e-05	6.74721	up
RcHm_v2.0_Chr4g0420481	242.496	166.432	104.245	43.5136	71.8392	77.8449	171.058	64.3993	0.00641362	-1.3686	down
RcHm_v2.0_Chr7g0227701	2.93069	5.19546	2.89487	1.34849	1.25212	1.05887	3.67367	1.21983	0.000534104	-1.52705	down
RcHm_v2.0_Chr1g0380131	23.7149	15.9085	24.9047	81.2159	174.892	131.781	21.5094	129.296	7.67045e-13	2.62524	up
RcHm_v2.0_Chr6g0308491	2.02604	1.73711	2.41209	0.21871	0.359186	0.185096	2.05842	0.254331	1.15189e-09	-2.96587	down
RcHm_v2.0_Chr4g0428381	12.6478	15.4289	16.4449	39.5459	22.94	27.9727	14.8406	30.1529	0.00365008	1.08953	up
RcHm_v2.0_Chr2g0166541	3.94986	3.73978	6.0137	6.65859	14.1511	13.7729	4.56778	11.5275	0.00276639	1.38307	up
RcHm_v2.0_Chr7g0178171	0.889826	3.26451	1.41547	25.3765	8.50534	35.5221	1.8566	23.1346	1.98556e-07	3.724	up
RcHm_v2.0_Chr6g0275641	12.5172	9.02681	7.06042	19.3251	23.4003	39.2769	9.5348	27.3341	0.000912914	1.57498	up
RcHm_v2.0_Chr6g0308391	1.01171	0.59196	1.23537	15.1292	6.00408	13.4722	0.946348	11.5351	2.36792e-12	3.67621	up
RcHm_v2.0_Chr7g0227861	5.47062	5.03924	2.6641	37.7908	6.78433	20.2364	4.39132	21.6038	0.00138814	2.37525	up
RcHm_v2.0_Chr2g0119881	6.20955	15.8052	8.52477	2.71408	4.62563	2.30593	10.1798	3.21521	0.00167721	-1.62708	down
RcHm_v2.0_Chr5g0062791	3.32848	8.476	13.3985	1.77029	0.974963	0.702133	8.40099	1.14913	4.87215e-05	-2.78151	down
RcHm_v2.0_Chr4g0402381	67.0928	118.103	93.6271	155.842	230.419	249.479	92.9409	211.913	0.000759026	1.24417	up
RcHm_v2.0_Chr4g0410091	0.999869	0.471487	2.58161	201.7	53.0236	47.736	1.35099	100.82	5.00441e-16	6.28031	up
RcHm_v2.0_Chr5g0005761	0.141711	0.110267	0.099795	0.620838	0.384809	0.448372	0.117258	0.484673	0.00134478	2.06788	up
RcHm_v2.0_Chr5g0047561	2.3475	1.19696	1.37279	3.66685	6.83008	8.39644	1.63908	6.29779	0.000552389	1.98247	up
RcHm_v2.0_Chr7g0224751	71.121	58.4805	62.9368	296.424	65.1423	278.425	64.1794	213.331	0.00873168	1.81781	up
RcHm_v2.0_Chr6g0291301	1.82058	2.17599	4.13956	196.938	65.918	264.607	2.71204	175.821	1.65283e-25	6.1075	up
RcHm_v2.0_Chr3g0460591	313.987	766.237	949.184	97.61	310.427	61.5104	676.469	156.516	0.00599646	-2.09627	down
RcHm_v2.0_Chr1g0376711	0.506464	0.988956	0.422363	8.29026	5.45457	3.92372	0.639261	5.88951	2.04169e-10	3.24647	up
RcHm_v2.0_Chr7g0218271	2.58468	4.78479	6.31963	1.18837	1.14051	0.192445	4.56303	0.840444	0.00258843	-2.38764	down
RcHm_v2.0_Chr2g0168911	0.892707	0.657273	1.0302	59.9331	20.1299	55.7887	0.860061	45.2839	2.33416e-30	5.7829	up
RcHm_v2.0_Chr5g0005201	1.89989	2.11462	2.82219	6.61059	4.98316	8.90384	2.2789	6.83253	3.30963e-05	1.65581	up
RcHm_v2.0_Chr2g0097821	36.8178	35.3688	86.0328	210.006	267.674	180.741	52.7398	219.474	2.33531e-06	2.10912	up
RcHm_v2.0_Chr4g0387801	30.3401	52.1236	162.597	257.826	978.892	906.599	81.6871	714.439	3.77352e-05	3.18512	up
RcHm_v2.0_Chr5g0080431	12.0996	15.9247	39.0972	79.2542	79.5919	66.3394	22.3738	75.0618	0.000651365	1.80899	up
RcHm_v2.0_Chr2g0110741	0.830297	1.17818	1.1912	4.22827	2.43911	6.58792	1.06656	4.41843	0.000100491	2.12413	up
RcHm_v2.0_Chr5g0048061	1.33961	0.95662	1.21463	2.21807	6.231	8.90951	1.17029	5.78619	0.00012982	2.35169	up
RcHm_v2.0_Chr4g0446481	1.68028	2.22625	2.56742	8.43346	8.36647	11.8032	2.15798	9.53438	1.67034e-10	2.20523	up
RcHm_v2.0_Chr6g0254791	17.4913	9.62912	31.4188	110.891	108.161	69.9374	19.5131	96.3297	3.15939e-06	2.35513	up
RcHm_v2.0_Chr6g0299681	2.19496	1.84072	2.20599	5.85621	5.32829	7.58535	2.08056	6.25662	6.58741e-08	1.64925	up
RcHm_v2.0_Chr2g0168811	38.6768	86.4951	66.4323	16.8358	17.0812	4.51962	63.868	12.8122	0.000219396	-2.27632	down
RcHm_v2.0_Chr1g0329911	1.06815	1.08676	1.29877	10.9171	3.02738	8.50221	1.15123	7.48222	8.09822e-07	2.77849	up
RcHm_v2.0_Chr3g0473831	46.1735	41.2362	67.3368	18.8749	23.1097	15.7818	51.5822	19.2555	6.71664e-06	-1.37392	down
RcHm_v2.0_Chr6g0307341	0.491364	0.292479	0.689523	8.35755	3.16951	9.33518	0.491122	6.95408	1.61512e-10	3.87697	up
RcHm_v2.0_Chr6g0310941	44.9144	56.8226	19.6476	6.63846	8.32877	4.64524	40.4615	6.53749	9.46719e-08	-2.59509	down
RcHm_v2.0_Chr7g0217401	48.907	79.7131	92.6811	31.7149	45.9579	27.5577	73.767	35.0768	0.00926224	-1.02737	down
RcHm_v2.0_Chr4g0391991	0.124095	0.806218	0.672469	5.62896	1.75078	6.47547	0.534261	4.61841	0.000280411	3.1769	up
RcHm_v2.0_Chr2g0113761	0.31858	0.427313	0.795485	1.0307	2.20078	1.58463	0.513793	1.60537	0.00511349	1.68335	up
RcHm_v2.0_Chr2g0088721	0.558882	0.664163	1.64235	1.3134	7.47955	6.6989	0.95513	5.16395	0.00391101	2.47366	up
RcHm_v2.0_Chr5g0037931	3.82135	3.5689	2.71807	9.25132	7.6336	13.3915	3.36944	10.0921	5.29517e-05	1.64162	up
RcHm_v2.0_Chr3g0460101	0.633138	0.69258	1.44821	26.4059	8.39515	19.8106	0.924644	18.2039	3.07132e-12	4.34699	up
RcHm_v2.0_Chr2g0099261	11.0682	12.8142	8.62908	51.2834	33.3935	28.1947	10.8371	37.6239	5.01765e-07	1.85008	up
RcHm_v2.0_Chr6g0257441	0.292938	0.376276	1.08227	3.6807	3.57212	1.90924	0.583829	3.05402	0.000147982	2.43305	up
RcHm_v2.0_Chr5g0010151	3.60778	5.08305	6.75185	8.7025	10.6883	14.7603	5.14756	11.3837	0.00605356	1.20921	up
RcHm_v2.0_Chr3g0480401	39.8939	56.109	157.634	1226.36	452.533	2136.51	84.5455	1271.8	4.92238e-08	4.01324	up
RcHm_v2.0_Chr7g0186011	1.20683	2.59259	4.03533	13.1265	8.14291	12.8474	2.61158	11.3723	0.00010466	2.19654	up
RcHm_v2.0_Chr3g0476331	3.04036	3.41611	3.83907	34.1179	17.4674	31.4618	3.43184	27.6824	1.43728e-15	3.08151	up
RcHm_v2.0_Chr1g0370561	2.57843	5.38437	5.90145	0.933642	1.72682	1.7123	4.62142	1.45759	0.00394035	-1.59992	down
RcHm_v2.0_Chr4g0443641	3.17248	3.72355	3.71972	7.06382	7.03287	8.92805	3.53858	7.67492	3.12571e-05	1.17608	up
RcHm_v2.0_Chr5g0019971	6.70449	4.83263	4.9728	88.7733	39.1915	42.3616	5.50331	56.7755	2.30715e-14	3.42632	up
RcHm_v2.0_Chr4g0411151	4.08382	7.15019	8.13848	12.0803	17.2223	29.2145	6.4575	19.5057	0.00178069	1.6643	up
RcHm_v2.0_Chr7g0230261	13.5783	15.225	24.1871	63.4766	27.0372	54.9527	17.6635	48.4889	0.0030777	1.53775	up
RcHm_v2.0_Chr7g0230321	1.67175	2.01969	5.01674	30.8184	6.45031	25.9096	2.90273	21.0594	9.18624e-05	2.95477	up
RcHm_v2.0_Chr4g0408481	1.65944	1.95464	2.70773	9.71356	5.51161	16.8967	2.10727	10.7073	3.07071e-05	2.42198	up
RcHm_v2.0_Chr7g0183401	1.29517	3.2178	3.08159	25.1321	5.5029	26.839	2.53152	19.158	7.88168e-05	3.0079	up
RcHm_v2.0_Chr6g0244741	5.71825	9.10415	7.02541	1.17115	2.42116	1.93263	7.2826	1.84165	7.61188e-07	-1.93522	down
RcHm_v2.0_Chr4g0434751	4.99641	8.83208	9.48954	22.2173	13.8587	17.7955	7.77268	17.9572	0.00330587	1.27842	up
RcHm_v2.0_Chr6g0305951	8.14942	15.3517	6.65267	2.35977	4.05762	2.90389	10.0513	3.10709	0.000592313	-1.65043	down
RcHm_v2.0_Chr4g0406231	145.302	46.9596	99.2944	592.198	369.974	475.898	97.1854	479.357	4.416e-06	2.35892	up
RcHm_v2.0_Chr5g0065681	0.581151	0.943284	1.13937	3.77554	1.72818	1.84166	0.887935	2.44846	0.00873168	1.52992	up
RcHm_v2.0_Chr1g0380581	176.996	169.973	142.152	70.2478	81.2251	73.654	163.04	75.0423	1.80966e-07	-1.07197	down
RcHm_v2.0_Chr2g0170681	8.15033	12.5711	12.2451	1.42685	3.21618	1.09628	10.9888	1.9131	3.72387e-07	-2.48109	down
RcHm_v2.0_Chr1g0333311	0.225583	0.245186	0.13822	2.3478	1.83709	2.15572	0.202996	2.11354	3.56872e-06	3.22827	up
RcHm_v2.0_Chr3g0457651	8.69948	8.61746	7.05142	3.51721	4.52088	3.71286	8.12279	3.91698	0.000170119	-1.00618	down
RcHm_v2.0_Chr1g0382711	5.92835	5.65389	6.2685	2.06009	1.69985	1.1183	5.95025	1.62608	1.72972e-06	-1.80468	down
RcHm_v2.0_Chr1g0355461	1.06377	0.970968	1.38256	2.48216	5.20069	3.40151	1.1391	3.69479	1.20188e-05	1.7287	up
RcHm_v2.0_Chr3g0462151	32.1928	11.5654	11.0338	5.3693	4.08436	3.61603	18.264	4.35656	0.000530144	-2.02508	down
RcHm_v2.0_Chr7g0192181	0.158138	0.144792	0.540494	0.653926	3.71109	2.18072	0.281141	2.18191	0.00137602	2.96947	up
RcHm_v2.0_Chr4g0423701	40.0204	29.4795	58.0981	1855.9	701.077	1726.03	42.5327	1427.67	1.08633e-26	5.14987	up
RcHm_v2.0_Chr5g0080751	1.95778	1.89657	5.32088	78.048	62.8884	39.8689	3.05841	60.2684	6.63756e-18	4.3568	up
RcHm_v2.0_Chr7g0179911	10.9201	20.6142	18.8889	4.95641	7.54888	2.61498	16.8077	5.04009	0.000749411	-1.70292	down
RcHm_v2.0_Chr1g0377941	10.6387	24.6275	18.2377	5.91388	6.96376	7.45458	17.8346	6.7774	0.00150467	-1.33671	down
RcHm_v2.0_Chr5g0035581	3.66982	2.1078	3.83595	6.09685	7.34583	7.29024	3.20452	6.91097	0.00247219	1.15791	up
RcHm_v2.0_Chr5g0007711	1.73266	3.7073	2.00023	79.2685	48.7015	85.4482	2.48006	71.1394	4.58645e-31	4.91283	up
RcHm_v2.0_Chr1g0354661	10.0298	8.72166	10.8948	19.5047	20.4665	19.6602	9.88209	19.8771	6.61741e-08	1.06078	up
RcHm_v2.0_Chr3g0458781	28.8564	36.1701	31.6486	13.4837	11.4419	6.43074	32.225	10.4521	1.72271e-05	-1.57525	down
RcHm_v2.0_Chr4g0399481	4.50086	5.82057	15.9535	17.0522	34.8388	41.1045	8.7583	30.9985	0.00507814	1.88764	up
RcHm_v2.0_Chr5g0058461	28.2833	36.761	55.3578	147.155	104.939	130.216	40.1341	127.436	2.12339e-06	1.736	up
RcHm_v2.0_Chr6g0278611	0.844144	1.32374	1.37221	26.3135	2.86173	22.8645	1.18003	17.3466	9.58693e-07	3.96021	up
RcHm_v2.0_Chr7g0197221	0.996665	0.482946	0.922092	9.09212	4.93117	6.12899	0.800568	6.71743	6.28314e-11	3.11997	up
RcHm_v2.0_Chr6g0252621	0.927889	1.53455	1.22078	0.236699	0.563075	0.167352	1.22774	0.322375	0.00198332	-1.89027	down
RcHm_v2.0_Chr2g0087211	7.85637	8.70942	8.87825	18.1495	15.6886	16.2327	8.48135	16.6903	9.83842e-07	1.03422	up
RcHm_v2.0_Chr7g0227671	37.7547	50.0535	27.3794	20.5318	15.6575	17.7924	38.3959	17.9939	0.00850291	-1.03566	down
RcHm_v2.0_Chr7g0186441	3.6516	7.92986	7.99416	0.304526	1.39507	0.305988	6.52521	0.668529	8.20933e-06	-3.26905	down
RcHm_v2.0_Chr4g0425111	8.61157	7.81929	12.7772	15.6518	26.2037	21.2416	9.73602	21.0324	0.00124812	1.15748	up
RcHm_v2.0_Chr2g0110601	5.11218	4.66988	2.42737	15.6918	8.50697	22.6646	4.06981	15.6211	0.00126812	2.0047	up
RcHm_v2.0_Chr5g0044801	13.0097	23.6875	33.4869	4.71837	10.24	6.57751	23.3947	7.17864	0.00143849	-1.65948	down
RcHm_v2.0_Chr1g0335261	2.68663	4.55343	1.4044	0.828237	0.849345	0.719423	2.88149	0.799002	0.00925939	-1.79342	down
RcHm_v2.0_Chr6g0309911	1.75341	1.39838	1.58899	3.11447	2.95016	3.51428	1.58026	3.19297	0.00137865	1.07178	up
RcHm_v2.0_Chr2g0157771	1.09307	2.08438	1.47757	14.5702	9.41647	17.429	1.55167	13.8052	3.45015e-13	3.20886	up
RcHm_v2.0_Chr6g0276851	0.826431	1.89034	0.370427	63.073	12.1129	102.378	1.02906	59.188	3.75807e-12	5.91335	up
RcHm_v2.0_Chr5g0047961	5.35526	1.9953	4.27104	6.48975	18.8405	21.5261	3.87386	15.6188	0.00223596	2.05213	up
RcHm_v2.0_Chr1g0380731	61.3207	185.155	115.894	29.356	24.7916	5.58276	120.79	19.9101	0.000444421	-2.55662	down
RcHm_v2.0_Chr7g0233271	0.562134	0.904147	1.66599	4.83475	3.95046	4.01143	1.04409	4.26555	1.42175e-05	2.09474	up
RcHm_v2.0_Chr7g0239821	1.9039	5.93594	6.10677	1.34907	1.48964	0.598095	4.64887	1.1456	0.00259267	-1.96768	down
RcHm_v2.0_Chr4g0439231	0.672513	1.104	2.0663	8.51169	5.5439	6.22961	1.28094	6.76173	1.02228e-06	2.46933	up
RcHm_v2.0_Chr6g0280521	1.44014	0.40453	2.7771	141.175	51.6698	114.645	1.54059	102.497	3.20027e-19	6.13291	up
RcHm_v2.0_Chr4g0394701	12.6744	17.9746	18.0769	78.7284	85.2959	61.1504	16.242	75.0582	8.74856e-20	2.25724	up
RcHm_v2.0_Chr3g0456701	0.241174	0.273192	0.276507	0.065756	0.127109	0.046637	0.263624	0.079834	0.00230827	-1.68462	down
RcHm_v2.0_Chr4g0402711	1.95757	5.019	3.42331	23.7698	10.0635	17.9651	3.46663	17.2661	8.7025e-06	2.39395	up
RcHm_v2.0_Chr1g0372691	44.4342	69.6327	42.838	27.3891	21.5202	24.006	52.3017	24.3051	0.00406493	-1.04524	down
RcHm_v2.0_Chr6g0276881	0.198747	1.01283	0.476152	26.1642	4.78461	47.7554	0.562577	26.2348	3.1236e-10	5.59888	up
RcHm_v2.0_Chr5g0044531	3.54385	6.7277	23.3031	39.5159	133.684	105.882	11.1915	93.0272	0.000110964	3.10504	up
RcHm_v2.0_Chr2g0114891	0.411508	1.24253	1.72403	3.90792	2.8159	5.1338	1.12602	3.95254	0.00604391	1.89051	up
RcHm_v2.0_Chr6g0302651	1.59771	1.87467	2.93503	0.887237	0.918371	0.689576	2.1358	0.831728	0.00291934	-1.30613	down
RcHm_v2.0_Chr4g0423931	0	0	0	9.32838	7.37221	9.81698	0	8.83919	4.67082e-13	9.84755	up
RcHm_v2.0_Chr7g0193041	1.68482	5.316	2.11834	0.299224	0.4435	0.042985	3.03972	0.261903	2.94007e-05	-3.48245	down
RcHm_v2.0_Chr2g0116631	21.7045	15.7789	25.4135	34.6628	59.7004	49.1122	20.9656	47.8251	0.00040421	1.23358	up
RcHm_v2.0_Chr5g0077911	2.41768	0.979199	0.330674	17.2932	23.1511	61.2331	1.24252	33.8925	1.64292e-09	4.81265	up
RcHm_v2.0_Chr5g0025981	1.37016	1.54001	3.03859	9.71027	6.29495	8.24287	1.98292	8.0827	2.54948e-06	2.09917	up
RcHm_v2.0_Chr5g0000401	1.01294	0.887754	1.43677	24.7283	12.2839	16.0828	1.11249	17.6983	4.02954e-22	4.05405	up
RcHm_v2.0_Chr5g0047611	3.50923	1.37679	2.87084	5.27456	11.289	12.3523	2.58562	9.63864	0.000701891	1.93882	up
RcHm_v2.0_Chr2g0152581	0.047903	0.044484	0	2.45975	1.3766	0.770177	0.0307957	1.53551	1.92421e-09	5.43134	up
RcHm_v2.0_Chr6g0257491	10.6034	8.21127	10.3464	4.42269	3.33014	4.65006	9.72034	4.1343	0.000507338	-1.16725	down
RcHm_v2.0_Chr6g0309771	13.7878	13.0645	9.99647	4.05593	3.59153	3.82046	12.2829	3.82264	6.68242e-08	-1.62403	down
RcHm_v2.0_Chr2g0154001	8.652	31.5199	26.2171	1.81445	0.707605	0.20511	22.1297	0.909055	1.65472e-08	-4.51494	down
RcHm_v2.0_Chr3g0484651	28.0691	37.6592	29.6745	10.5728	15.1465	7.71554	31.801	11.1449	9.24602e-06	-1.47527	down
RcHm_v2.0_Chr7g0239121	0.043175	0.085878	0.095956	1.08783	0.662889	0.927057	0.075003	0.892591	3.44551e-10	3.54524	up
RcHm_v2.0_Chr5g0064341	2.21366	1.20053	3.33476	15.5957	6.84288	13.9415	2.24965	12.1267	3.24407e-05	2.4981	up
RcHm_v2.0_Chr2g0148101	6.15444	5.61386	7.15503	15.7774	11.0619	14.3538	6.30778	13.731	0.000146717	1.18568	up
RcHm_v2.0_Chr2g0161031	4.28432	2.30533	5.05562	9.28271	9.76868	8.4747	3.88176	9.17536	0.00157332	1.29238	up
RcHm_v2.0_Chr6g0279801	0.863913	1.07591	1.46082	5.17394	6.85032	5.32297	1.13355	5.78241	5.38263e-13	2.39124	up
RcHm_v2.0_Chr7g0202671	48.026	47.0259	67.6303	10.9759	16.3593	16.3257	54.2274	14.5536	4.39137e-10	-1.84461	down
RcHm_v2.0_Chr5g0026371	5.11776	5.5947	9.15072	30.1701	20.6456	18.9322	6.62106	23.2493	7.60406e-07	1.875	up
RcHm_v2.0_Chr5g0016881	0.173614	0.170798	0.612376	1.21607	1.48157	1.51941	0.318929	1.40568	0.00194205	2.17229	up
RcHm_v2.0_Chr6g0248591	0.502546	0.494291	0.893113	3.28548	1.361	2.58947	0.629983	2.41199	0.00137641	1.99524	up
RcHm_v2.0_Chr6g0285721	2.71831	1.86748	3.70773	7.27884	8.96351	12.3521	2.76451	9.53148	7.13736e-05	1.84057	up
RcHm_v2.0_Chr7g0214911	1.38654	1.50816	1.89906	0.730495	0.868916	0.556687	1.59792	0.718699	0.0043086	-1.09783	down
RcHm_v2.0_Chr2g0126301	8.25315	9.47804	17.3025	4.12293	6.08505	3.06914	11.6779	4.42571	0.00428153	-1.35568	down
RcHm_v2.0_Chr6g0283711	6.94777	5.17797	4.02572	92.6072	31.8686	80.9595	5.38382	68.4784	3.0523e-13	3.73862	up
RcHm_v2.0_Chr5g0000611	6.97669	17.4443	23.9777	0.607452	4.17337	2.33141	16.1329	2.37074	0.000563428	-2.73288	down
RcHm_v2.0_Chr2g0087371	2.41973	7.94706	3.92315	25.1127	18.4686	17.4966	4.76332	20.3593	8.07876e-05	2.15456	up
RcHm_v2.0_Chr5g0021401	1.56402	1.92144	3.26951	21.518	18.1424	29.4347	2.25166	23.0317	6.40817e-18	3.42466	up
RcHm_v2.0_Chr3g0476971	4.00651	1.86274	2.41479	0.106862	0.489236	0.198573	2.76135	0.26489	5.92213e-06	-3.28154	down
RcHm_v2.0_Chr5g0042991	8.39377	1.99992	14.1088	1.69592	1.17505	1.90982	8.16751	1.5936	0.00489894	-2.27416	down
RcHm_v2.0_Chr5g0074641	18.4935	15.674	28.6924	6.22435	7.83832	5.95824	20.9533	6.67364	3.10866e-06	-1.59949	down
RcHm_v2.0_Chr4g0425491	2.97091	2.04473	1.16709	0.316005	0.104725	0.169881	2.06091	0.19687	1.09759e-05	-3.28669	down
RcHm_v2.0_Chr1g0351371	9.88997	5.31275	9.70773	61.2449	8.5145	74.361	8.30348	48.0401	0.00196786	2.62473	up
RcHm_v2.0_Chr4g0391141	9.01402	10.7265	19.4455	73.5155	43.6853	98.5272	13.062	71.9093	1.84769e-07	2.54289	up
RcHm_v2.0_Chr1g0379411	3.88717	3.09394	3.80868	20.2375	22.1704	14.4131	3.59659	18.9403	2.31091e-17	2.43994	up
RcHm_v2.0_Chr3g0476381	2.9986	0.85242	4.82982	14.7109	10.8627	10.0518	2.89361	11.8751	0.00317971	2.09233	up
RcHm_v2.0_Chr2g0113001	4.55026	6.27353	15.6032	62.0051	33.3584	58.1044	8.80898	51.156	6.48572e-06	2.62057	up
RcHm_v2.0_Chr1g0328401	0.735187	0.659562	1.17552	2.69035	2.86079	2.78341	0.856755	2.77818	6.37756e-05	1.74443	up
RcHm_v2.0_Chr1g0339771	2.12307	3.63337	2.17482	5.1064	6.45959	7.41692	2.64376	6.32764	0.00501776	1.30313	up
RcHm_v2.0_Chr4g0415131	0.227107	0.536007	0.782662	50.2775	12.2326	50.3121	0.515259	37.6074	3.00452e-21	6.27044	up
RcHm_v2.0_Chr7g0177891	0.076056	0.295688	0.03225	7.62084	1.9886	12.1881	0.134665	7.26585	5.52162e-10	5.7821	up
RcHm_v2.0_Chr6g0300161	0.152742	0.024336	0.117936	2.51097	1.46553	3.57871	0.098338	2.5184	2.0439e-10	4.66192	up
RcHm_v2.0_Chr2g0106731	1.29216	1.95484	0.887665	16.8471	7.22041	16.1262	1.37822	13.3979	1.72514e-09	3.342	up
RcHm_v2.0_Chr2g0161681	58.3627	49.0158	67.5559	120.472	94.9986	119.789	58.3115	111.753	0.000595176	1.00066	up
RcHm_v2.0_Chr6g0244721	0.684149	1.93324	0.963817	0.197474	0.331015	0.247235	1.19374	0.258575	0.00167721	-2.11952	down
RcHm_v2.0_Chr6g0288761	1.91823	2.44209	0.648039	11.5481	3.41499	6.21025	1.66945	7.05777	0.00641362	2.1443	up
RcHm_v2.0_Chr2g0094331	2.51989	4.164	4.10199	10.8549	5.90798	8.20882	3.5953	8.32391	0.00395853	1.28257	up
RcHm_v2.0_Chr6g0269431	0.362212	0.322932	0.630728	1.09889	0.968033	1.28329	0.438624	1.11674	0.00514188	1.41406	up
RcHm_v2.0_Chr6g0281421	0.501765	2.72317	2.65376	13.449	12.0275	7.69799	1.95957	11.0582	0.000212797	2.55239	up
RcHm_v2.0_Chr6g0283271	4.70075	2.59497	3.17366	57.855	47.0188	44.1761	3.4898	49.6833	5.64634e-32	3.87707	up
RcHm_v2.0_Chr3g0484181	0.847263	2.4621	0.893089	30.767	1.18996	13.2243	1.40082	15.0604	0.00151706	3.51501	up
RcHm_v2.0_Chr7g0204121	1.76562	1.62027	2.72476	4.49796	4.21817	5.72565	2.03688	4.81393	0.00247206	1.30185	up
RcHm_v2.0_Chr5g0070321	7.01223	3.53599	3.63035	10.064	12.0266	12.4821	4.72619	11.5242	0.00315085	1.32861	up
RcHm_v2.0_Chr6g0283301	0.442994	0.218946	0.446545	13.2588	4.50159	14.0581	0.369495	10.6062	1.11277e-15	4.87645	up
RcHm_v2.0_Chr2g0167031	16.3987	22.5034	11.9167	7.80732	5.75662	2.74208	16.9396	5.43534	0.00350085	-1.59324	down
RcHm_v2.0_Chr6g0279031	57.2894	68.5407	93.5348	16.2598	41.7687	27.6136	73.1217	28.5474	0.00442146	-1.3187	down
RcHm_v2.0_Chr6g0285771	5.44063	5.08652	7.6126	23.5678	13.3139	11.4892	6.04658	16.1236	0.00181415	1.47556	up
RcHm_v2.0_Chr6g0300111	0.028191	0.039815	0	1.46293	0.919311	0.816376	0.0226687	1.06621	5.74297e-09	5.56924	up
RcHm_v2.0_Chr2g0103791	11.776	11.4033	21.1891	60.9903	43.4651	56.1947	14.7895	53.55	4.23989e-07	1.92471	up
RcHm_v2.0_Chr3g0453791	0.803344	1.57027	2.09295	0.382218	0.58612	0.323532	1.48885	0.430623	0.00644951	-1.71781	down
RcHm_v2.0_Chr5g0043321	17.2729	30.6827	44.1576	5.13102	7.7249	0.477094	30.7044	4.44434	0.00342566	-2.76289	down
RcHm_v2.0_Chr4g0406221	160.721	50.0325	133.719	279.498	381.16	556.54	114.824	405.733	0.00145197	1.87576	up
RcHm_v2.0_Chr1g0374261	0.366449	0.2828	0.415334	1.09708	2.7334	2.77472	0.354861	2.20173	3.62836e-05	2.61402	up
RcHm_v2.0_Chr4g0429381	2.40161	1.42773	9.88589	147.989	110.045	157.752	4.57174	138.596	6.61638e-13	4.99814	up
RcHm_v2.0_Chr1g0357691	0.202738	0.043572	0.181111	8.70577	3.05386	7.88356	0.142474	6.54773	5.7279e-17	5.50381	up
RcHm_v2.0_Chr7g0179931	6.2501	6.97003	3.93911	9.6269	12.8303	14.2701	5.71975	12.2424	0.00726001	1.14533	up
RcHm_v2.0_Chr5g0005101	1.83851	1.72285	2.04699	3.72435	3.50952	3.6655	1.86945	3.63312	5.47722e-05	1.01342	up
RcHm_v2.0_Chr6g0285151	2.78445	3.17268	8.45364	9.20972	59.7892	50.9938	4.80359	39.9976	9.18714e-05	3.09853	up
RcHm_v2.0_Chr3g0490491	1.80374	1.12535	0.949165	0.363693	0.483825	0.164183	1.29275	0.337234	0.00482116	-1.89863	down
RcHm_v2.0_Chr7g0185111	0.275637	0.128085	0.122048	2.42508	0.835893	1.45034	0.175257	1.57044	1.91678e-05	3.14923	up
RcHm_v2.0_Chr5g0033881	5.54488	3.30631	5.60605	65.8559	34.7604	40.2233	4.81908	46.9465	4.99919e-17	3.34688	up
RcHm_v2.0_Chr4g0390601	24.5327	38.3075	47.2288	15.5926	20.7781	11.9901	36.6897	16.1203	0.00413693	-1.14032	down
RcHm_v2.0_Chr7g0212871	10.8588	18.3241	29.0794	5.91921	6.86956	8.14295	19.4208	6.97724	0.00313957	-1.41069	down
RcHm_v2.0_Chr3g0495951	2.40972	1.69512	1.00692	319.849	57.4271	190.303	1.70392	189.193	6.49257e-26	6.86276	up
RcHm_v2.0_Chr2g0155401	1.29246	0.987832	2.36666	3.66064	7.29749	12.0957	1.54898	7.6846	0.000162508	2.37095	up
RcHm_v2.0_Chr1g0367631	1.2224	0.715401	2.22354	6.3132	6.65491	10.1423	1.38711	7.70348	6.11933e-05	2.49768	up
RcHm_v2.0_Chr6g0244021	14.4161	30.3777	29.581	8.12564	11.4293	5.13383	24.7916	8.22957	0.00118153	-1.54966	down
RcHm_v2.0_Chr7g0206541	2.76204	7.017	3.53788	1.57701	1.68039	0.952841	4.43898	1.40341	0.00454325	-1.61233	down
RcHm_v2.0_Chr6g0254771	60.2351	32.4142	87.5171	445.288	465.433	316.541	60.0554	409.087	2.7429e-11	2.8165	up
RcHm_v2.0_Chr5g0077751	1.06595	1.34301	1.75558	2.91229	3.00609	4.55214	1.38818	3.49017	0.00959328	1.39755	up
RcHm_v2.0_Chr3g0469151	3.75355	4.49812	4.74675	7.78572	9.39292	13.2548	4.33281	10.1445	0.000489884	1.28674	up
RcHm_v2.0_Chr3g0449781	9.7941	11.0487	10.371	30.8068	18.3939	37.3418	10.4046	28.8475	0.000124886	1.54403	up
RcHm_v2.0_Chr5g0012221	1.50613	2.18118	2.67357	7.46245	5.40735	4.06477	2.12029	5.64486	0.000871157	1.4668	up
RcHm_v2.0_Chr3g0485691	4.22447	2.51805	15.6185	30.6238	29.9474	27.8391	7.45368	29.4701	0.00785625	2.05013	up
RcHm_v2.0_Chr5g0065621	0.17852	0.220588	0.169991	0.98483	0.794274	0.859588	0.1897	0.879564	3.02709e-05	2.22502	up
RcHm_v2.0_Chr2g0112141	24.5626	16.2618	22.3349	35.5501	64.4359	69.1755	21.0531	56.3872	0.000237109	1.46756	up
RcHm_v2.0_Chr1g0329881	18.1494	16.7599	28.02	132.727	78.5274	103.015	20.9764	104.756	7.68135e-11	2.38884	up
RcHm_v2.0_Chr1g0371311	3.41314	1.90956	2.36348	3.98146	7.6484	7.64107	2.56206	6.42364	0.00589753	1.36428	up
RcHm_v2.0_Chr1g0383441	0	0.185321	0	8.25907	2.20405	5.54671	0.0617737	5.33661	4.10653e-08	6.43435	up
RcHm_v2.0_Chr5g0047851	13.3399	7.23827	15.9424	19.9152	36.8975	32.471	12.1735	29.7612	0.00525969	1.33391	up
RcHm_v2.0_Chr7g0196271	11.0832	21.5033	30.3161	77.2871	70.4064	62.6685	20.9675	70.1207	3.72939e-05	1.80421	up
RcHm_v2.0_Chr3g0496681	12.5021	13.7878	5.92978	118.27	61.5735	96.7354	10.7399	92.1929	1.27796e-11	3.16368	up
RcHm_v2.0_Chr7g0216771	1.24373	1.9585	1.742	3.19884	3.61805	3.16845	1.64807	3.32845	0.0050268	1.06111	up
RcHm_v2.0_Chr4g0443991	80.6836	110.908	74.6679	9.30533	9.25959	2.71377	88.7533	7.0929	5.34789e-13	-3.60757	down
RcHm_v2.0_Chr7g0237051	5.10073	3.59184	3.27269	124.508	16.064	90.4441	3.98842	77.0054	1.27869e-09	4.35424	up
RcHm_v2.0_Chr2g0151981	0.765601	1.92519	1.91546	5.4013	8.07407	8.49129	1.53542	7.32222	5.6071e-06	2.29389	up
RcHm_v2.0_Chr5g0028751	2.52798	2.12364	1.44063	8.18549	3.74587	4.53066	2.03075	5.48734	0.00668281	1.49375	up
RcHm_v2.0_Chr4g0396351	39.9958	49.1048	42.7556	147.163	115.971	144.642	43.9521	135.925	5.51939e-12	1.69042	up
RcHm_v2.0_Chr2g0171311	5.50913	9.08335	8.32949	2.44629	3.11348	1.7819	7.64066	2.44722	7.59965e-06	-1.59478	down
RcHm_v2.0_Chr3g0480151	8.34261	11.6798	14.2284	3.92226	6.3168	4.00054	11.4169	4.74653	0.000970754	-1.21993	down
RcHm_v2.0_Chr1g0373841	1.2655	0.764025	1.1594	11.5453	9.92579	16.611	1.06298	12.6941	4.45295e-17	3.63074	up
RcHm_v2.0_Chr4g0391021	0.177879	0	0	48.8802	6.74521	90.1494	0.059293	48.5916	1.22386e-06	9.62949	up
RcHm_v2.0_Chr4g0406811	5.6223	9.69786	8.14385	13.2751	13.5823	19.1028	7.82134	15.3201	0.00802138	1.03443	up
RcHm_v2.0_Chr3g0465361	2.52322	5.9486	5.23662	43.2388	21.5604	29.4114	4.56948	31.4035	9.96109e-10	2.85457	up
RcHm_v2.0_Chr6g0310951	16.5346	10.8085	2.85841	1.88987	1.46269	1.20239	10.0672	1.51831	0.00145272	-2.66022	down
RcHm_v2.0_Chr7g0232591	2.60069	22.9966	27.7916	2.01015	3.75625	0.949603	17.7963	2.23867	0.0015739	-2.95361	down
RcHm_v2.0_Chr5g0066951	11.6898	18.9662	6.77461	3.14648	5.62194	4.07596	12.4768	4.28146	0.00831918	-1.50364	down
RcHm_v2.0_Chr7g0192691	11.5946	10.4171	9.52773	3.99231	4.56824	4.3052	10.5132	4.28858	4.35344e-06	-1.24079	down
RcHm_v2.0_Chr2g0133081	14.4493	28.5743	18.1549	44.4967	41.0047	50.353	20.3928	45.2848	0.00204584	1.21239	up
RcHm_v2.0_Chr4g0441231	22.9962	33.7951	20.333	10.9912	10.8421	9.53292	25.7081	10.4554	0.000114694	-1.24541	down
RcHm_v2.0_Chr7g0237021	0.536342	0.375733	0.764087	1.32474	1.42685	1.00826	0.558721	1.25328	0.00668551	1.21092	up
RcHm_v2.0_Chr4g0423941	2435.1	3057.83	5273.95	16468.2	14129.7	17082.7	3588.96	15893.6	1.98591e-09	2.21463	up
RcHm_v2.0_Chr2g0089571	5.91017	8.99658	17.1239	3.3818	4.72923	3.4906	10.6769	3.86721	0.0069982	-1.40865	down
RcHm_v2.0_Chr4g0396161	39.7791	29.1908	21.2799	9.59712	11.3905	9.04542	30.0833	10.011	7.08961e-06	-1.54728	down
RcHm_v2.0_Chr6g0310661	3.33141	7.16013	5.87315	1.84285	2.19864	1.74588	5.4549	1.92912	0.000733376	-1.44415	down
RcHm_v2.0_Chr1g0325321	0.271037	0.416755	0.715959	10.2414	1.97233	5.20528	0.467917	5.80635	1.72176e-06	3.69597	up
RcHm_v2.0_Chr4g0412481	4.03142	3.18978	4.858	16.4891	10.3947	8.29109	4.0264	11.725	0.00010944	1.59978	up
RcHm_v2.0_Chr5g0027831	0.413404	0.104812	0.151893	2.57187	1.38653	1.73053	0.22337	1.89631	4.49771e-06	3.12197	up
RcHm_v2.0_Chr2g0119331	2.17015	2.40848	2.98497	22.0178	5.78605	23.2357	2.5212	17.0132	2.42401e-05	2.83237	up
RcHm_v2.0_Chr1g0341371	2.51238	5.97513	3.61812	0.394095	0.833539	0.075515	4.03521	0.434383	9.60373e-05	-3.18812	down
RcHm_v2.0_Chr6g0301491	43.234	65.7499	30.2334	9.72231	12.6699	6.6763	46.4057	9.68951	1.09795e-07	-2.22268	down
RcHm_v2.0_Chr7g0236381	11.6394	7.53818	7.49279	3.06055	4.18933	3.69482	8.89013	3.64823	0.00336535	-1.23572	down
RcHm_v2.0_Chr2g0160251	3.16773	1.03054	2.27178	25.6683	28.9203	37.5777	2.15668	30.7221	1.94567e-16	3.87236	up
RcHm_v2.0_Chr4g0423691	126.162	67.0187	200.531	3495.62	1707.35	3397.89	131.237	2866.96	4.24708e-19	4.52716	up
RcHm_v2.0_Chr7g0216231	0.843131	1.90273	1.85773	2.95818	8.88195	6.95596	1.53453	6.26536	0.000478884	2.06831	up
RcHm_v2.0_Chr3g0463591	24.0444	24.5933	60.6301	2.01428	4.31623	0.543805	36.4226	2.29144	5.70308e-08	-3.96673	down
RcHm_v2.0_Chr1g0374361	0.150743	0.25117	0.291338	4.27567	3.50462	2.29874	0.231084	3.35968	2.68579e-20	3.89286	up
RcHm_v2.0_Chr7g0196281	0.388703	0.482048	1.46035	10.238	14.44	9.95873	0.777035	11.5456	1.98462e-12	3.92306	up
RcHm_v2.0_Chr7g0209431	54.1571	53.629	67.8892	161.395	119.174	125.16	58.5584	135.243	2.55233e-06	1.26841	up
RcHm_v2.0_Chr2g0119391	9.52116	13.7195	15.8515	106.296	27.0643	106.126	13.0307	79.8287	1.11475e-05	2.70524	up
RcHm_v2.0_Chr4g0423711	146.992	153.526	283.155	908.381	569.159	665.14	194.558	714.227	1.67457e-06	1.94578	up
RcHm_v2.0_Chr6g0251221	0.648846	1.21294	0.79718	13.383	4.62296	24.5428	0.886322	14.1829	1.66475e-09	4.07145	up
RcHm_v2.0_Chr1g0339361	0.99481	0.81592	0.958464	25.1241	22.1233	29.4896	0.923065	25.579	3.91179e-68	4.84471	up
RcHm_v2.0_Chr5g0083821	13.8617	31.8727	30.3809	9.71867	9.78923	6.67233	25.3717	8.72674	0.000782233	-1.48475	down
RcHm_v2.0_Chr5g0071331	5.03914	7.9393	7.38801	2.52666	1.21478	2.45435	6.78882	2.06526	0.00072302	-1.6316	down
RcHm_v2.0_Chr3g0469191	0	0.048586	0.046511	1.10485	1.80644	3.1848	0.031699	2.03203	6.89333e-12	5.89819	up
RcHm_v2.0_Chr6g0272471	14.9081	3.12119	17.1767	172.082	36.3208	142.021	11.7353	116.808	3.70871e-05	3.40042	up
RcHm_v2.0_Chr7g0237691	136.303	156.085	111.993	58.3132	66.2908	44.9352	134.794	56.513	8.04996e-06	-1.21124	down
RcHm_v2.0_Chr2g0141781	0.447244	0.729877	1.71187	27.0688	8.76316	12.1585	0.962997	15.9968	2.46325e-10	4.13306	up
RcHm_v2.0_Chr3g0459151	8.86512	12.9245	4.05436	30.3786	27.9813	47.6053	8.61465	35.3217	0.000189883	2.09414	up
RcHm_v2.0_Chr1g0346011	2.76284	3.49088	3.51815	30.9895	15.1325	37.5248	3.25729	27.8823	4.24049e-12	3.16914	up
RcHm_v2.0_Chr7g0211941	4.57377	3.71699	10.069	19.1723	16.5952	19.883	6.11991	18.5502	0.000974783	1.66536	up
RcHm_v2.0_Chr5g0009471	5.10065	5.73043	6.55524	38.111	33.3333	32.5118	5.79544	34.652	4.30535e-34	2.63682	up
RcHm_v2.0_Chr2g0119351	3.77541	5.83019	6.81911	54.1272	17.5862	49.7806	5.4749	40.498	6.21475e-08	2.97126	up
RcHm_v2.0_Chr6g0276641	49.8876	34.8124	36.8042	10.2534	21.3326	8.9266	40.5014	13.5042	0.000398227	-1.56328	down
RcHm_v2.0_Chr4g0423911	3.84413	5.26785	6.58087	109.501	61.1297	90.307	5.23095	86.9792	3.81182e-29	4.12344	up
RcHm_v2.0_Chr4g0403461	1.84831	1.57982	2.54435	12.6898	8.20399	11.2348	1.99083	10.7095	1.07485e-12	2.49335	up
RcHm_v2.0_Chr6g0281471	9.45441	22.1579	25.2442	172.664	113.346	129.14	18.9522	138.383	3.37782e-11	2.93897	up
RcHm_v2.0_Chr2g0089501	1.25926	1.55014	2.17826	3.54658	6.25753	5.60952	1.66255	5.13788	3.16601e-05	1.67334	up
RcHm_v2.0_Chr1g0314931	10.5242	4.467	7.28392	0.770196	0.488906	0.403497	7.42503	0.5542	1.19758e-13	-3.66749	down
RcHm_v2.0_Chr5g0076831	16.4121	15.9394	23.3602	54.9469	34.7109	45.684	18.5705	45.1139	0.000126412	1.34843	up
RcHm_v2.0_Chr3g0484901	6.72906	7.15303	10.267	3.0491	3.49112	3.39286	8.04969	3.31103	0.000191228	-1.22311	down
RcHm_v2.0_Chr1g0381131	4.00511	1.30561	2.49872	14.764	5.55264	9.47191	2.60315	9.9295	0.00247509	1.99551	up
RcHm_v2.0_Chr3g0464901	0.863998	0.187991	1.14509	8.68669	7.6841	8.82836	0.732361	8.39972	1.36142e-08	3.57481	up
RcHm_v2.0_Chr5g0017321	0	0.021872	0.119422	2.6229	0.473353	2.68734	0.047098	1.92786	5.45182e-06	5.33895	up
RcHm_v2.0_Chr3g0464841	8.88917	6.01936	8.72359	0	1.19296	1.00484	7.87737	0.732601	0.00144345	-3.39416	down
RcHm_v2.0_Chr2g0114491	0.247119	0.317203	0.871526	10.68	4.89097	14.4762	0.478616	10.0157	6.89333e-12	4.45654	up
RcHm_v2.0_Chr7g0233021	28.0272	17.4488	30.4808	109.407	113.476	136.443	25.3189	119.776	3.2739e-13	2.29912	up
RcHm_v2.0_Chr2g0086161	0.210718	0.112364	0	10.2471	3.32834	10.3416	0.107694	7.97235	1.57433e-12	6.27849	up
RcHm_v2.0_Chr6g0252351	20.4458	43.9158	38.1834	13.0188	16.8601	7.26318	34.1817	12.3807	0.00537032	-1.42358	down
RcHm_v2.0_Chr4g0435771	15.6251	32.2089	13.6859	63.8587	46.8357	43.0401	20.5066	51.2448	0.00599121	1.37811	up
RcHm_v2.0_Chr7g0179751	4.28246	5.59652	4.60964	33.9602	26.0049	27.8332	4.82954	29.2661	7.48626e-22	2.65502	up
RcHm_v2.0_Chr3g0451431	6.49756	4.59413	27.4146	216.641	91.2885	158.245	12.8354	155.392	8.73951e-07	3.68509	up
RcHm_v2.0_Chr2g0156601	55.7593	68.9131	56.9103	300.72	567.162	405.849	60.5276	424.577	9.88469e-24	2.84895	up
RcHm_v2.0_Chr1g0333351	0.426005	0.422323	0.359074	3.88203	2.64316	4.35255	0.402467	3.62591	8.26542e-16	3.21828	up
RcHm_v2.0_Chr7g0179101	0	0	0.141509	10.1846	1.9257	11.387	0.0471697	7.83243	1.71699e-09	7.46991	up
RcHm_v2.0_Chr3g0455111	16.5078	13.4293	14.9672	114.871	41.7346	167.1	14.9681	107.902	1.68953e-07	2.93289	up
RcHm_v2.0_Chr7g0219521	1.88561	2.34733	5.58234	14.0776	5.94861	12.522	3.27176	10.8494	0.00598833	1.81414	up
RcHm_v2.0_Chr4g0413621	39.4149	208.402	148.17	35.287	42.4908	11.1527	131.996	29.6435	0.00855233	-2.11392	down
RcHm_v2.0_Chr7g0185031	4.19466	67.7199	18.272	6.39602	4.19347	1.63817	30.0622	4.07589	0.00794799	-2.8224	down
RcHm_v2.0_Chr6g0307041	400.694	236.163	361.281	91.519	146.366	66.2629	332.713	101.383	3.78454e-05	-1.68553	down
RcHm_v2.0_Chr1g0381851	3.45769	4.12166	3.50657	7.43782	8.00624	12.6669	3.69531	9.37032	0.00065866	1.40266	up
RcHm_v2.0_Chr1g0354691	4.86769	5.28217	4.00516	9.29232	9.92315	12.5902	4.71834	10.6019	0.000218403	1.22349	up
RcHm_v2.0_Chr6g0274401	17.7581	21.4407	15.6191	201.217	36.7054	249.072	18.2726	162.332	4.9976e-06	3.24159	up
RcHm_v2.0_Chr2g0093311	109.888	119.092	89.2187	19.5729	24.5696	24.4564	106.066	22.8663	8.83894e-21	-2.16458	down
RcHm_v2.0_Chr2g0174471	3.59309	8.08991	9.14926	120.996	18.054	78.9439	6.94409	72.6647	2.66431e-06	3.48394	up
RcHm_v2.0_Chr1g0324281	0	0.080763	0.028398	0.926634	0.668297	0.875988	0.036387	0.82364	1.67457e-06	4.40219	up
RcHm_v2.0_Chr5g0055131	79.7057	73.0818	77.1448	324.166	240.587	229.798	76.6441	264.85	1.00779e-13	1.84509	up
RcHm_v2.0_Chr2g0154301	5.23401	4.28219	10.9585	1.27388	2.64687	0.973599	6.8249	1.63145	0.000939875	-2.02715	down
RcHm_v2.0_Chr6g0291371	9.91295	9.10113	12.5864	35.6232	25.6863	30.345	10.5335	30.5515	4.32245e-08	1.59911	up
RcHm_v2.0_Chr7g0179161	15.8104	13.4529	21.8444	28.2545	48.7654	54.6549	17.0359	43.8916	0.000425683	1.41918	up
RcHm_v2.0_Chr2g0145801	0.215705	0.191699	0.280273	4.39746	2.44252	1.30088	0.229226	2.71362	2.92044e-08	3.61119	up
RcHm_v2.0_Chr2g0091211	9.41766	10.314	13.8919	29.3001	20.3961	25.6002	11.2079	25.0988	0.000143734	1.22913	up
RcHm_v2.0_Chr5g0021771	20.1071	51.3305	58.2942	8.41484	14.6582	3.94825	43.2439	9.00711	0.00042292	-2.23072	down
RcHm_v2.0_Chr6g0248521	3.83197	2.73941	2.62062	6.55259	5.54993	6.91269	3.064	6.33841	0.00264727	1.10207	up
RcHm_v2.0_Chr7g0199691	2.77906	1.49839	2.63594	5.81481	6.59532	3.95258	2.30446	5.45424	0.00244319	1.28225	up
RcHm_v2.0_Chr5g0069841	1.10481	1.84834	1.55796	0.272085	0.327758	0.077509	1.5037	0.225784	1.47444e-05	-2.66531	down
RcHm_v2.0_Chr4g0390891	11.0536	15.9588	2.35512	408.437	98.7974	779.152	9.78919	428.795	2.0439e-10	5.53205	up
RcHm_v2.0_Chr5g0017121	0.192132	0.1307	0.266302	1.77962	1.79218	2.37207	0.196378	1.98129	2.07355e-09	3.29082	up
RcHm_v2.0_Chr5g0017291	0.01781	0	0	1.7804	0.640898	2.65287	0.00593667	1.69139	5.22239e-09	8.01743	up
RcHm_v2.0_Chr4g0434681	1.1472	1.21876	2.03624	5.3498	3.59853	3.14871	1.4674	4.03234	0.000834683	1.51872	up
RcHm_v2.0_Chr4g0397051	6.81271	12.1212	7.80805	17.859	26.6323	14.5645	8.914	19.6853	0.00454688	1.18109	up
RcHm_v2.0_Chr4g0437441	3.02825	4.97632	5.02736	0.768019	1.80793	1.69068	4.34397	1.42221	0.00228331	-1.56115	down
RcHm_v2.0_Chr7g0217151	0.692726	0.446718	0.473918	2.6101	1.31116	2.85279	0.537787	2.25802	0.00075269	2.12836	up
RcHm_v2.0_Chr7g0181241	4.24046	3.4079	6.28353	51.1487	42.5876	47.3623	4.64396	47.0329	2.1864e-27	3.39841	up
RcHm_v2.0_Chr7g0202721	4.859	11.9152	13.9526	2.38467	2.91162	2.53928	10.2423	2.61185	4.48737e-05	-1.91161	down
RcHm_v2.0_Chr5g0022231	0.747149	0.748731	0.90279	2.00881	1.87117	1.71048	0.799557	1.86349	7.95471e-06	1.26908	up
RcHm_v2.0_Chr3g0455841	27.3417	27.3113	17.1489	62.8975	37.8175	60.2022	23.9339	53.639	0.00511349	1.22724	up
RcHm_v2.0_Chr6g0279671	0.895967	1.33657	1.64093	7.1005	2.60339	3.98035	1.29116	4.56141	0.00092835	1.89504	up
RcHm_v2.0_Chr7g0212611	225.739	95.6827	41.4484	398.594	367.149	584.888	120.957	450.21	0.00854918	1.94215	up
RcHm_v2.0_Chr1g0367381	2.74903	4.21305	5.33083	1.94183	1.59004	1.22566	4.09764	1.58584	0.00243749	-1.3057	down
RcHm_v2.0_Chr4g0423641	1130	710.399	527.376	4943.28	3020.04	4510.19	789.259	4157.84	1.27205e-08	2.4547	up
RcHm_v2.0_Chr5g0005241	8.05442	4.91704	10.4389	20.2432	17.9915	19.0141	7.80345	19.0829	0.000523542	1.34839	up
RcHm_v2.0_Chr4g0437981	135.46	202.459	165.797	45.8747	73.7303	45.4319	167.905	55.0123	1.84769e-07	-1.57002	down
RcHm_v2.0_Chr7g0243431	0.716603	0.527466	0.173352	15.2889	4.60737	23.3373	0.472474	14.4112	5.88565e-11	4.97239	up
RcHm_v2.0_Chr3g0496751	56.6391	273.969	108.822	42.8526	32.0514	41.3866	146.477	38.7635	0.00646575	-1.84897	down
RcHm_v2.0_Chr2g0126741	0.212055	0.750789	0.210474	3.71926	1.54521	2.81245	0.391106	2.69231	0.000129547	2.84707	up
RcHm_v2.0_Chr3g0462511	1.18488	1.76284	2.11133	4.64757	3.74437	3.82851	1.68635	4.07348	0.000151836	1.33283	up
RcHm_v2.0_Chr7g0186221	177.353	185.244	196.81	26.696	45.1117	63.9357	186.469	45.2478	6.09831e-07	-1.98465	down
RcHm_v2.0_Chr7g0204821	11.9479	11.5543	13.6207	33.8464	30.5262	27.336	12.3743	30.5695	1.18321e-09	1.35857	up
RcHm_v2.0_Chr7g0220401	2.92075	3.34103	7.95724	28.6898	16.3373	27.2716	4.73968	24.0996	5.00878e-06	2.42478	up
RcHm_v2.0_Chr2g0155911	5.73924	33.9129	41.6037	1.41197	4.91741	0.712694	27.0853	2.34736	0.000135821	-3.51278	down
RcHm_v2.0_Chr6g0309501	10.6534	11.172	9.6518	15.4855	29.4314	17.8526	10.4924	20.9232	0.00334783	1.02868	up
RcHm_v2.0_Chr3g0459341	16.3711	16.5274	20.0829	22.0243	48.5364	41.2811	17.6605	37.2806	0.00722155	1.11965	up
RcHm_v2.0_Chr4g0428031	6.53138	4.28548	11.4143	23.009	44.55	39.7077	7.41037	35.7556	1.80323e-06	2.3192	up
RcHm_v2.0_Chr5g0075281	2.9148	5.34392	4.43421	39.3291	30.1806	16.9132	4.23098	28.8076	2.37963e-10	2.81326	up
RcHm_v2.0_Chr2g0161011	0.077235	0.022522	0.213658	1.69196	1.63033	1.26052	0.104472	1.5276	1.71769e-07	3.78451	up
RcHm_v2.0_Chr2g0108881	39.3619	47.6843	50.337	11.7933	12.7267	6.25266	45.7944	10.2575	2.62162e-10	-2.11509	down
RcHm_v2.0_Chr7g0216751	23.669	25.0413	31.5914	53.3303	56.9758	79.0986	26.7672	63.1349	2.93443e-05	1.30075	up
RcHm_v2.0_Chr4g0388611	0.631307	0.490919	0.197292	15.959	3.97306	16.9041	0.439839	12.2787	1.11922e-11	4.85343	up
RcHm_v2.0_Chr1g0318131	2.65377	2.23875	2.1753	1.02014	1.39226	0.971821	2.35594	1.12807	0.0069982	-1.01722	down
RcHm_v2.0_Chr7g0196011	5.44432	10.6092	34.8383	134.925	70.5085	45.9827	16.9639	83.8054	0.00432725	2.37933	up
RcHm_v2.0_Chr2g0135581	0.98854	4.271	4.45293	18.3356	11.2155	12.2566	3.23749	13.9359	0.00114014	2.17388	up
RcHm_v2.0_Chr6g0276811	0.132848	0.119387	0.190833	11.2865	3.62077	6.38097	0.147689	7.09609	1.0864e-18	5.60067	up
RcHm_v2.0_Chr2g0148991	0.192944	0.475645	0.480254	2.38867	1.90661	3.59348	0.382948	2.62959	1.96544e-07	2.84145	up
RcHm_v2.0_Chr4g0408501	1.76984	4.09384	2.09889	72.1755	8.37572	59.3346	2.65419	46.6286	1.07079e-07	4.22249	up
RcHm_v2.0_Chr2g0138021	16.4127	19.6128	14.211	1.90158	2.12572	3.00609	16.7455	2.34446	1.81892e-18	-2.77592	down
RcHm_v2.0_Chr5g0054941	0.467371	1.29829	1.09923	6.43443	5.26668	2.9272	0.954964	4.8761	2.37239e-05	2.39899	up
RcHm_v2.0_Chr1g0315551	0.072724	0.106656	0.107261	0.561006	0.685651	0.739769	0.095547	0.662142	1.63338e-07	2.73626	up
RcHm_v2.0_Chr7g0180091	3.97164	2.45993	4.38693	13.5337	12.8038	16.7004	3.60617	14.346	1.75181e-08	2.05289	up
RcHm_v2.0_Chr2g0084721	21.2256	25.6274	33.7924	59.3765	45.909	105.9	26.8818	70.3951	0.00290677	1.46685	up
RcHm_v2.0_Chr5g0018711	5.36953	11.5511	14.4169	3.68207	1.19871	0.495222	10.4458	1.792	0.00431275	-2.4598	down
RcHm_v2.0_Chr5g0012251	5.715	6.23912	9.0091	36.8007	25.4299	29.7282	6.98774	30.6529	2.42882e-12	2.19857	up
RcHm_v2.0_Chr5g0049951	1.61886	1.82085	3.4622	0.093287	0.332346	0.053975	2.30064	0.159869	8.27318e-08	-3.76266	down
RcHm_v2.0_Chr4g0442301	0.315763	0.883916	0.237704	17.044	6.91217	24.9467	0.479128	16.301	5.20755e-14	5.14814	up
RcHm_v2.0_Chr3g0457521	33.6414	79.8261	41.7013	20.4767	20.8767	13.7452	51.7229	18.3662	0.0023277	-1.44344	down
RcHm_v2.0_Chr5g0015001	114.938	250.609	89.6827	35.9982	42.9356	30.3371	151.743	36.4236	2.82077e-05	-2.01418	down
RcHm_v2.0_Chr2g0164711	0.172941	0.205128	0.275231	0.907858	0.831008	0.560398	0.217767	0.766421	0.000601185	1.83651	up
RcHm_v2.0_Chr5g0053441	1.91735	12.5518	26.9251	2.37285	2.66935	1.90729	13.7981	2.3165	0.00662373	-2.50527	down
RcHm_v2.0_Chr3g0467461	0.037865	0.047342	0.105531	0.687798	0.589099	0.379819	0.0635793	0.552239	3.39219e-05	3.09871	up
RcHm_v2.0_Chr3g0495941	0.495715	0.323755	0	61.4242	8.38559	35.282	0.273157	35.0306	5.3668e-05	7.02486	up
RcHm_v2.0_Chr3g0449051	5.25685	7.86885	5.87781	2.74065	1.36275	1.04686	6.3345	1.71675	0.000439456	-1.81649	down
RcHm_v2.0_Chr1g0345971	0.237031	0.259632	0	2.12026	1.32327	1.46289	0.165554	1.63548	0.0042275	3.23116	up
RcHm_v2.0_Chr3g0488571	4.46181	5.55995	8.23803	0.886109	2.04788	0.614185	6.0866	1.18272	1.7301e-05	-2.33632	down
RcHm_v2.0_Chr2g0172531	0.333412	0.184109	0.166262	5.76192	0.921859	8.73947	0.227928	5.14108	4.23441e-07	4.52394	up
RcHm_v2.0_Chr2g0091791	0.40178	0.12857	0.224508	4.41086	1.74737	6.97686	0.251619	4.37836	6.36679e-07	4.08829	up
RcHm_v2.0_Chr2g0101451	10.7053	6.14408	6.67984	1.93269	1.1536	0.184235	7.84308	1.09018	0.000794549	-2.8011	down
RcHm_v2.0_Chr5g0021251	2.68514	3.10782	3.52494	4.40413	10.4109	9.64138	3.10597	8.15215	0.0016196	1.43583	up
RcHm_v2.0_Chr2g0165731	11.1687	11.4457	27.0393	85.1017	69.5529	105.638	16.5512	86.7642	1.40695e-07	2.46353	up
RcHm_v2.0_Chr2g0163131	113.943	60.9994	169.938	17.622	49.2389	18.3543	114.96	28.405	0.00104047	-1.99491	down
RcHm_v2.0_Chr6g0312481	1.38207	0.508898	0.564493	3.17672	6.23473	4.55409	0.818487	4.65518	7.19282e-05	2.52644	up
RcHm_v2.0_Chr2g0109481	179.604	267.209	338.673	82.5537	108.306	67.2976	261.829	86.0525	4.92538e-06	-1.55785	down
RcHm_v2.0_Chr2g0093571	1.05192	1.26933	2.23197	12.0205	10.3023	5.92369	1.51774	9.41548	2.18294e-09	2.68322	up
RcHm_v2.0_Chr6g0281491	7.97694	29.5813	18.057	108.851	57.4726	86.6359	18.5384	84.3198	0.000101891	2.26126	up
RcHm_v2.0_Chr4g0422211	93.5094	102.438	137.216	24.2118	49.4164	39.9084	111.055	37.8455	3.67238e-05	-1.50772	down
RcHm_v2.0_Chr3g0470231	129.512	56.8676	46.44	3.5583	3.17084	1.48777	77.6064	2.73897	1.76141e-18	-4.77493	down
RcHm_v2.0_Chr2g0161611	13.9991	16.8582	22.0093	33.5012	28.95	42.4779	17.6222	34.9764	0.00311606	1.05709	up
RcHm_v2.0_Chr4g0444801	0	0	0	12.0143	3.70437	18.8103	0	11.5097	8.24332e-13	10.7262	up
RcHm_v2.0_Chr1g0314111	0	0	0	0.765911	0.381167	0.650432	0	0.59917	1.99175e-08	8.46189	up
RcHm_v2.0_Chr5g0055491	5.7362	4.94095	8.44122	121.273	17.3901	81.3123	6.37279	73.3253	3.1347e-07	3.61561	up
RcHm_v2.0_Chr5g0072281	1.66324	1.0133	0.974378	38.5094	4.9296	23.0113	1.21697	22.1501	2.03575e-08	4.25492	up
RcHm_v2.0_Chr4g0417321	4.08726	6.99497	6.26607	2.83722	2.96573	1.77087	5.78277	2.52461	0.00560876	-1.14501	down
RcHm_v2.0_Chr6g0283921	0.230022	0.38332	0.325697	0.758617	2.04225	0.872582	0.313013	1.22448	0.00387417	1.94372	up
RcHm_v2.0_Chr2g0148011	4.3446	1.70301	2.08965	14.9406	26.103	7.99908	2.71242	16.3476	9.60308e-05	2.58607	up
RcHm_v2.0_Chr6g0292071	1.36406	0.422943	0.119546	5.97454	2.3304	12.9235	0.635517	7.07616	0.000753445	3.53392	up
RcHm_v2.0_Chr1g0362821	19.2956	13.5038	8.39433	32.6214	29.4605	34.5376	13.7312	32.2065	0.00563902	1.27818	up
RcHm_v2.0_Chr5g0010001	0.543957	0.39919	1.0308	30.3321	3.84248	20.2548	0.657984	18.1431	2.82245e-10	4.85933	up
RcHm_v2.0_Chr6g0249631	13.9952	14.7982	22.2441	6.16932	7.87394	3.01173	17.0125	5.685	0.000844116	-1.542	down
RcHm_v2.0_Chr7g0191791	1434.7	1637.79	1254.56	191.261	237.738	259.318	1442.35	229.439	3.77511e-28	-2.60031	down
RcHm_v2.0_Chr5g0065791	0.146716	0.325728	0.519337	1.45618	1.26961	1.42016	0.330594	1.38198	0.000552389	2.11618	up
RcHm_v2.0_Chr2g0096371	24.0032	65.0601	39.652	2.76776	2.84947	0.378572	42.9051	1.9986	1.98591e-09	-4.38472	down
RcHm_v2.0_Chr7g0178231	1.9803	2.57647	0.902711	14.6082	9.20283	12.9431	1.81983	12.2514	3.36855e-08	2.80192	up
RcHm_v2.0_Chr5g0031011	30.4676	25.3909	89.8967	300.016	145.716	163.541	48.5851	203.091	0.00106891	2.14093	up
RcHm_v2.0_Chr5g0019101	1.19631	1.97135	1.53106	0.327222	0.719896	0.371903	1.56624	0.473007	0.00149227	-1.68151	down
RcHm_v2.0_Chr1g0361861	223.363	150.689	158.749	44.8878	58.8244	20.7595	177.6	41.4906	4.9127e-06	-2.07131	down
RcHm_v2.0_Chr1g0349431	14.6352	13.7637	17.1739	29.8175	35.5589	33.4367	15.1909	32.9377	4.04164e-09	1.16817	up
RcHm_v2.0_Chr4g0429851	17.7967	9.09323	9.64469	84.0084	24.7946	57.976	12.1782	55.593	0.000245356	2.25907	up
RcHm_v2.0_Chr3g0467061	4.21157	8.94288	4.47652	0.884363	1.81242	1.05462	5.87699	1.25047	6.30041e-06	-2.19655	down
RcHm_v2.0_Chr2g0110471	73.9515	246.187	153.173	60.2171	54.3022	24.5819	157.771	46.3671	0.00597676	-1.71655	down
RcHm_v2.0_Chr4g0408721	9.7439	7.77487	12.3209	120.304	49.1239	97.1267	9.94657	88.8517	2.90591e-13	3.23393	up
RcHm_v2.0_Chr2g0153461	10.6008	22.3066	46.3306	130.014	64.1019	213.071	26.4127	135.729	0.00074607	2.45748	up
RcHm_v2.0_Chr1g0377951	13.9891	23.8413	33.0862	4.55045	6.59547	10.0494	23.6389	7.06509	0.0015739	-1.67109	down
RcHm_v2.0_Chr6g0271521	743.593	702.976	742.096	1909.18	1358.06	1794.83	729.555	1687.36	2.59746e-06	1.27237	up
RcHm_v2.0_Chr4g0445541	0	0	0	1.17217	2.61976	1.85193	0	1.88128	1.20542e-09	8.85139	up
RcHm_v2.0_Chr6g0301451	10.4127	23.4923	19.3188	5.75043	9.52573	4.0295	17.7413	6.43522	0.00577122	-1.4255	down
RcHm_v2.0_Chr6g0296631	0	0.118284	0	8.66743	1.45088	9.96171	0.039428	6.69334	0.00112666	7.47951	up
RcHm_v2.0_Chr4g0434991	6.04282	9.09654	6.64947	1.7531	2.12639	3.19168	7.26294	2.35706	0.000357611	-1.55598	down
RcHm_v2.0_Chr5g0073111	1.8237	1.12145	2.48014	13.9253	4.71956	12.372	1.80843	10.339	2.39608e-05	2.58641	up
RcHm_v2.0_Chr3g0479331	64.3294	117.459	123.513	40.9109	50.8891	31.0876	101.767	40.9625	0.00104952	-1.26484	down
RcHm_v2.0_Chr0c37g0502981	0.496897	0.754868	1.34366	4.91446	2.39525	2.40663	0.865143	3.23878	0.00218204	1.97171	up
RcHm_v2.0_Chr5g0057441	188.728	126.27	73.7041	33.991	33.4532	57.1207	129.567	41.5216	0.00320643	-1.58682	down
RcHm_v2.0_Chr3g0469171	0.185072	0.868738	0.886979	13.1939	4.89092	9.90977	0.64693	9.33152	7.75375e-09	3.92359	up
RcHm_v2.0_Chr6g0302641	17.2494	59.2136	41.6293	14.782	13.3129	5.22301	39.3641	11.106	0.00784077	-1.77529	down
RcHm_v2.0_Chr3g0450401	4.5624	9.77518	11.8169	3.8006	2.16141	1.4969	8.71815	2.4863	0.00861321	-1.72808	down
RcHm_v2.0_Chr3g0452361	16.2357	11.4626	7.87836	42.7511	50.9879	72.6836	11.8589	55.4742	7.16923e-08	2.27645	up
RcHm_v2.0_Chr4g0432641	188.573	215.909	146.484	64.715	78.4968	112.448	183.655	85.22	0.00837436	-1.05023	down
RcHm_v2.0_Chr6g0309121	204.985	412.756	272.328	46.8724	54.3638	46.6831	296.69	49.3064	5.03032e-15	-2.53635	down
RcHm_v2.0_Chr4g0443161	11.1297	5.61309	6.90463	47.4879	19.3578	44.1569	7.88247	37.0009	1.84639e-05	2.30009	up
RcHm_v2.0_Chr6g0287691	22.8777	21.2456	27.076	39.5573	82.3077	55.736	23.7331	59.2003	9.64091e-05	1.3556	up
RcHm_v2.0_Chr1g0356041	0.091506	0.234606	0	1.35553	1.23951	1.99028	0.108704	1.52844	0.000394809	3.74942	up
RcHm_v2.0_Chr4g0392091	14.1964	14.4382	14.8319	28.4081	30.9729	49.4756	14.4889	36.2856	0.000133552	1.38605	up
RcHm_v2.0_Chr7g0199421	5.5145	11.4736	10.3845	0.56591	1.24837	0.428778	9.1242	0.747685	6.18121e-13	-3.57771	down
RcHm_v2.0_Chr6g0295081	1.03536	1.65436	1.42699	5.64156	4.36276	5.7065	1.37224	5.23694	6.91263e-08	1.99383	up
RcHm_v2.0_Chr4g0434531	1.9802	2.21531	2.83933	6.61839	5.17784	3.97706	2.34494	5.25776	0.000430707	1.22043	up
RcHm_v2.0_Chr6g0295111	8.09257	5.16976	5.19658	17.3556	14.8952	18.7644	6.15297	17.005	1.11383e-05	1.5205	up
RcHm_v2.0_Chr7g0188991	3.43826	4.25307	4.35516	12.8125	11.9131	14.9541	4.0155	13.2266	1.29271e-10	1.78002	up
RcHm_v2.0_Chr7g0228041	2.5895	3.51594	4.57193	1.27692	1.67501	1.54172	3.55912	1.49788	0.000693499	-1.19419	down
RcHm_v2.0_Chr2g0127461	0.109704	0.15652	0.548591	17.2743	1.19799	11.3435	0.271605	9.9386	2.1885e-07	5.24436	up
RcHm_v2.0_Chr5g0077961	5695.6	2353.11	2599.95	1114.46	1116.92	717.76	3549.55	983.047	0.000219885	-1.81784	down
RcHm_v2.0_Chr5g0059731	1.40851	3.23434	2.40528	0.042561	0.392945	0.564966	2.34938	0.333491	0.00321617	-2.69575	down
RcHm_v2.0_Chr2g0150041	5.01232	4.73226	6.01671	19.5145	8.79486	25.6795	5.25376	17.9963	0.000513676	1.85501	up
RcHm_v2.0_Chr2g0170721	47.4029	85.9158	60.0859	20.6855	16.8853	15.3258	64.4682	17.6322	9.59854e-08	-1.8097	down
RcHm_v2.0_Chr2g0149101	11.4219	3.79479	1.11777	0.390677	0.298481	1.18255	5.44481	0.623901	0.00369324	-3.04997	down
RcHm_v2.0_Chr7g0223101	4.48638	6.77851	3.88292	2.09009	2.81038	1.94217	5.04927	2.28088	0.00405841	-1.10304	down
RcHm_v2.0_Chr1g0337091	1.91765	0.998598	2.5639	0	0.302937	0.132674	1.82671	0.145204	0.00172529	-3.63598	down
RcHm_v2.0_Chr6g0258981	0.150022	0	0.213748	19.6804	2.37402	19.9086	0.121257	13.9877	6.18121e-10	6.72882	up
RcHm_v2.0_Chr6g0273021	0.296207	0.254874	0.259062	2.63126	1.41661	1.6877	0.270048	1.91185	8.07767e-07	2.84811	up
RcHm_v2.0_Chr1g0372661	1.64679	4.35598	6.04333	0.596608	0.61337	0.505373	4.01537	0.571784	1.27625e-06	-2.73597	down
RcHm_v2.0_Chr5g0062511	10.0876	8.84271	8.29978	2.34308	2.12438	1.21749	9.0767	1.89498	1.66704e-10	-2.21031	down
RcHm_v2.0_Chr6g0311611	2.33938	2.90094	2.02449	0.281117	0.363257	0.104191	2.4216	0.249522	1.04323e-09	-3.20433	down
RcHm_v2.0_Chr2g0152531	167.879	160.65	128.864	68.3839	76.3821	38.3127	152.464	61.0263	0.000442948	-1.28406	down
RcHm_v2.0_Chr5g0025091	0.626678	0.290228	0.275837	5.71757	3.87596	8.05314	0.397581	5.88222	8.35035e-14	3.92098	up
RcHm_v2.0_Chr2g0105451	15.2694	14.5359	8.89258	1.54178	3.12282	1.24173	12.8993	1.96878	1.23513e-08	-2.68416	down
RcHm_v2.0_Chr4g0445821	0	0	0	18.933	1.4943	31.8525	0	17.4266	3.62491e-07	12.0102	up
RcHm_v2.0_Chr4g0417861	354.641	304.69	247.742	547.221	602.444	646.707	302.357	598.791	0.00016012	1.03569	up
RcHm_v2.0_Chr5g0047981	7.7631	4.08097	8.18197	13.6951	22.4663	24.8347	6.67535	20.3321	0.000218946	1.65566	up
RcHm_v2.0_Chr5g0004161	0.332957	0.418259	0.376775	16.5441	6.34261	10.3156	0.375997	11.0674	1.28689e-28	4.94841	up
RcHm_v2.0_Chr2g0161131	1.05784	6.17508	3.41513	13.242	16.3717	10.6519	3.54935	13.4218	0.00519149	1.96966	up
RcHm_v2.0_Chr2g0094761	2.92085	0.46878	0.38822	283.931	14.7028	414.494	1.25928	237.709	1.0003e-06	7.61087	up
RcHm_v2.0_Chr6g0257061	2.83368	2.607	3.9347	6.38837	11.3058	11.523	3.12513	9.73905	2.56895e-05	1.68638	up
RcHm_v2.0_Chr4g0396391	36.6477	35.8406	34.5258	112.084	89.3559	114.681	35.6714	105.374	7.64875e-11	1.62307	up
RcHm_v2.0_Chr3g0454221	15.4352	20.7897	17.2549	47.7722	40.6615	36.214	17.8266	41.5492	6.37175e-07	1.27558	up
RcHm_v2.0_Chr5g0013691	0.40555	0.615032	1.3124	3.89444	2.0028	3.74064	0.77766	3.21262	0.00321021	2.11628	up
RcHm_v2.0_Chr5g0019311	0.537864	0.604835	2.3801	47.7119	23.6734	33.6186	1.17427	35.0013	7.5343e-15	4.97301	up
RcHm_v2.0_Chr5g0044071	2.37484	10.4457	10.474	1.35683	1.50757	0.172755	7.76483	1.01239	0.00223596	-2.89419	down
RcHm_v2.0_Chr4g0429061	14.6833	9.37612	8.29868	13.1501	50.6608	37.3936	10.786	33.7348	0.00806184	1.66827	up
RcHm_v2.0_Chr2g0154341	0.281601	0.181624	0.218612	2.15276	0.788381	2.9085	0.227279	1.94988	1.15444e-06	3.18096	up
RcHm_v2.0_Chr1g0364431	25.4541	16.9516	19.5207	9.02072	10.8927	4.15557	20.6421	8.023	0.00577122	-1.33269	down
RcHm_v2.0_Chr3g0477281	1.06397	0.97509	0.267809	5.65083	4.17112	43.4863	0.768957	17.7694	8.08216e-06	4.58995	up
RcHm_v2.0_Chr2g0170701	99.8492	121.805	95.818	32.0725	56.4085	55.6539	105.824	48.045	0.00190411	-1.09224	down
RcHm_v2.0_Chr2g0157791	40.7366	32.5989	24.7015	71.392	74.7291	70.4716	32.679	72.1976	0.000100407	1.18972	up
RcHm_v2.0_Chr1g0383321	24.7755	35.3199	19.1196	93.9893	94.5667	64.0797	26.405	84.2119	1.56883e-06	1.71746	up
RcHm_v2.0_Chr7g0232051	0.55572	0.746008	1.58798	2.75018	5.19101	4.33792	0.963237	4.09304	9.27747e-05	2.13497	up
RcHm_v2.0_Chr5g0017271	2.461	6.41497	9.04197	0.212186	0.625123	0.089861	5.97265	0.309057	2.64361e-08	-4.23236	down
RcHm_v2.0_Chr7g0191951	8.66765	12.2436	29.7931	58.5195	51.8839	48.4999	16.9015	52.9678	0.00220372	1.71522	up
RcHm_v2.0_Chr5g0003801	0.639626	2.90242	2.85058	11.6559	4.43905	10.0731	2.13088	8.72266	0.00622449	2.11904	up
RcHm_v2.0_Chr3g0458761	570.535	649.54	747.252	320.184	372.551	188.301	655.776	293.678	0.00138411	-1.11708	down
RcHm_v2.0_Chr7g0224731	87.3949	72.3245	75.7246	325.128	86.2798	322.026	78.4813	244.478	0.00763896	1.72202	up
RcHm_v2.0_Chr4g0440991	17.187	61.6309	138.323	3.42544	11.3368	4.72315	72.3804	6.49513	1.6901e-05	-3.44055	down
RcHm_v2.0_Chr5g0013311	2.29693	2.33876	3.30473	16.1495	11.2614	6.19824	2.64681	11.203	1.65029e-06	2.13465	up
RcHm_v2.0_Chr4g0403711	1244.25	843.856	1091.84	377.997	518.949	255.254	1059.98	384.067	7.09572e-05	-1.43163	down
RcHm_v2.0_Chr5g0033451	0.568757	0.494629	0.513908	3.66683	1.65594	2.15839	0.525765	2.49372	3.22519e-06	2.29573	up
RcHm_v2.0_Chr1g0377891	11.9537	8.78797	10.869	33.2083	23.2057	23.9566	10.5369	26.7902	8.7025e-06	1.40275	up
RcHm_v2.0_Chr5g0010791	3.58855	1.96456	1.89975	0.375347	0.916616	0.361174	2.48428	0.551046	0.00354565	-2.13516	down
RcHm_v2.0_Chr7g0208231	199.332	59.7878	82.4506	24.1419	49.6613	32.407	113.857	35.4034	0.00885462	-1.66367	down
RcHm_v2.0_Chr7g0235001	3.22574	3.58508	2.32034	6.29717	6.97834	6.41631	3.04372	6.56394	0.00474477	1.15275	up
RcHm_v2.0_Chr7g0241141	892.745	451.317	436.712	242.408	250.603	120.314	593.591	204.442	0.00371873	-1.50694	down
RcHm_v2.0_Chr3g0453371	0.666818	0.764664	0.363969	0.139597	0.2068	0.058521	0.598484	0.134973	0.00238838	-2.08683	down
RcHm_v2.0_Chr4g0424961	5.71955	11.5148	13.3499	0	0	0	10.1947	0	6.17749e-15	-10.6881	down
RcHm_v2.0_Chr6g0258971	0.280127	0.068854	0.190724	7.4412	2.09517	2.30581	0.179902	3.94739	6.30041e-06	4.32236	up
RcHm_v2.0_Chr7g0210591	0.23202	0.295493	0.355887	0.534795	0.748163	0.905986	0.294467	0.729648	0.00404756	1.3573	up
RcHm_v2.0_Chr7g0198751	74.9989	49.1197	38.9517	243.34	218.88	373.399	54.3568	278.54	8.31924e-09	2.41494	up
RcHm_v2.0_Chr2g0099771	8.58368	5.48725	7.95407	13.7355	15.3332	13.6209	7.34167	14.2299	0.00118509	1.00231	up
RcHm_v2.0_Chr7g0239881	88.4695	268.934	100.778	51.9243	50.299	32.48	152.727	44.9011	0.00311606	-1.71659	down
RcHm_v2.0_Chr3g0464261	38.6923	37.9419	15.6918	9.69671	11.3524	7.45017	30.7753	9.49977	0.000671258	-1.65921	down
RcHm_v2.0_Chr3g0466771	2.07762	2.28704	3.33395	0.404825	0.986362	0.126858	2.56621	0.506015	0.00501776	-2.30016	down
RcHm_v2.0_Chr7g0236611	113.033	128.24	67.8194	29.3911	33.2922	50.8894	103.03	37.8575	0.0022476	-1.38707	down
RcHm_v2.0_Chr2g0168051	0.213985	0.173158	0.304287	8.12158	6.95788	4.40481	0.230477	6.49476	1.37323e-28	4.83885	up
RcHm_v2.0_Chr5g0028601	12.6027	9.40372	13.323	51.7776	19.0776	55.5886	11.7765	42.1479	0.000423813	1.91969	up
RcHm_v2.0_Chr1g0361151	40.6823	29.8262	44.8979	77.6764	150.536	132.487	38.4688	120.233	2.48732e-06	1.68763	up
RcHm_v2.0_Chr5g0046231	2.64187	2.35852	5.30705	8.2404	9.44791	10.2824	3.43582	9.32358	0.000871715	1.49971	up
RcHm_v2.0_Chr1g0345941	0.020377	0.130226	0.02672	0.986479	0.339556	0.343647	0.0591077	0.556561	0.0027092	3.17084	up
RcHm_v2.0_Chr5g0055121	161.471	141.752	137.341	545.875	427.111	385.888	146.855	452.958	2.90805e-11	1.67806	up
RcHm_v2.0_Chr6g0252841	0.660053	2.18108	1.97952	0.123227	0.026567	0.331582	1.60688	0.160459	0.00178165	-3.12023	down
RcHm_v2.0_Chr7g0187621	1.45776	3.27656	2.61614	7.89413	8.47931	4.86085	2.45015	7.0781	0.000486453	1.57812	up
RcHm_v2.0_Chr4g0413151	4.513	4.57814	4.91059	1.95135	2.985	1.50989	4.66725	2.14875	0.00657244	-1.07781	down
RcHm_v2.0_Chr3g0451781	0.29566	1.10213	1.63031	6.90705	3.6545	13.2531	1.00937	7.93823	0.000262138	3.04281	up
RcHm_v2.0_Chr5g0058241	28.7635	12.2549	46.4509	116.083	103.283	63.551	29.1564	94.3058	0.00387831	1.74539	up
RcHm_v2.0_Chr5g0006341	5.09495	3.16936	3.2571	16.5505	10.4685	12.8464	3.84047	13.2885	1.79831e-06	1.84691	up
RcHm_v2.0_Chr3g0470081	1.09023	0.508736	1.03187	4.58554	10.0606	1.74764	0.876945	5.46459	0.00135397	2.62459	up
RcHm_v2.0_Chr4g0429311	6.33969	8.97966	7.7254	20.9965	16.4241	26.4877	7.68159	21.3027	1.05986e-05	1.53909	up
RcHm_v2.0_Chr1g0378151	0.273158	0.330684	0.83496	6.41422	2.97287	3.9076	0.479601	4.43156	3.06156e-08	3.26696	up
RcHm_v2.0_Chr4g0444961	20.1055	28.8406	29.1945	38.0577	59.214	66.1683	26.0469	54.48	0.00218702	1.11999	up
RcHm_v2.0_Chr7g0177711	32.8546	24.1047	21.5196	57.0641	64.7677	75.9305	26.1597	65.9208	1.28452e-05	1.38349	up
RcHm_v2.0_Chr5g0017111	0.519424	0.558797	1.20915	6.88406	7.39618	8.31382	0.762458	7.53135	1.90306e-10	3.30764	up
RcHm_v2.0_Chr2g0101461	17.5784	8.71259	17.5138	3.33598	6.23703	6.55678	14.6016	5.3766	0.00699424	-1.39408	down
RcHm_v2.0_Chr6g0254841	10.4464	9.72808	3.58276	36.8709	27.6784	94.1975	7.91908	52.9156	6.84211e-05	2.80535	up
RcHm_v2.0_Chr6g0306681	0.778668	0.575554	0.317278	8.93091	4.07044	4.05866	0.557167	5.68667	3.95085e-10	3.39694	up
RcHm_v2.0_Chr1g0340411	1.23369	2.84076	3.18725	6.68612	9.59346	5.181	2.42057	7.15353	0.00114982	1.60726	up
RcHm_v2.0_Chr6g0278131	10.9198	20.7485	19.4247	42.1895	35.3857	41.2651	17.031	39.6134	0.000471985	1.28283	up
RcHm_v2.0_Chr1g0328221	0.669133	0.675769	0.681976	1.22087	1.4142	1.90766	0.675626	1.51425	0.00559282	1.22821	up
RcHm_v2.0_Chr5g0006751	94.0119	219.539	125.807	49.2557	35.2522	53.4206	146.453	45.9762	0.000542791	-1.60212	down
RcHm_v2.0_Chr2g0154181	1.19736	2.69772	0.682846	0.185011	0.154426	0.109755	1.52597	0.149731	1.84999e-06	-3.26633	down
RcHm_v2.0_Chr7g0192341	1.38341	2.33094	2.21633	12.8813	3.19309	6.54069	1.97689	7.53837	0.0020401	2.01432	up
RcHm_v2.0_Chr2g0132211	5.3618	6.05545	5.88148	12.771	14.9822	8.8805	5.76624	12.2112	0.000111947	1.12451	up
RcHm_v2.0_Chr5g0055241	1.8104	1.2778	1.35665	0.048863	0	0	1.48162	0.0162877	9.78649e-06	-6.07271	down
RcHm_v2.0_Chr6g0254241	2.39819	19.6832	21.4822	0.32596	0.874847	0.518624	14.5212	0.573144	1.89701e-08	-4.59193	down
RcHm_v2.0_Chr5g0018521	7.4848	31.0935	23.2521	129.1	59.6292	52.9165	20.6101	80.5484	0.00346361	2.03906	up
RcHm_v2.0_Chr1g0369321	1.51206	1.94885	2.21872	0.11106	0.256516	0.072239	1.89321	0.146605	3.45665e-10	-3.6106	down
RcHm_v2.0_Chr4g0436411	2.75556	5.22884	4.56244	15.3399	7.82343	15.3833	4.18228	12.8489	0.000391177	1.69636	up
RcHm_v2.0_Chr5g0040331	1.23628	1.69123	1.91218	15.1282	6.3351	6.1595	1.61323	9.20761	4.26361e-06	2.56	up
RcHm_v2.0_Chr1g0378391	1.02518	2.76039	2.25115	0.392304	0.581687	0.217862	2.01224	0.397284	0.000153752	-2.28349	down
RcHm_v2.0_Chr5g0018191	1.49194	0.715562	1.10939	259.189	21.9977	299.935	1.10563	193.707	4.50222e-20	7.53294	up
RcHm_v2.0_Chr5g0013911	1.9462	1.10497	1.17548	3.28905	3.96378	3.57075	1.40888	3.60786	0.00547128	1.39574	up
RcHm_v2.0_Chr6g0291351	6.31645	5.25497	4.98473	37.1681	17.7958	27.8346	5.51871	27.5995	3.4307e-09	2.38572	up
RcHm_v2.0_Chr6g0291621	31.9734	37.1044	29.7117	126.699	62.8222	95.3979	32.9298	94.9729	5.07964e-05	1.59626	up
RcHm_v2.0_Chr7g0237881	5.60999	10.8662	13.5286	84.4521	6.50117	119.422	10.0016	70.125	0.00385189	2.91696	up
RcHm_v2.0_Chr5g0015021	0.118156	0.151252	0.089771	3.27725	2.18894	2.17364	0.119726	2.54661	4.83324e-18	4.34936	up
RcHm_v2.0_Chr1g0313371	0.122592	0.664808	0.817252	7.84145	3.9038	12.2289	0.534884	7.99139	2.98691e-07	3.96266	up
RcHm_v2.0_Chr6g0303311	0.694981	0.459975	0.6825	3.85521	2.32108	3.13248	0.612485	3.10292	1.10765e-07	2.38936	up
RcHm_v2.0_Chr2g0126351	1.13287	0.966883	2.18822	9.09828	3.48403	5.13462	1.42933	5.90564	0.000574442	2.11654	up
RcHm_v2.0_Chr6g0309821	1.41738	1.21893	3.01055	0.148807	0.400705	0.292847	1.88229	0.280786	0.000451203	-2.66764	down
RcHm_v2.0_Chr7g0201401	19.7542	23.3987	59.0709	657.339	486.357	743.05	34.0746	628.916	1.42135e-18	4.28271	up
RcHm_v2.0_Chr4g0388941	26.6811	76.3622	235.317	20.2683	34.0852	10.8599	112.787	21.7378	0.00866751	-2.33025	down
RcHm_v2.0_Chr2g0119411	6.14319	11.302	14.4179	78.3214	14.3978	111.32	10.621	68.013	0.000542791	2.7807	up
RcHm_v2.0_Chr2g0118321	0.22484	0.277589	0.159202	2.11974	1.75376	1.19878	0.220544	1.69076	6.18121e-10	2.94332	up
RcHm_v2.0_Chr2g0110711	202.595	163.074	206.475	90.4612	90.7576	47.9794	190.715	76.3994	0.000362479	-1.27754	down
RcHm_v2.0_Chr7g0220681	0.40866	0.649289	1.19962	0.128323	0.28738	0.088876	0.752523	0.168193	0.00592203	-2.11168	down
RcHm_v2.0_Chr5g0067291	0.847891	1.5818	2.71905	12.5804	5.77798	5.61337	1.71625	7.9906	0.000287117	2.29082	up
RcHm_v2.0_Chr6g0295881	2.9138	3.03613	3.72155	8.91731	16.967	13.3299	3.22383	13.0714	7.68135e-11	2.06026	up
RcHm_v2.0_Chr6g0279841	1.24202	1.10322	1.16851	35.5361	7.71358	100.453	1.17125	47.9008	2.76084e-11	5.43981	up
RcHm_v2.0_Chr1g0351771	8.76358	34.0857	22.0296	1.56462	4.75304	1.30055	21.6263	2.53941	8.43638e-06	-3.06827	down
RcHm_v2.0_Chr7g0237971	45.1441	33.5302	35.6767	91.277	65.6022	103.31	38.117	86.7299	0.000416173	1.24884	up
RcHm_v2.0_Chr1g0334721	26.0236	34.9017	37.5091	162.407	90.5897	133.015	32.8115	128.67	8.32523e-09	2.04236	up
RcHm_v2.0_Chr7g0180741	0.419125	0.226614	0.840963	12.4462	7.05988	16.0397	0.495567	11.8486	6.70626e-16	4.63309	up
RcHm_v2.0_Chr5g0029631	3.56826	3.85372	3.46197	12.4244	7.32578	7.90259	3.62798	9.21759	6.50415e-05	1.40638	up
RcHm_v2.0_Chr3g0481201	3.42265	9.18335	3.49941	1.50169	2.19696	0.777048	5.36847	1.4919	0.0067179	-1.8128	down
RcHm_v2.0_Chr6g0260801	0.331562	0.92207	0.334771	1.95727	1.97246	5.0258	0.529468	2.98517	0.00265094	2.52053	up
RcHm_v2.0_Chr1g0379521	26.8391	73.7479	35.114	10.8408	15.658	5.1847	45.2337	10.5612	0.000547914	-2.06517	down
RcHm_v2.0_Chr4g0416691	26.0428	14.6114	11.2454	2.9347	2.71191	3.60522	17.2999	3.08394	4.32824e-08	-2.43422	down
RcHm_v2.0_Chr5g0048581	0.641762	0.485335	0.219289	4.07582	1.74165	2.37602	0.448795	2.73117	9.58802e-05	2.62818	up
RcHm_v2.0_Chr3g0482701	0.460866	0.785456	1.11495	3.51349	3.7774	3.01548	0.787089	3.43546	0.000375266	2.15839	up
RcHm_v2.0_Chr2g0124691	1.74402	4.22331	1.89081	39.1397	2.89761	13.4412	2.61938	18.4928	0.00448141	2.89982	up
RcHm_v2.0_Chr5g0054471	24.3651	21.1241	27.3475	56.4035	52.9928	60.6644	24.2789	56.6869	2.0945e-08	1.2813	up
RcHm_v2.0_Chr6g0254851	3.86497	1.6353	8.74822	18.0621	23.9875	11.8119	4.7495	17.9538	0.00692155	1.96363	up
RcHm_v2.0_Chr1g0363791	55.4631	39.2248	44.7549	107.246	189.474	224.221	46.4809	173.647	3.3865e-07	1.94982	up
RcHm_v2.0_Chr2g0094741	29.1591	32.756	66.9026	169.874	207.723	157.366	42.9392	178.321	1.25715e-07	2.10851	up
RcHm_v2.0_Chr6g0300581	1.20592	0.942234	1.17657	12.2937	4.59429	6.37111	1.10824	7.75303	8.55192e-09	2.86951	up
RcHm_v2.0_Chr1g0350871	0.288912	4.11328	7.4097	0.214392	0.52988	0.105593	3.9373	0.283288	0.00109589	-3.72863	down
RcHm_v2.0_Chr5g0033301	0.116723	0.209817	0.299373	0.884163	0.779552	0.560516	0.208638	0.74141	0.00421939	1.87112	up
RcHm_v2.0_Chr7g0183781	8.05042	14.0249	12.7164	3.65133	5.98843	3.27145	11.5973	4.30374	0.000391177	-1.39028	down
RcHm_v2.0_Chr1g0378941	1.5213	5.58092	31.1096	1.08186	2.59829	0.904554	12.7373	1.52823	0.00725821	-3.0069	down
RcHm_v2.0_Chr2g0128891	0.0522	0.70621	0.615168	5.81086	2.34973	5.57597	0.457859	4.57885	0.000186902	3.39341	up
RcHm_v2.0_Chr2g0093071	0.295451	0.239012	0.31609	0.631285	1.34819	3.18967	0.283518	1.72305	0.00143284	2.65824	up
RcHm_v2.0_Chr6g0294251	18.3717	22.3287	16.4436	38.6827	37.837	44.184	19.048	40.2345	1.48598e-05	1.1348	up
RcHm_v2.0_Chr5g0005231	5.6472	5.05148	7.76659	20.8497	14.5112	21.5374	6.15509	18.9661	8.92695e-07	1.6908	up
RcHm_v2.0_Chr7g0196341	0.669642	2.72676	0.879498	28.3025	6.36829	12.0943	1.4253	15.5884	1.61132e-05	3.51615	up
RcHm_v2.0_Chr2g0160551	2.33313	4.34766	6.1347	1.1253	1.63216	0.67053	4.27183	1.14266	0.00094928	-1.8583	down
RcHm_v2.0_Chr7g0229921	1.60967	2.17265	2.16675	0.886949	0.981	0.681818	1.98302	0.849922	9.44758e-05	-1.17005	down
RcHm_v2.0_Chr6g0279041	51.4084	55.4747	88.9235	14.9259	32.7843	21.0571	65.2689	22.9224	0.000594828	-1.46933	down
RcHm_v2.0_Chr1g0339921	0.402583	0.27404	0.2188	1.65019	0.987203	3.58537	0.298474	2.07425	0.000159404	2.85914	up
RcHm_v2.0_Chr5g0036211	0.603876	0.462951	0.805612	1.79369	1.66986	1.74237	0.624146	1.73531	9.67625e-05	1.53197	up
RcHm_v2.0_Chr2g0151841	9.57646	2.49377	5.18928	18.1024	36.6767	14.4379	5.75317	23.0723	0.00488543	2.01348	up
RcHm_v2.0_Chr2g0108721	1.03611	0.49407	0.771066	2.7299	3.14996	4.40709	0.76708	3.42898	2.90561e-05	2.20381	up
RcHm_v2.0_Chr2g0095161	0.857641	2.25562	1.03329	21.0813	11.0036	18.5295	1.38218	16.8715	6.27315e-13	3.67506	up
RcHm_v2.0_Chr5g0076821	39.6756	50.1543	56.5775	115.186	64.9893	132.987	48.8025	104.387	0.00928025	1.17349	up
RcHm_v2.0_Chr6g0260831	81.1643	69.8945	97.3824	156.603	185.094	223.19	82.8138	188.296	1.48514e-05	1.24265	up
RcHm_v2.0_Chr5g0048471	113.911	134.07	174.547	13.3934	38.9562	11.1221	140.843	21.1572	2.20804e-07	-2.71816	down
RcHm_v2.0_Chr2g0138481	0.611363	0.380933	0.646459	1.10801	1.6645	1.95354	0.546252	1.57535	0.00794699	1.57451	up
RcHm_v2.0_Chr5g0048571	0	0	0.113552	2.44238	1.17876	1.97527	0.0378507	1.86547	5.67475e-07	5.66861	up
RcHm_v2.0_Chr5g0023001	158.587	291.793	178.575	55.8097	71.2429	79.3839	209.652	68.8122	1.92236e-05	-1.55179	down
RcHm_v2.0_Chr2g0131701	290.661	170.979	249.94	90.8788	135.845	104.902	237.193	110.542	0.00245247	-1.06124	down
RcHm_v2.0_Chr2g0142201	1.90233	1.01028	1.22334	0.461173	0.500301	0.304273	1.37865	0.421916	0.000252842	-1.66798	down
RcHm_v2.0_Chr7g0196801	6.69696	10.2527	2.03104	1.34048	1.65763	1.12783	6.32689	1.37531	0.00456037	-2.15437	down
RcHm_v2.0_Chr6g0265111	0.082026	0.021536	0.152804	5.07493	3.12425	16.9117	0.0854553	8.37028	7.33817e-14	6.47266	up
RcHm_v2.0_Chr4g0392861	0.716357	3.28574	1.91176	7.37575	6.82839	6.87269	1.97129	7.02561	0.00281212	1.89477	up
RcHm_v2.0_Chr6g0277701	1.49816	1.46485	1.68291	3.66622	5.90336	5.97606	1.54864	5.18188	6.35647e-08	1.78698	up
RcHm_v2.0_Chr4g0445871	0	0.068378	0	33.8544	3.2713	53.7535	0.0227927	30.293	2.55354e-07	10.3783	up
RcHm_v2.0_Chr6g0258291	1.66226	2.64042	2.40471	7.55123	12.3072	27.9975	2.23579	15.952	9.06841e-07	2.90289	up
RcHm_v2.0_Chr6g0280441	0	0.109368	0.23928	8.99264	4.8376	4.96798	0.116216	6.26607	3.35222e-12	5.77292	up
RcHm_v2.0_Chr2g0163771	1.38954	6.45646	4.26563	0.365846	0.85408	0.299801	4.03721	0.506576	4.44671e-05	-2.961	down
RcHm_v2.0_Chr6g0299981	0.680989	2.65336	0.891633	0.118957	0.267697	0	1.40866	0.128885	0.00796366	-3.40378	down
RcHm_v2.0_Chr3g0454501	19.645	35.77	25.699	75.956	50.3715	58.9938	27.038	61.7738	0.00134529	1.25685	up
RcHm_v2.0_Chr4g0431761	4.27622	3.75728	4.63375	11.3001	9.55254	10.2531	4.22241	10.3686	7.14993e-08	1.35282	up
RcHm_v2.0_Chr1g0382341	11.437	10.7685	17.5169	43.5213	25.4242	39.6725	13.2408	36.206	0.000161302	1.52337	up
RcHm_v2.0_Chr3g0484141	18.5785	13.5346	9.44414	53.856	45.2463	151.497	13.8524	83.5331	1.91579e-05	2.6639	up
RcHm_v2.0_Chr6g0296731	770.196	726.513	993.043	327.936	505.573	289.283	829.917	374.264	0.000401253	-1.11014	down
RcHm_v2.0_Chr2g0091081	3.03256	1.49224	0.896945	0.143631	0.410339	0.071151	1.80725	0.208374	0.000525058	-3.09549	down
RcHm_v2.0_Chr4g0442381	11.573	10.5761	10.7526	40.878	24.8142	22.9296	10.9673	29.5406	2.59296e-05	1.48717	up
RcHm_v2.0_Chr6g0287681	3.87871	6.39201	4.90499	1.56175	1.32472	0.710507	5.05857	1.19899	2.46492e-06	-2.01963	down
RcHm_v2.0_Chr1g0333471	1.13284	0.867423	1.2633	3.645	4.06167	4.09506	1.08785	3.93391	9.52811e-11	1.90346	up
RcHm_v2.0_Chr1g0368921	16.1844	19.0235	20.8048	8.27068	4.7108	4.99237	18.6709	5.99128	2.31786e-05	-1.57145	down
RcHm_v2.0_Chr6g0299411	10.5997	6.12179	9.14887	3.59711	3.60416	2.78936	8.62345	3.33021	0.000130316	-1.32429	down
RcHm_v2.0_Chr7g0198561	0.587846	0.801812	1.39359	2.27212	3.26809	4.23323	0.927751	3.25781	0.00233746	1.84776	up
RcHm_v2.0_Chr4g0391961	0.335816	0.995305	0.882049	6.15111	2.5763	3.79875	0.737723	4.17539	2.167e-05	2.57494	up
RcHm_v2.0_Chr2g0090731	2.35168	1.94131	0.727141	22.5899	2.41513	44.5577	1.67338	23.1876	0.000100876	3.87583	up
RcHm_v2.0_Chr5g0071491	3842.96	1821.14	1879.25	729.145	794.81	379.146	2514.45	634.367	7.19398e-05	-1.95743	down
RcHm_v2.0_Chr4g0445091	226.174	162.643	85.1592	51.6905	35.8716	14.2559	157.992	33.9393	0.000642688	-2.18179	down
RcHm_v2.0_Chr6g0293531	8.62254	11.1168	20.9889	254.73	65.9595	226.098	13.5761	182.262	6.18121e-10	3.83826	up
RcHm_v2.0_Chr3g0475021	2.53704	13.2786	3.19016	0.706723	1.46507	1.32154	6.33527	1.16444	0.003914	-2.39144	down
RcHm_v2.0_Chr7g0190231	17.7802	16.7615	25.3544	135.616	64.7041	97.4386	19.9654	99.2528	2.66381e-09	2.38616	up
RcHm_v2.0_Chr2g0088031	1.88115	1.35865	6.76834	111.223	52.1669	139.809	3.33605	101.066	3.6878e-13	5.01229	up
RcHm_v2.0_Chr7g0185011	0.508168	0.253884	0.128308	3.06809	1.42917	1.98932	0.296787	2.16219	3.30963e-05	2.88739	up
RcHm_v2.0_Chr2g0099221	1.68973	3.49451	5.9637	9.30811	11.6981	8.82232	3.71598	9.94285	0.00896908	1.47504	up
RcHm_v2.0_Chr1g0357161	164.579	281.915	195.144	44.1008	44.129	49.195	213.88	45.8083	1.0818e-13	-2.16448	down
RcHm_v2.0_Chr7g0238181	0.574874	2.87552	1.05752	31.3641	8.9934	26.6312	1.50264	22.3296	1.30423e-07	3.96263	up
RcHm_v2.0_Chr7g0211861	92.5119	80.3846	99.9519	29.1316	33.7835	18.6776	90.9495	27.1976	4.24681e-09	-1.70045	down
RcHm_v2.0_Chr2g0088211	460.298	449.7	346.177	180.198	140.895	39.1525	418.725	120.082	0.00580754	-1.76401	down
RcHm_v2.0_Chr6g0265091	1.61269	2.40535	2.63659	5.322	4.75822	5.86577	2.21821	5.31533	6.38265e-05	1.32322	up
RcHm_v2.0_Chr5g0010361	10.8787	4.91653	14.151	87.719	30.2367	20.8804	9.98207	46.2787	0.00240049	2.27859	up
RcHm_v2.0_Chr1g0337011	61.3153	40.3017	70.3495	22.7145	28.0413	18.9377	57.3222	23.2312	0.00017372	-1.259	down
RcHm_v2.0_Chr5g0061041	0.229608	0.224442	0.124729	1.91338	1.52229	0.968485	0.192926	1.46805	4.26645e-08	2.93171	up
RcHm_v2.0_Chr4g0396381	42.7377	50.0316	43.5962	146.454	112.46	142.947	45.4552	133.954	6.18121e-10	1.62038	up
RcHm_v2.0_Chr6g0245161	8.96717	23.8708	133.836	2.62486	5.80244	1.29807	55.558	3.24179	4.55978e-05	-4.05899	down
RcHm_v2.0_Chr6g0262961	19.9358	24.2528	10.6571	4.08659	5.60653	8.0151	18.2819	5.90274	0.0022236	-1.57695	down
RcHm_v2.0_Chr6g0277711	34.387	37.1203	35.1678	107.852	108.362	115.504	35.5584	110.573	2.48863e-23	1.6921	up
RcHm_v2.0_Chr1g0342361	2.21788	2.36955	4.04741	11.6082	25.7937	32.6539	2.87828	23.352	2.61412e-10	3.07644	up
RcHm_v2.0_Chr2g0121501	1.6867	2.11813	3.69346	12.283	12.6797	13.9557	2.49943	12.9728	4.64591e-10	2.43471	up
RcHm_v2.0_Chr3g0455681	0.519911	1.16875	1.30251	5.74359	9.84322	13.3581	0.997059	9.64829	2.68416e-11	3.33261	up
RcHm_v2.0_Chr6g0285601	7.65859	14.2596	20.5719	5.44549	6.42491	3.2615	14.1634	5.04397	0.00569648	-1.43911	down
RcHm_v2.0_Chr2g0173831	19.4186	13.2665	24.6998	38.7153	43.8542	36.8507	19.1283	39.8067	0.00124812	1.10733	up
RcHm_v2.0_Chr3g0458371	8.73703	9.62932	12.8856	2.97768	5.07311	3.10075	10.4173	3.71718	1.33664e-05	-1.44446	down
RcHm_v2.0_Chr1g0374551	1.60101	1.39695	3.82959	45.6818	17.142	24.7069	2.27585	29.1769	6.78743e-11	3.75378	up
RcHm_v2.0_Chr5g0009951	0.932485	1.54389	0.979897	8.00699	3.6272	9.89874	1.15209	7.17764	1.84968e-07	2.7139	up
RcHm_v2.0_Chr5g0066901	2.83436	2.39247	3.08854	5.21931	14.226	15.4752	2.77179	11.6402	2.34918e-05	2.11572	up
RcHm_v2.0_Chr6g0264411	1.59526	2.35454	3.3569	7.86499	5.46323	5.54686	2.43556	6.29169	0.00192654	1.43267	up
RcHm_v2.0_Chr6g0295771	8.88787	5.78572	9.07441	54.6157	38.8272	66.5052	7.916	53.316	1.07934e-14	2.81793	up
RcHm_v2.0_Chr7g0187341	0.880897	0.799349	1.50336	1.79892	5.91539	9.1245	1.0612	5.61294	0.000628742	2.45661	up
RcHm_v2.0_Chr1g0374181	0.580686	0.365705	0.215144	12.5245	5.5605	9.71234	0.387178	9.26578	8.55132e-16	4.56402	up
RcHm_v2.0_Chr1g0357271	2.93534	1.71169	3.77881	8.53375	11.1821	7.85832	2.80862	9.1914	1.66507e-05	1.75146	up
RcHm_v2.0_Chr6g0266031	254.382	86.6605	58.6528	323.458	564.098	572.456	133.232	486.671	0.00741771	1.89881	up
RcHm_v2.0_Chr3g0462911	0.36252	1.30764	0.494578	8.51489	1.10254	8.60176	0.721581	6.07306	0.00104639	3.15897	up
RcHm_v2.0_Chr2g0158571	28.501	19.4122	16.4219	5.40694	4.29512	3.28945	21.445	4.3305	7.08041e-10	-2.26126	down
RcHm_v2.0_Chr4g0405811	0.155413	0.148858	0.788926	3.81175	2.35065	2.70588	0.364399	2.95609	0.000111735	3.08481	up
RcHm_v2.0_Chr6g0304801	15.4018	19.9895	16.6061	5.33769	7.55236	4.45722	17.3324	5.78242	2.34384e-08	-1.54416	down
RcHm_v2.0_Chr2g0131181	0.993372	0.291027	0.544663	1.80415	3.63741	2.36677	0.609687	2.60278	0.00578574	2.10073	up
RcHm_v2.0_Chr7g0209281	0	0	0	41.2316	3.63443	14.4526	0	19.7729	7.88187e-09	12.1928	up
RcHm_v2.0_Chr1g0368091	20.0117	23.9569	27.5801	29.5506	89.4466	64.7906	23.8496	61.2626	0.00481504	1.39787	up
RcHm_v2.0_Chr3g0482741	15.3038	13.0137	12.0391	49.7389	25.4361	33.6971	13.4522	36.2907	0.000199974	1.49449	up
RcHm_v2.0_Chr4g0392081	12.9781	17.9644	15.5694	34.9304	35.8475	56.513	15.504	42.4303	3.21817e-05	1.51561	up
RcHm_v2.0_Chr4g0388231	1.7459	3.23737	2.30974	0.701665	0.910245	0.676748	2.431	0.762886	2.93443e-05	-1.6225	down
RcHm_v2.0_Chr7g0228331	2.70198	0.275811	0	90.9974	20.6308	234.6	0.992597	115.409	0.00229785	6.90603	up
RcHm_v2.0_Chr2g0091821	1.05822	2.48407	1.67309	0.135397	0.174498	0.052784	1.73846	0.120893	6.59763e-11	-3.76687	down
RcHm_v2.0_Chr2g0101491	19.0309	15.1731	15.218	3.17921	3.06612	0.901242	16.474	2.38219	1.2864e-07	-2.74959	down
RcHm_v2.0_Chr3g0472061	22.1733	20.9341	27.9231	49.867	51.5289	81.0243	23.6768	60.8067	4.55978e-05	1.42604	up
RcHm_v2.0_Chr4g0418981	5.20254	5.24916	4.73378	1.29082	2.05177	2.89202	5.06183	2.0782	0.00594254	-1.22673	down
RcHm_v2.0_Chr1g0317371	8.07654	7.45031	10.8206	26.3108	23.0525	28.7703	8.78248	26.0445	9.79276e-09	1.62878	up
RcHm_v2.0_Chr5g0062641	0.127563	0.147009	0.5232	1.63004	0.595147	2.0543	0.265924	1.4265	0.00917865	2.4995	up
RcHm_v2.0_Chr3g0494731	62.0188	68.8869	87.278	25.8666	41.9011	26.7799	72.7279	31.5159	8.8373e-05	-1.16493	down
RcHm_v2.0_Chr5g0080321	0.230616	0.244433	0.466069	8.73854	4.07415	8.69108	0.313706	7.16792	2.72003e-15	4.55808	up
RcHm_v2.0_Chr2g0092381	31.8964	27.4383	22.2108	65.8088	63.3596	41.4897	27.1818	56.886	0.00101932	1.10758	up
RcHm_v2.0_Chr5g0083471	0.039129	0.043224	0.070815	0.394259	0.53634	0.565603	0.051056	0.498734	6.09979e-07	3.28854	up
RcHm_v2.0_Chr1g0367081	21.522	12.877	28.7699	4.89937	10.2823	3.85322	21.0563	6.34498	0.00204323	-1.70199	down
RcHm_v2.0_Chr4g0410071	8.46179	5.93247	17.3826	1139.59	480.436	652.914	10.5923	757.646	2.36861e-33	6.23496	up
RcHm_v2.0_Chr3g0458011	21.8678	7.00138	9.04398	46.1771	34.4044	58.1033	12.6377	46.2283	0.00171725	1.92371	up
RcHm_v2.0_Chr7g0202351	2.91422	2.7378	1.62508	0.917261	0.780224	0.553009	2.4257	0.750165	0.000836248	-1.63816	down
RcHm_v2.0_Chr3g0456641	2.15209	1.93641	2.14618	0.702657	0.375513	0.221679	2.07823	0.433283	0.000303359	-2.17517	down
RcHm_v2.0_Chr4g0441341	21.5297	25.8595	50.1867	102.781	55.4265	80.6482	32.5253	79.6186	0.00959328	1.36832	up
RcHm_v2.0_Chr7g0192781	2.13115	3.21133	6.1847	0.630424	1.57119	0.806422	3.84239	1.00268	0.00345296	-1.89405	down
RcHm_v2.0_Chr4g0418601	8.88914	13.427	24.5672	69.1694	25.3983	46.9633	15.6278	47.177	0.00992189	1.6775	up
RcHm_v2.0_Chr5g0005341	0.194707	0.159665	0.383075	1.61081	1.43984	1.41599	0.245816	1.48888	1.78089e-07	2.63071	up
RcHm_v2.0_Chr5g0009311	4.71297	12.0656	14.3639	1.59615	2.89198	0.997307	10.3808	1.82848	2.32702e-05	-2.46809	down
RcHm_v2.0_Chr2g0128091	364.786	42.1334	83.2706	27.9855	20.8709	4.7995	163.396	17.8853	0.00142812	-3.17222	down
RcHm_v2.0_Chr4g0427941	7.50953	4.29242	7.32244	14.8857	13.4582	11.145	6.3748	13.1629	0.00882223	1.09876	up
RcHm_v2.0_Chr5g0065581	5.66898	5.90546	5.11582	10.3763	11.7495	11.4239	5.56342	11.1832	6.65498e-08	1.0581	up
RcHm_v2.0_Chr3g0470831	12.2978	7.18244	11.4367	4.57578	4.52711	3.18484	10.3056	4.09591	0.000826099	-1.28402	down
RcHm_v2.0_Chr5g0023911	21.5958	18.2634	26.2065	47.7347	41.162	66.7462	22.0219	51.881	0.000280411	1.30269	up
RcHm_v2.0_Chr6g0282801	3.70974	5.84712	5.00277	1.93508	2.79694	1.26739	4.85321	1.99981	0.00437597	-1.2423	down
RcHm_v2.0_Chr1g0363951	2.17427	5.95387	6.0353	43.0956	26.3632	36.698	4.72115	35.3856	1.1137e-09	2.97828	up
RcHm_v2.0_Chr1g0356641	22.3139	28.1957	46.2739	254.707	77.5249	113.996	32.2612	148.743	0.000121392	2.28598	up
RcHm_v2.0_Chr5g0009301	95.2708	85.7802	66.9949	23.6228	29.1794	34.5377	82.682	29.1133	2.13623e-06	-1.45456	down
RcHm_v2.0_Chr1g0329921	0.237938	0.162632	0.064338	4.21809	1.47489	4.39792	0.154969	3.36364	2.59589e-09	4.37931	up
RcHm_v2.0_Chr1g0353121	0.070607	0.031611	0.079805	0.407639	0.344404	0.327694	0.0606743	0.359912	0.000283014	2.4898	up
RcHm_v2.0_Chr3g0466461	139.133	292.27	661.522	59.4188	40.7056	6.68972	364.308	35.6047	0.00017372	-3.29753	down
RcHm_v2.0_Chr7g0178681	15.6032	13.8005	28.1446	6.96876	8.30076	2.76559	19.1828	6.01171	0.00524224	-1.63351	down
RcHm_v2.0_Chr5g0054701	8.62429	9.55946	5.86067	2.48921	3.97716	2.08024	8.01481	2.84887	0.00069305	-1.45742	down
RcHm_v2.0_Chr2g0165301	7.04583	5.66906	9.40612	23.8894	18.8155	21.7177	7.37367	21.4742	2.58539e-07	1.60368	up
RcHm_v2.0_Chr2g0100821	4.92211	4.70116	4.75182	1.17544	2.7882	0.775583	4.79169	1.57974	0.00648906	-1.58124	down
RcHm_v2.0_Chr2g0153531	3.9641	6.71736	8.80423	24.6995	10.8422	25.1268	6.49523	20.2228	0.00225594	1.72232	up
RcHm_v2.0_Chr4g0439661	85.6589	52.6045	39.8648	266.589	93.6481	313.78	59.3761	224.672	0.00189709	1.99313	up
RcHm_v2.0_Chr2g0129071	385.695	195.967	141.826	1451.44	682.263	949.083	241.163	1027.6	0.000130358	2.14711	up
RcHm_v2.0_Chr3g0484661	24.7822	28.3493	25.6165	8.97891	14.9538	7.26799	26.2493	10.4002	0.000175166	-1.30145	down
RcHm_v2.0_Chr7g0227931	4.38776	4.97602	12.962	15.7946	42.664	28.7449	7.44191	29.0678	0.0013688	2.00947	up
RcHm_v2.0_Chr4g0395511	4.64315	7.17084	10.2754	1.08233	2.19067	0.729325	7.36312	1.33411	6.69386e-06	-2.42991	down
RcHm_v2.0_Chr2g0096621	0.133942	0.485809	0.566954	11.1161	1.1519	11.0989	0.395568	7.78895	1.70014e-06	4.38558	up
RcHm_v2.0_Chr4g0433981	0.118721	0.286936	0.535622	0.696281	1.59149	2.24663	0.31376	1.51147	0.00723119	2.30643	up
RcHm_v2.0_Chr7g0182141	21.6799	16.3082	35.1089	40.3758	80.9293	67.0999	24.3657	62.8017	0.00251364	1.4121	up
RcHm_v2.0_Chr4g0405091	7.71705	13.2661	4.61144	0.464161	1.14528	0.96179	8.53153	0.857075	2.77923e-07	-3.24233	down
RcHm_v2.0_Chr5g0043151	0	0.049049	0.063712	7.90331	4.03713	13.2788	0.037587	8.4064	1.13298e-20	7.69567	up
RcHm_v2.0_Chr4g0437121	63.6459	61.6823	102.601	30.2499	46.2475	28.7922	75.9764	35.0966	0.00369324	-1.07086	down
RcHm_v2.0_Chr2g0097151	0.294089	1.54161	1.30055	0.160438	0.1891	0.201061	1.04542	0.183533	0.0020401	-2.41892	down
RcHm_v2.0_Chr6g0254941	5.88722	5.56668	6.36482	10.1558	21.9946	16.2375	5.93957	16.1293	3.85626e-05	1.47869	up
RcHm_v2.0_Chr4g0404721	0.230174	0.659738	1.22682	2.47	2.21254	10.2117	0.705578	4.96474	0.00267361	2.90207	up
RcHm_v2.0_Chr4g0442651	2.27954	1.91778	1.01382	9.79247	9.07788	14.3747	1.73705	11.0817	1.15288e-09	2.72736	up
RcHm_v2.0_Chr7g0223691	0.187658	0.464074	0.254753	4.83203	2.51726	3.9776	0.302162	3.77563	3.69132e-13	3.68779	up
RcHm_v2.0_Chr1g0354841	0.692556	0.401911	0.79528	1.60552	1.53928	1.30903	0.629916	1.48461	0.00149379	1.28597	up
RcHm_v2.0_Chr5g0080411	0.380872	0.547585	1.18776	2.45634	2.54792	2.24478	0.705405	2.41635	0.00104102	1.83108	up
RcHm_v2.0_Chr5g0034071	0.754076	0.593818	0.994094	2.90412	2.0579	3.20642	0.780663	2.72281	5.37118e-06	1.86321	up
RcHm_v2.0_Chr2g0097671	5.39409	8.20309	6.90714	16.936	16.6201	35.0945	6.83477	22.8835	0.000147054	1.81329	up
RcHm_v2.0_Chr3g0456851	5.90098	11.1986	8.96913	3.32909	4.50792	1.86923	8.68955	3.23541	0.00500692	-1.38762	down
RcHm_v2.0_Chr4g0412501	1.13324	0.896997	1.7294	4.03747	4.18684	2.82935	1.25321	3.68455	0.00239529	1.59839	up
RcHm_v2.0_Chr2g0101981	2.80549	6.81081	2.72529	0.487036	1.06228	0.369859	4.11386	0.639725	3.75613e-05	-2.65227	down
RcHm_v2.0_Chr3g0492521	11.6325	7.38281	14.1657	3.52817	5.02767	4.63166	11.0603	4.39583	0.00123575	-1.27976	down
RcHm_v2.0_Chr1g0353541	3.30044	4.06181	6.2104	15.0061	13.5033	15.8018	4.52421	14.7704	6.04464e-07	1.76637	up
RcHm_v2.0_Chr1g0381731	1.73403	1.73476	3.17387	22.2165	8.51444	18.7513	2.21422	16.4941	2.62733e-07	2.95693	up
RcHm_v2.0_Chr6g0293571	0.335407	1.94178	0.079092	44.1116	5.06937	26.8724	0.785426	25.3511	0.00182742	5.08933	up
RcHm_v2.0_Chr2g0163831	0.186161	0.86997	0.961868	3.28894	2.7086	4.64516	0.672666	3.54757	0.000542791	2.46699	up
RcHm_v2.0_Chr2g0161101	1.20405	0.992748	2.64567	5.11994	5.62335	5.06408	1.61416	5.26912	0.000290119	1.76076	up
RcHm_v2.0_Chr2g0135601	0.414597	0.365417	2.69111	12.0561	6.41236	4.00973	1.15704	7.49271	0.00604316	2.75444	up
RcHm_v2.0_Chr2g0156591	0.13921	0.079296	0.099833	0.667387	1.17857	0.582144	0.106113	0.809369	1.12808e-06	2.91448	up
RcHm_v2.0_Chr1g0380121	1.64102	3.84272	1.41735	12.6196	10.6547	6.92189	2.30036	10.0654	7.84503e-05	2.1741	up
RcHm_v2.0_Chr4g0431871	1.64907	3.01579	2.14443	44.2259	28.9133	31.1818	2.26976	34.7737	3.51447e-30	3.9945	up
RcHm_v2.0_Chr3g0452621	2.61683	2.9947	3.10009	0.899816	0.932886	0.809805	2.90387	0.880836	3.762e-05	-1.63638	down
RcHm_v2.0_Chr5g0081451	2.84359	2.9859	2.44473	26.7729	8.95684	9.53498	2.75807	15.0882	2.34137e-05	2.51417	up
RcHm_v2.0_Chr2g0112921	0.942753	4.05472	7.69413	17.8938	14.5412	28.5667	4.23053	20.3339	0.00382461	2.34954	up
RcHm_v2.0_Chr1g0358711	3.41201	5.43247	18.5681	43.2605	31.7528	46.2911	9.13752	40.4348	0.00228767	2.22615	up
RcHm_v2.0_Chr5g0015661	0.441188	1.48626	1.50332	7.26487	3.16159	7.49984	1.14359	5.97543	0.000223198	2.4688	up
RcHm_v2.0_Chr7g0196311	3.94679	4.88076	3.08525	1.07231	0.963167	0.855293	3.97093	0.963588	5.90406e-06	-1.97083	down
RcHm_v2.0_Chr4g0398461	2.26048	12.617	10.6412	1.28301	1.04301	0.751801	8.50623	1.02594	4.48577e-05	-2.96924	down
RcHm_v2.0_Chr5g0000651	19.6394	5.16355	9.23473	3.62207	3.43445	2.06568	11.3459	3.04073	0.0042254	-1.86435	down
RcHm_v2.0_Chr4g0444751	3.26935	5.44171	5.1929	13.1803	10.9825	11.2299	4.63465	11.7976	1.89869e-05	1.40877	up
RcHm_v2.0_Chr5g0062181	3.63535	4.45359	1.60239	0.605807	0.240724	0.456518	3.23044	0.43435	4.53332e-05	-2.77872	down
RcHm_v2.0_Chr4g0435021	0.570846	1.95814	2.11144	0.344369	0.278302	0.439234	1.54681	0.353968	0.00797751	-2.02763	down
RcHm_v2.0_Chr1g0333131	0.220443	1.05427	0.134442	9.14701	2.47075	14.1164	0.469718	8.57804	5.578e-06	4.27436	up
RcHm_v2.0_Chr1g0354061	4.55345	17.7938	11.5464	2.19236	5.00564	1.31162	11.2979	2.83654	0.00925488	-1.96688	down
RcHm_v2.0_Chr5g0050611	0.15126	0.827088	0.428784	4.73558	2.33331	3.67624	0.469044	3.58171	2.55577e-05	2.99496	up
RcHm_v2.0_Chr3g0468711	5.33504	4.25024	5.34917	12.568	15.7557	16.0688	4.97815	14.7975	6.07366e-12	1.62161	up
RcHm_v2.0_Chr6g0280861	4.69285	23.8331	30.5713	3.90676	5.41205	4.42168	19.6991	4.58016	0.00585636	-2.04247	down
RcHm_v2.0_Chr1g0349391	61.1535	38.1704	103.786	21.2822	34.7731	14.5186	67.7034	23.5246	0.00841794	-1.48985	down
RcHm_v2.0_Chr4g0432851	101.486	83.4149	95.2621	172.446	240.981	151.979	93.3876	188.469	5.89856e-05	1.0515	up
RcHm_v2.0_Chr1g0368491	0.241509	0.303887	0.409795	1.82216	5.49515	3.99472	0.318397	3.77068	1.11922e-11	3.5723	up
RcHm_v2.0_Chr2g0127471	28.7881	31.0117	32.0488	13.728	14.0918	9.95641	30.6162	12.5921	3.54951e-08	-1.23246	down
RcHm_v2.0_Chr7g0242381	30.1916	46.8267	50.992	14.3855	20.5692	10.3612	42.6701	15.1053	0.000107135	-1.45687	down
RcHm_v2.0_Chr5g0050781	39.5884	28.3251	16.8087	73.6857	159.664	177.274	28.2407	136.874	7.28191e-06	2.31583	up
RcHm_v2.0_Chr5g0076681	0.379004	0.527765	1.59421	2.62762	2.85089	3.25752	0.833661	2.91201	0.00948452	1.8595	up
RcHm_v2.0_Chr5g0028771	2.00231	1.92019	3.78553	91.7818	18.0929	172.199	2.56934	94.0246	3.26429e-12	5.29459	up
RcHm_v2.0_Chr6g0282241	0.326295	0.305837	0.437984	3.56985	1.58265	3.99199	0.356705	3.04816	2.34307e-07	3.14374	up
RcHm_v2.0_Chr6g0304241	0.714858	0.42094	0.406943	11.1447	8.06745	8.84862	0.514247	9.35358	2.28393e-29	4.22867	up
RcHm_v2.0_Chr1g0354621	0.080849	0.099326	0.269256	1.33507	1.19636	1.0132	0.14981	1.18154	0.000113626	2.95041	up
RcHm_v2.0_Chr2g0147881	210.167	188.822	216.684	66.2869	82.5608	47.7978	205.224	65.5485	5.4702e-10	-1.60647	down
RcHm_v2.0_Chr2g0092641	10.9275	33.1189	23.3699	69.8374	51.1607	85.5128	22.4721	68.837	0.00185537	1.68885	up
RcHm_v2.0_Chr3g0453521	0.412193	0.416431	1.15372	4.78745	3.44695	3.70349	0.66078	3.9793	1.39237e-06	2.65599	up
RcHm_v2.0_Chr1g0372231	9.33437	11.502	12.6476	1.1805	0.814308	0.236791	11.1613	0.743868	2.11712e-12	-3.81868	down
RcHm_v2.0_Chr6g0291611	9.41849	8.93872	14.8297	23.9719	21.0386	29.0373	11.0623	24.6826	0.00138075	1.22534	up
RcHm_v2.0_Chr5g0034871	21.6129	18.2401	12.0379	31.4047	40.026	45.3168	17.297	38.9158	0.00162766	1.2171	up
RcHm_v2.0_Chr6g0248011	22.1932	36.3761	26.9202	10.833	14.0361	6.49628	28.4965	10.4551	0.000530144	-1.40791	down
RcHm_v2.0_Chr7g0188031	6.57375	9.18673	8.36617	11.8648	17.0313	18.4105	8.04222	15.7689	0.00214228	1.02476	up
RcHm_v2.0_Chr3g0467831	0.134309	1.24321	1.33109	6.01325	6.11741	4.61906	0.902869	5.58324	0.0011095	2.69207	up
RcHm_v2.0_Chr2g0132811	1.31338	2.74699	1.65385	0.380946	0.747975	0.316125	1.90474	0.481682	0.00101596	-1.93094	down
RcHm_v2.0_Chr2g0175921	4.20057	2.4538	2.95639	6.54863	9.48293	9.4154	3.20359	8.48232	0.000180896	1.44694	up
RcHm_v2.0_Chr3g0451451	13.2529	11.9714	20.8526	284.815	92.8203	272.929	15.359	216.855	9.98659e-14	3.90417	up
RcHm_v2.0_Chr5g0047441	5.23157	2.05898	3.9031	8.40639	11.6038	12.2559	3.73122	10.7553	0.00112723	1.57223	up
RcHm_v2.0_Chr2g0174781	0.434462	1.10011	0.814302	1.59974	2.77686	3.10706	0.782959	2.49455	0.00225122	1.71262	up
RcHm_v2.0_Chr3g0476541	38.3965	14.6839	21.59	4.71771	8.5088	1.48703	24.8902	4.90452	0.00160048	-2.33114	down
RcHm_v2.0_Chr1g0326931	1.55637	1.6857	1.36317	3.71221	3.63557	5.4457	1.53508	4.26449	0.000191228	1.53678	up
RcHm_v2.0_Chr1g0324421	8.26589	5.44963	5.72686	1.39136	1.9074	0.507216	6.48079	1.26866	4.44644e-05	-2.31848	down
RcHm_v2.0_Chr7g0220671	4.88794	11.6658	8.66779	24.6768	22.8885	16.5181	8.40717	21.3611	0.00189499	1.399	up
RcHm_v2.0_Chr5g0076311	4.04734	6.83709	6.22737	1.44968	2.9038	2.66691	5.70393	2.34013	0.00634879	-1.23595	down
RcHm_v2.0_Chr6g0246951	0.412868	2.14899	0.534178	9.99782	7.13327	8.1188	1.03201	8.41663	1.30451e-05	3.08361	up
RcHm_v2.0_Chr7g0178081	4.80762	15.6646	20.9859	2.54518	3.84058	2.10296	13.8194	2.82957	0.00025884	-2.23574	down
RcHm_v2.0_Chr1g0356511	0	0	0	1.18578	0.37245	0.805082	0	0.78777	1.74996e-09	9.13412	up
RcHm_v2.0_Chr5g0063921	29.5379	21.0204	42.0164	4.80673	5.58137	3.84491	30.8583	4.74433	1.70049e-14	-2.652	down
RcHm_v2.0_Chr3g0472171	98.9499	76.1838	189.673	35.1418	47.298	25.8817	121.602	36.1071	0.000322906	-1.70623	down
RcHm_v2.0_Chr5g0059331	4.68856	10.0993	13.3609	0.946784	1.11624	0.083804	9.38293	0.71561	1.48598e-05	-3.6708	down
RcHm_v2.0_Chr6g0289571	1210.63	750.868	805.284	332.786	505.815	179.348	922.26	339.316	0.00454688	-1.42026	down
RcHm_v2.0_Chr3g0482251	6.08382	7.09745	10.3936	3.61655	3.24897	2.60046	7.8583	3.15533	0.000581572	-1.2579	down
RcHm_v2.0_Chr6g0308791	1.50571	2.32926	3.31454	5.97942	8.56201	7.13642	2.38317	7.22595	2.6261e-05	1.6507	up
RcHm_v2.0_Chr5g0047431	1.14022	0.80916	0.837082	2.44185	4.64911	6.32318	0.928821	4.47138	2.0558e-05	2.31032	up
RcHm_v2.0_Chr2g0096331	4.62444	15.5387	5.94716	1.05219	0.951127	0.49531	8.70343	0.832877	7.85937e-08	-3.31186	down
RcHm_v2.0_Chr4g0416721	25.401	35.3375	54.8886	121.37	59.9802	132.792	38.5424	104.714	0.00462838	1.52496	up
RcHm_v2.0_Chr3g0465861	0.317523	0.40984	0.538076	0.805981	1.46823	1.02584	0.421813	1.10002	0.00787457	1.41175	up
RcHm_v2.0_Chr3g0479651	21.4777	31.3549	13.4667	10.6602	9.19134	6.24552	22.0998	8.69903	0.00831466	-1.29749	down
RcHm_v2.0_Chr6g0293251	0.056087	0.216247	0	19.3186	1.03583	8.12478	0.090778	9.49306	0.00114711	6.73848	up
RcHm_v2.0_Chr1g0350591	0.84587	2.73424	0.837646	15.0003	4.95859	10.3675	1.47259	10.1088	9.36658e-05	2.84488	up
RcHm_v2.0_Chr7g0182161	0.887045	0.806967	6.26066	0.424911	0.175713	0.14132	2.65156	0.247315	0.0022186	-3.28993	down
RcHm_v2.0_Chr0c37g0502971	0.079231	0.017859	0.217089	3.2013	1.38229	3.7591	0.104726	2.78089	7.33414e-08	4.69368	up
RcHm_v2.0_Chr6g0285791	11.2768	11.9814	15.132	63.9331	29.063	54.7316	12.7967	49.2426	4.32941e-06	2.01942	up
RcHm_v2.0_Chr2g0155491	36.8806	34.6214	92.7046	143.283	154.404	137.589	54.7355	145.092	0.003914	1.46738	up
RcHm_v2.0_Chr6g0263471	2.23439	1.73036	5.58893	22.7194	17.9201	15.2885	3.18456	18.6427	7.6687e-07	2.61238	up
RcHm_v2.0_Chr2g0090261	1.24031	1.98557	2.28181	4.20186	3.58338	3.89638	1.8359	3.89387	0.00739276	1.14493	up
RcHm_v2.0_Chr4g0446891	3.47632	4.07455	3.80803	1.19719	1.20315	0.930664	3.7863	1.11034	1.10913e-10	-1.70804	down
RcHm_v2.0_Chr6g0308191	11.5614	7.5429	16.3211	1.57779	3.81521	0.766125	11.8084	2.05304	0.000120877	-2.50592	down
RcHm_v2.0_Chr5g0021081	3.70096	1.44931	4.40445	12.1065	7.95463	11.9056	3.18491	10.6556	0.00117671	1.80732	up
RcHm_v2.0_Chr3g0493541	1.50522	1.90414	1.56681	4.60043	2.86346	6.90782	1.65872	4.79057	0.0040258	1.59537	up
RcHm_v2.0_Chr5g0067521	1.99776	2.08898	3.3874	0.727999	1.02758	0.520163	2.49138	0.75858	0.000243587	-1.6659	down
RcHm_v2.0_Chr6g0291311	0	0.032922	0.148055	4.97302	1.26111	2.17839	0.0603257	2.80417	2.98691e-07	5.48537	up
RcHm_v2.0_Chr5g0034101	0.643221	1.04143	1.84635	19.992	8.3735	19.7218	1.177	16.0291	1.03479e-11	3.85078	up
RcHm_v2.0_Chr5g0071321	8.42046	6.52023	10.0533	1.61938	3.12825	3.05708	8.33134	2.60157	0.000155148	-1.62333	down
RcHm_v2.0_Chr1g0343301	526.022	664.817	1129.92	208.485	302.179	103.894	773.585	204.853	0.000271779	-1.88001	down
RcHm_v2.0_Chr2g0140151	2.50624	2.83412	2.21984	0.227988	0.191578	0	2.52007	0.139855	1.84769e-07	-4.11075	down
RcHm_v2.0_Chr1g0348381	1.0393	0.998443	2.28941	3.46107	3.9292	3.28338	1.44239	3.55788	0.00794699	1.35344	up
RcHm_v2.0_Chr6g0274841	0.060961	0.105599	0.114898	3.21211	2.04019	14.4079	0.0938193	6.55341	6.50226e-12	6.10224	up
RcHm_v2.0_Chr2g0135591	1.02775	1.50625	7.87029	28.2448	19.7336	16.8239	3.4681	21.6008	0.00177101	2.7115	up
RcHm_v2.0_Chr6g0295811	12.6291	8.73001	10.2724	85.4783	57.6474	106.704	10.5439	83.2765	5.06257e-17	3.04685	up
RcHm_v2.0_Chr7g0237711	5.7126	4.87685	8.30487	14.5091	11.1177	16.0155	6.29811	13.8808	0.00200237	1.20657	up
RcHm_v2.0_Chr3g0491241	3.31917	2.01375	8.19561	19.5667	28.3844	29.9723	4.50951	25.9744	1.47444e-05	2.58231	up
RcHm_v2.0_Chr6g0298061	5.78619	8.36178	3.8494	12.0888	17.7978	17.2831	5.99913	15.7233	0.00168438	1.42963	up
RcHm_v2.0_Chr6g0280471	0	0	0	6.86445	2.15223	6.24312	0	5.0866	2.71688e-11	9.85921	up
RcHm_v2.0_Chr3g0490301	1.47121	1.79757	2.20164	3.75726	3.42343	3.60656	1.82347	3.59575	0.00450373	1.03346	up
RcHm_v2.0_Chr6g0309271	156.211	295.423	171.498	45.5455	91.6773	56.2961	207.71	64.5063	0.000130085	-1.65112	down
RcHm_v2.0_Chr2g0107591	1.63753	2.17526	2.73107	9.91695	5.18197	7.53069	2.18129	7.5432	1.42175e-05	1.85973	up
RcHm_v2.0_Chr1g0367651	2.40318	2.17828	2.6034	14.7204	12.3121	15.9484	2.39495	14.327	3.67471e-24	2.6388	up
RcHm_v2.0_Chr5g0014941	0.310735	0.486359	0.376081	3.24427	3.7085	1.59279	0.391058	2.84852	8.07767e-07	2.88661	up
RcHm_v2.0_Chr5g0065211	8.9715	18.9145	8.62548	3.54492	4.62216	3.00413	12.1705	3.72374	0.000493914	-1.66211	down
RcHm_v2.0_Chr5g0034651	12.8447	22.6691	23.1034	4.39048	7.57559	4.4945	19.5391	5.48686	1.6533e-06	-1.78969	down
RcHm_v2.0_Chr6g0278671	1.67765	3.04031	9.28293	43.8813	7.3486	27.3453	4.66696	26.1917	0.00615738	2.5876	up
RcHm_v2.0_Chr7g0186001	3.3522	3.90943	4.56116	15.0706	8.01555	13.569	3.94093	12.2184	1.53769e-05	1.70376	up
RcHm_v2.0_Chr2g0123351	0.264288	0.137628	0.758605	9.94508	2.26797	5.21599	0.38684	5.80968	1.6151e-06	3.97178	up
RcHm_v2.0_Chr2g0154511	2.3006	1.24504	1.80809	12.1838	6.92368	14.8648	1.78458	11.3241	3.78166e-09	2.73075	up
RcHm_v2.0_Chr4g0432531	3.14044	5.1669	5.95392	1.40915	1.82914	0.712749	4.75375	1.31702	0.000425619	-1.81261	down
RcHm_v2.0_Chr7g0189001	12.1048	22.4023	15.0241	140.995	59.518	142.354	16.5104	114.289	3.4611e-09	2.87005	up
RcHm_v2.0_Chr2g0137681	30.3841	20.0965	30.3767	104.15	64.1179	86.4952	26.9524	84.9209	2.12099e-06	1.71938	up
RcHm_v2.0_Chr3g0488811	5.6252	3.95713	4.76492	14.742	30.8303	16.5508	4.78242	20.7077	8.05694e-09	2.14082	up
RcHm_v2.0_Chr6g0300561	2.42232	5.06561	5.00551	1.38113	1.26347	0.800678	4.16448	1.14843	0.000210222	-1.79551	down
RcHm_v2.0_Chr6g0306161	8.72206	9.00198	11.127	20.9396	18.1422	21.724	9.61701	20.2686	5.52732e-06	1.13638	up
RcHm_v2.0_Chr5g0036861	236.782	262.204	187.885	699.337	328.163	722.422	228.957	583.308	0.00300177	1.42199	up
RcHm_v2.0_Chr7g0230251	10.0427	12.6121	20.8073	55.2344	35.8073	55.9855	14.4874	49.0091	1.59424e-05	1.83238	up
RcHm_v2.0_Chr7g0209591	4.48887	7.39572	5.9261	30.8347	33.0397	18.5253	5.9369	27.4665	2.53054e-10	2.25055	up
RcHm_v2.0_Chr6g0244521	6.37091	3.18111	15.4635	142.657	67.8073	80.9006	8.33851	97.1215	1.8161e-08	3.61609	up
RcHm_v2.0_Chr6g0280171	19.081	24.253	24.7856	64.9499	40.0548	44.8657	22.7065	49.9568	0.000478884	1.20268	up
RcHm_v2.0_Chr6g0304081	0.652775	0.751971	3.28084	7.84134	13.9451	10.9709	1.56186	10.9191	6.82329e-05	2.85602	up
RcHm_v2.0_Chr6g0301881	2.00002	3.17293	3.67534	6.67007	13.0751	13.3004	2.94943	11.0152	1.05694e-05	1.95138	up
RcHm_v2.0_Chr4g0443861	1.77529	12.399	1.2826	0.24136	0.481986	0.205438	5.15228	0.309595	2.18103e-05	-4.00126	down
RcHm_v2.0_Chr7g0213061	0.295457	0.307514	0.324495	2.81827	2.35142	1.71437	0.309155	2.29469	8.34362e-13	2.93243	up
RcHm_v2.0_Chr1g0380061	7.86178	6.89297	6.12957	15.0854	14.6915	14.8302	6.96144	14.869	1.44505e-06	1.14626	up
RcHm_v2.0_Chr2g0111951	26.209	12.0089	28.0267	3.44702	3.49473	2.54159	22.0815	3.16111	2.61989e-11	-2.75446	down
RcHm_v2.0_Chr2g0113041	0.073096	0.097667	0.6203	4.89906	3.90034	5.56541	0.263688	4.78827	1.6186e-07	4.18465	up
RcHm_v2.0_Chr6g0274721	0.135515	0.167888	0.146	0.668134	0.835636	0.773475	0.149801	0.759082	8.64577e-05	2.33862	up
RcHm_v2.0_Chr7g0195971	10.8285	12.1596	8.80119	38.956	12.3637	38.4618	10.5964	29.9271	0.00948452	1.57775	up
RcHm_v2.0_Chr7g0178471	21.8987	56.9229	54.3589	12.3936	14.8876	10.2228	44.3935	12.5013	9.84525e-05	-1.77503	down
RcHm_v2.0_Chr5g0031621	2.61129	0.826196	0.411688	8.12239	4.02425	5.85768	1.28306	6.00144	0.00625977	2.27078	up
RcHm_v2.0_Chr7g0207941	13.5114	9.4784	8.85046	4.69299	5.52073	3.86038	10.6134	4.69137	0.00044611	-1.13822	down
RcHm_v2.0_Chr1g0372111	2.68987	3.21578	3.55085	37.3816	79.0125	78.0711	3.15216	64.8217	9.97553e-33	4.40375	up
RcHm_v2.0_Chr6g0285731	4.08859	4.63599	6.83086	20.5259	14.7668	12.9957	5.18515	16.0961	6.69386e-06	1.6936	up
RcHm_v2.0_Chr4g0428991	30.5055	22.7415	21.3603	10.9802	11.8935	11.343	24.8691	11.4056	7.13064e-05	-1.07698	down
RcHm_v2.0_Chr2g0166531	11.9683	12.2087	9.19701	3.53779	3.50833	2.98746	11.1247	3.34452	2.44432e-11	-1.6822	down
RcHm_v2.0_Chr1g0377711	2.24235	5.43759	0.929986	0.762111	0.587369	0.236977	2.86997	0.528819	0.00495144	-2.39228	down
RcHm_v2.0_Chr5g0018901	7.23692	6.44622	9.14979	18.8756	12.0801	13.0781	7.61098	14.6779	0.00646575	1.01065	up
RcHm_v2.0_Chr6g0258311	0.163453	0.246666	0.227994	1.70969	1.67572	2.7016	0.212704	2.029	3.79835e-08	3.2523	up
RcHm_v2.0_Chr5g0015071	5.27649	18.5219	21.1749	0.891902	2.48087	1.12492	14.9911	1.49923	3.8168e-07	-3.27805	down
RcHm_v2.0_Chr1g0339761	16.8064	23.0812	16.0327	48.4685	34.1544	31.9154	18.6401	38.1794	0.00337657	1.0903	up
RcHm_v2.0_Chr5g0041111	0.138682	0.191325	0.223561	3.6224	1.71843	2.34258	0.184523	2.56114	5.27756e-14	3.81211	up
RcHm_v2.0_Chr4g0433411	1.06623	0.729393	0.718463	7.81577	6.76834	6.81877	0.83803	7.13429	3.79555e-22	3.14238	up
RcHm_v2.0_Chr4g0443781	6.2708	8.53284	4.82342	21.8234	12.8027	29.8957	6.54235	21.5073	0.000384567	1.78894	up
RcHm_v2.0_Chr3g0453861	0.030591	0.051321	0.251443	1.90027	1.70077	3.97898	0.111118	2.52668	3.15939e-06	4.46344	up
RcHm_v2.0_Chr6g0249301	23.2944	29.6303	20.9935	55.9536	48.7325	53.9904	24.6394	52.8921	1.68138e-05	1.15907	up
RcHm_v2.0_Chr6g0309921	0.287297	0.571644	0.476964	30.0274	6.29103	20.2628	0.445302	18.8604	1.3869e-13	5.35983	up
RcHm_v2.0_Chr3g0461171	1.54057	0.584863	0.817561	27.025	17.9202	74.8576	0.980999	39.9342	8.26542e-16	5.40195	up
RcHm_v2.0_Chr5g0047661	4.34071	2.70933	4.36258	6.63036	11.0451	9.42616	3.80421	9.03388	0.00198639	1.28533	up
RcHm_v2.0_Chr3g0464941	0.565161	0.341635	0.422377	2.85921	2.69409	4.42574	0.443058	3.32635	5.2709e-12	2.94571	up
RcHm_v2.0_Chr2g0089121	0.979864	8.18577	4.65194	0.880427	0.693112	0.479014	4.60586	0.684184	0.00167721	-2.68204	down
RcHm_v2.0_Chr6g0293321	18.9688	41.3273	38.1759	145.347	56.0571	101.158	32.824	100.854	0.00261465	1.70011	up
RcHm_v2.0_Chr5g0020441	11.3319	8.19489	12.9345	25.5966	18.9291	20.6948	10.8204	21.7402	0.00198738	1.067	up
RcHm_v2.0_Chr5g0051641	8.46231	4.87822	17.4524	35.68	48.3866	53.2465	10.2643	45.771	4.55978e-05	2.21686	up
RcHm_v2.0_Chr7g0209541	0.933801	3.7648	1.28634	26.049	10.8762	9.70342	1.99498	15.5429	3.51743e-05	3.02046	up
RcHm_v2.0_Chr4g0441351	0.866494	1.34464	1.60519	3.42236	3.14272	3.95285	1.27211	3.50598	0.000195097	1.51878	up
RcHm_v2.0_Chr7g0205741	2.77255	4.28986	11.862	239.177	96.7566	167.47	6.30815	167.801	6.93825e-15	4.81994	up
RcHm_v2.0_Chr2g0091731	3.90888	3.74273	4.32191	1.78771	2.22843	1.69008	3.99117	1.90207	0.000212762	-1.02251	down
RcHm_v2.0_Chr1g0352331	16.0841	30.6034	31.7063	9.82454	13.282	6.50259	26.1313	9.86971	0.00230827	-1.36125	down
RcHm_v2.0_Chr7g0224551	46.2108	55.38	56.2468	214.889	158.677	158.719	52.6125	177.428	9.43085e-13	1.81348	up
RcHm_v2.0_Chr6g0251541	7.28996	3.07926	6.18026	9.43017	23.8899	16.4436	5.51649	16.5879	0.00387153	1.61747	up
RcHm_v2.0_Chr2g0149401	1.29402	0.228248	0.508848	3.61277	7.60299	2.03134	0.677038	4.4157	0.00307754	2.67835	up
RcHm_v2.0_Chr4g0386001	6.17385	8.32061	8.25908	3.17851	2.86767	1.601	7.58451	2.54906	7.12814e-05	-1.52018	down
RcHm_v2.0_Chr6g0283311	0	0.112832	0.451259	4.09133	2.11893	3.44141	0.18803	3.21723	0.00011335	4.09954	up
RcHm_v2.0_Chr1g0355161	6.93766	11.9683	13.151	4.08981	4.66663	3.56965	10.6857	4.1087	0.000218686	-1.32363	down
RcHm_v2.0_Chr6g0298491	1.31488	0.574117	0.938745	6.80419	3.77864	6.77053	0.942581	5.78445	7.14993e-08	2.6758	up
RcHm_v2.0_Chr7g0194111	6.6127	5.63339	11.0182	18.2042	45.4819	47.1056	7.75478	36.9306	4.62846e-06	2.30061	up
RcHm_v2.0_Chr5g0063351	0.094735	0.043306	0.139169	2.93346	1.65646	2.16144	0.0924033	2.25045	1.78037e-10	4.56684	up
RcHm_v2.0_Chr4g0394721	6.9874	9.96304	14.9624	68.6838	70.6897	79.3845	10.6376	72.9193	3.65166e-17	2.84068	up
RcHm_v2.0_Chr7g0195511	0.246599	0.234826	0.109983	1.33375	0.799277	1.09724	0.197136	1.07676	2.16873e-05	2.48705	up
RcHm_v2.0_Chr6g0303811	0.488461	0.271744	0.364769	1.6669	1.35864	2.45319	0.374991	1.82624	0.000145356	2.28464	up
RcHm_v2.0_Chr6g0285001	5.78608	19.8169	34.0665	5.80472	4.20947	2.73625	19.8898	4.25014	0.00424121	-2.15082	down
RcHm_v2.0_Chr1g0328041	401.081	443.139	679.546	198.374	303.579	119.147	507.922	207.033	0.00794699	-1.25939	down
RcHm_v2.0_Chr6g0283211	3.28705	1.0853	3.33221	60.8529	48.5049	44.0849	2.56818	51.1475	9.23746e-21	4.36275	up
RcHm_v2.0_Chr3g0479301	6.21326	4.4296	4.02062	10.3949	9.09278	13.0082	4.88783	10.832	0.00218618	1.20376	up
RcHm_v2.0_Chr7g0233361	3.8128	3.62775	7.73693	38.284	24.2498	32.2148	5.05916	31.5829	1.90306e-10	2.71217	up
RcHm_v2.0_Chr2g0157201	2.36396	19.2722	12.4275	0.84	1.20475	1.18967	11.3546	1.07814	1.16384e-05	-3.32219	down
RcHm_v2.0_Chr4g0438101	1.84079	3.33978	2.70396	25.0969	12.0889	21.0981	2.62818	19.4279	5.12473e-12	2.95901	up
RcHm_v2.0_Chr4g0395521	0.821309	1.18787	0.888924	6.17017	3.84606	6.61732	0.966035	5.54452	9.31412e-11	2.58101	up
RcHm_v2.0_Chr1g0373391	168.991	147.446	96.6187	14.1009	24.5568	13.5761	137.685	17.4112	5.93339e-16	-2.95547	down
RcHm_v2.0_Chr2g0158861	0.925041	2.12008	1.92165	12.4515	12.1045	12.4609	1.65559	12.3389	2.66564e-14	2.95185	up
RcHm_v2.0_Chr3g0461691	0.475754	0.738366	0.70921	3.62696	1.77676	6.44928	0.64111	3.951	1.95919e-05	2.69118	up
RcHm_v2.0_Chr5g0031021	73.1824	50.0173	116.743	425.129	201.426	223.159	79.9811	283.238	0.000267289	1.89431	up
RcHm_v2.0_Chr1g0357381	114.777	121.517	131.838	23.5525	43.8464	30.4446	122.711	32.6145	1.70146e-11	-1.87266	down
RcHm_v2.0_Chr5g0031561	2.07114	2.84902	13.1675	0.89316	1.40101	0.844215	6.02923	1.04613	0.00345296	-2.46203	down
RcHm_v2.0_Chr4g0432661	0.301432	0.145033	0.639125	8.65035	4.33219	8.73601	0.361863	7.23952	3.24714e-12	4.36889	up
RcHm_v2.0_Chr2g0090721	3.70324	6.35152	6.5729	273.379	16.0203	282.17	5.54255	190.523	5.21847e-09	5.20626	up
RcHm_v2.0_Chr3g0461811	55.8083	42.6547	22.9697	1515.84	2658.66	3962.65	40.4776	2712.38	1.00897e-35	6.11475	up
RcHm_v2.0_Chr7g0190771	0.056619	0.822346	0.376202	1.79235	2.52796	3.69887	0.418389	2.67306	0.00621252	2.7283	up
RcHm_v2.0_Chr7g0242321	0.403905	2.00902	0.198743	24.7834	7.22278	14.2911	0.870556	15.4324	5.12666e-06	4.20316	up
RcHm_v2.0_Chr6g0260021	1.1382	1.4542	1.66631	0.554794	0.708553	0.710783	1.41957	0.658043	0.00731789	-1.05082	down
RcHm_v2.0_Chr6g0252821	3.39466	10.8788	6.85262	1.8945	1.1553	1.08437	7.04202	1.37806	7.49093e-05	-2.28096	down
RcHm_v2.0_Chr4g0424021	3.91395	6.40125	2.71418	98.5834	9.74008	29.7326	4.34313	46.0187	6.34388e-05	3.48496	up
RcHm_v2.0_Chr5g0007591	0.656412	0.962122	0.778232	5.48749	1.41895	8.76403	0.798922	5.22349	0.000514782	2.77158	up
RcHm_v2.0_Chr7g0227561	0.033665	0.131774	0.208857	0.917752	0.797368	0.665533	0.124765	0.793551	0.000223722	2.68294	up
RcHm_v2.0_Chr5g0073931	0.282831	1.08272	0.63471	20.0723	1.5545	10.6837	0.666753	10.7702	1.29386e-05	4.09904	up
RcHm_v2.0_Chr1g0340091	0	0.408133	0.210122	13.2015	4.3572	11.017	0.206085	9.52524	4.74519e-10	5.6007	up
RcHm_v2.0_Chr3g0474611	0.144501	0.291235	0.368873	1.40567	1.95917	1.45758	0.268203	1.60747	2.05414e-08	2.61431	up
RcHm_v2.0_Chr2g0099371	83.2327	32.1347	25.2783	148.57	134.925	142.906	46.8819	142.134	0.00616724	1.64117	up
RcHm_v2.0_Chr4g0423721	82.8232	117.433	152.569	403.794	377.167	358.416	117.609	379.792	3.66277e-09	1.75145	up
RcHm_v2.0_Chr6g0272741	0.406275	0.464081	0.146866	1.56552	0.905493	0.929519	0.339074	1.13351	0.00623765	1.78998	up
RcHm_v2.0_Chr4g0385251	0.724513	1.51522	1.11095	12.1611	6.48779	12.1066	1.1169	10.2518	1.93847e-11	3.25935	up
RcHm_v2.0_Chr4g0423121	7.42446	21.319	2.34547	0.740774	0.559016	0.056037	10.363	0.451942	1.50282e-05	-4.47323	down
RcHm_v2.0_Chr1g0352251	0.522155	0.131654	0.590445	1.76457	3.33825	5.19425	0.414751	3.43235	1.63975e-05	3.0929	up
RcHm_v2.0_Chr5g0009881	0.092215	0.193284	0.732047	5.37219	2.91014	3.94406	0.339182	4.07546	3.0443e-06	3.65955	up
RcHm_v2.0_Chr5g0066111	27.856	24.7501	15.155	9.70982	7.35514	5.62098	22.587	7.56198	0.000289021	-1.52986	down
RcHm_v2.0_Chr2g0132701	85.4341	49.2037	46.8159	190.386	115.845	202.52	60.4846	169.584	0.000937155	1.54839	up
RcHm_v2.0_Chr7g0195161	4.6498	15.7906	10.8769	1.06099	2.40363	0.80922	10.4391	1.42461	4.71119e-05	-2.81125	down
RcHm_v2.0_Chr6g0298851	0.30077	0.521145	1.39074	17.8464	3.22106	53.3896	0.737553	24.819	9.30072e-08	5.18703	up
RcHm_v2.0_Chr6g0283701	1.08943	0.831214	2.26535	46.1865	15.9374	66.6722	1.39533	42.9321	5.86001e-15	5.02107	up
RcHm_v2.0_Chr1g0364021	0.568338	0.328893	1.59784	3.78555	5.10224	3.75427	0.83169	4.21402	0.000576558	2.3858	up
RcHm_v2.0_Chr7g0196331	0.316577	0.517717	0.326176	15.9909	3.11676	5.45448	0.386823	8.18739	1.08512e-08	4.40014	up
RcHm_v2.0_Chr3g0465001	0.125381	0.126108	0.179514	0.683733	0.693275	0.973064	0.143668	0.783357	1.32224e-05	2.48926	up
RcHm_v2.0_Chr5g0019191	0.247535	4.83567	0.750174	20.6738	12.0134	12.5793	1.94446	15.0888	0.00578574	3.01879	up
RcHm_v2.0_Chr7g0237741	5.83711	5.69633	5.0437	11.6293	10.9647	13.5232	5.52571	12.0391	1.34109e-05	1.17902	up
RcHm_v2.0_Chr5g0022491	0.709693	1.09056	0.825894	4.2505	3.13807	1.81333	0.875383	3.0673	9.63078e-05	1.85338	up
RcHm_v2.0_Chr6g0294541	4.65676	4.15588	3.58386	75.2141	37.9425	59.9537	4.13217	57.7035	7.69338e-24	3.86321	up
RcHm_v2.0_Chr5g0036751	3.61429	2.95577	4.29681	9.81688	6.7687	8.38558	3.62229	8.32372	0.000227339	1.26132	up
RcHm_v2.0_Chr1g0351281	0.587398	3.51198	3.57166	30.1763	5.99251	13.498	2.55701	16.5556	0.00223238	2.7872	up
RcHm_v2.0_Chr6g0306551	3.49147	4.82865	4.78375	1.88473	1.86163	1.69636	4.36796	1.81424	5.578e-06	-1.20888	down
RcHm_v2.0_Chr7g0222101	27.2784	16.862	29.6967	6.81394	9.99685	2.90378	24.6124	6.57152	0.000582621	-1.87693	down
RcHm_v2.0_Chr5g0002641	0.069329	0.346577	0.211015	2.65962	0.775355	10.8192	0.208974	4.75138	2.35518e-05	4.58025	up
RcHm_v2.0_Chr4g0392501	0	0.208481	0.312965	9.9792	2.05322	4.66551	0.173815	5.56598	1.90784e-06	5.0374	up
RcHm_v2.0_Chr7g0186101	1.5454	3.39459	5.97473	19.609	15.1811	10.631	3.63824	15.1404	0.000288509	2.11964	up
RcHm_v2.0_Chr2g0171391	2.71032	3.06519	1.80168	1.11303	1.03235	0.751252	2.52573	0.965544	0.00326501	-1.33129	down
RcHm_v2.0_Chr6g0289671	1.67306	2.14579	1.98071	3.01879	11.5674	7.48143	1.93318	7.35588	0.000441049	1.95481	up
RcHm_v2.0_Chr3g0471951	4.56924	3.94253	3.21057	12.9695	10.964	8.53743	3.90745	10.8237	2.84062e-05	1.51117	up
RcHm_v2.0_Chr5g0029601	36.2302	143.235	131.12	3.77431	6.90583	7.54572	103.528	6.07529	1.0823e-12	-4.02827	down
RcHm_v2.0_Chr3g0496721	3.88648	5.52693	6.65984	14.5133	12.1959	12.7144	5.35775	13.1412	1.47444e-05	1.35646	up
RcHm_v2.0_Chr6g0310111	5.04073	13.4626	8.44426	3.13146	4.05898	2.58228	8.98255	3.25757	0.00406036	-1.41532	down
RcHm_v2.0_Chr7g0208241	0.474072	0.252899	0.41688	43.5435	4.87026	60.9682	0.381284	36.4606	1.63704e-15	6.63189	up
RcHm_v2.0_Chr2g0124931	16.5487	26.9324	22.9693	10.166	5.427	2.76569	22.1502	6.11958	0.00356297	-1.78956	down
RcHm_v2.0_Chr1g0362271	0.026392	0.07592	0.065269	1.77259	0.844368	0.96095	0.0558603	1.19264	2.72275e-09	4.47416	up
RcHm_v2.0_Chr5g0036341	1.42286	1.42388	2.53083	4.95449	3.27756	4.34961	1.79252	4.19389	0.00406493	1.29402	up
RcHm_v2.0_Chr2g0107251	7.04555	79.2307	56.6247	3.10521	9.94271	1.22174	47.6336	4.75655	0.00194669	-3.29205	down
RcHm_v2.0_Chr3g0467851	0.467879	2.53255	2.57328	16.2414	8.66629	13.1509	1.8579	12.6862	4.11413e-05	2.84902	up
RcHm_v2.0_Chr7g0179381	52.6893	46.9577	54.005	18.7297	16.4359	12.4617	51.2173	15.8757	3.89723e-11	-1.63849	down
RcHm_v2.0_Chr5g0047271	25.5597	18.3928	15.7522	28.5972	59.1348	57.4182	19.9016	48.3834	0.00380304	1.32078	up
RcHm_v2.0_Chr4g0410131	12.5158	10.1214	13.8516	66.9218	95.9705	80.3344	12.1629	81.0756	7.61246e-29	2.78026	up
RcHm_v2.0_Chr1g0328371	9.08441	5.20582	9.26568	17.8897	19.6781	20.7286	7.85197	19.4321	0.00010944	1.35946	up
RcHm_v2.0_Chr5g0073591	35.331	16.3727	19.7058	87.957	136.506	107.894	23.8032	110.786	2.62873e-08	2.2529	up
RcHm_v2.0_Chr7g0185971	0.364042	0.580453	0.412955	1.55085	1.25831	2.64822	0.452483	1.81913	0.000170153	2.06624	up
RcHm_v2.0_Chr7g0180121	154.327	161.688	245.574	80.5806	88.2178	37.0227	187.196	68.6071	0.00213551	-1.40553	down
RcHm_v2.0_Chr5g0073351	42.3924	39.9231	58.4421	73.391	94.4738	122.24	46.9192	96.7017	0.00218171	1.10336	up
RcHm_v2.0_Chr7g0211891	22.7779	21.4606	46.2422	65.3343	116.442	91.9789	30.1602	91.2518	0.000231545	1.64579	up
RcHm_v2.0_Chr3g0480751	53.6287	51.448	87.5602	17.4054	33.1395	13.5428	64.2123	21.3626	0.000740859	-1.55637	down
RcHm_v2.0_Chr4g0447181	11.5847	13.9761	8.41937	44.9277	23.1393	41.1243	11.3267	36.3971	8.81808e-05	1.75112	up
RcHm_v2.0_Chr7g0226191	0.259963	0.120762	0	0.895266	1.27067	2.34737	0.126908	1.50444	0.0037969	3.56226	up
RcHm_v2.0_Chr3g0477211	11.7582	71.589	80.6123	10.016	11.0312	6.8735	54.6532	9.30689	0.000615289	-2.49405	down
RcHm_v2.0_Chr7g0183861	1.21944	1.63982	2.80131	0.2788	0.409151	0.344689	1.88686	0.344213	2.0099e-05	-2.36932	down
RcHm_v2.0_Chr3g0447981	74.223	71.7108	79.5708	19.3998	41.9128	28.8245	75.1682	30.0457	0.000240562	-1.28644	down
RcHm_v2.0_Chr1g0371101	0.448224	0.520605	1.29067	13.9506	5.69359	17.3961	0.753166	12.3468	8.80458e-11	4.10299	up
RcHm_v2.0_Chr2g0158011	208.684	158.342	167.347	617.66	318.67	442.699	178.124	459.676	0.000312399	1.43176	up
RcHm_v2.0_Chr1g0358781	2.93086	5.75721	2.69658	1.22388	0.860604	0.806629	3.79489	0.963706	0.0016196	-1.88575	down
RcHm_v2.0_Chr1g0374511	0.541224	0.836735	0.340419	14.8932	1.69951	18.99	0.572793	11.8609	1.86162e-07	4.4571	up
RcHm_v2.0_Chr5g0029111	0.187662	0	0.535933	3.86278	1.24932	6.14782	0.241198	3.75331	0.00198639	4.03137	up
RcHm_v2.0_Chr3g0496071	15.7787	19.3842	16.689	3.31911	6.634	5.44082	17.284	5.13131	2.66334e-07	-1.71014	down
RcHm_v2.0_Chr1g0381861	1.06451	1.91176	0.752997	3.76446	4.31504	8.31542	1.24309	5.46497	0.00502485	2.15279	up
RcHm_v2.0_Chr6g0309251	349.327	615.532	440.648	97.07	177.439	112.536	468.502	129.015	3.44829e-07	-1.82157	down
RcHm_v2.0_Chr2g0097641	5.83289	9.26008	9.32266	15.1474	18.3144	23.314	8.13854	18.9253	0.000437497	1.27839	up
RcHm_v2.0_Chr2g0158761	2.57609	2.33518	2.5788	7.82913	3.17902	7.49928	2.49669	6.16914	0.00948452	1.38157	up
RcHm_v2.0_Chr4g0394251	1.08244	1.17324	1.80671	0.473671	0.676465	0.565037	1.35413	0.571724	0.00512171	-1.1874	down
RcHm_v2.0_Chr7g0177051	1.85133	1.99214	2.2525	4.89921	4.84835	3.18476	2.03199	4.31077	0.00563302	1.13152	up
RcHm_v2.0_Chr5g0001371	130.977	117.806	41.5751	263.795	328.831	449.608	96.7859	347.411	0.000871499	1.89198	up
RcHm_v2.0_Chr3g0463551	176.292	230.908	230.346	73.3901	125.9	68.0026	212.515	89.0976	0.00023318	-1.21775	down
RcHm_v2.0_Chr3g0486551	2.65756	3.2135	3.13854	101.866	28.7838	158.469	3.0032	96.3728	4.62638e-17	5.09258	up
RcHm_v2.0_Chr1g0378111	8.99791	26.9308	39.7757	6.19403	9.51982	4.87957	25.2348	6.86447	0.00449718	-1.82898	down
RcHm_v2.0_Chr3g0455691	86.8588	87.825	71.2075	173.742	213.6	161.941	81.9638	183.094	2.98351e-08	1.20264	up
RcHm_v2.0_Chr5g0070521	4.34798	6.68579	5.30576	1.98273	2.09689	1.11096	5.44651	1.7302	9.16458e-05	-1.60218	down
RcHm_v2.0_Chr3g0483571	8.6302	11.3119	11.196	5.41724	3.66324	1.75106	10.3794	3.61051	0.00557765	-1.46925	down
RcHm_v2.0_Chr4g0436191	2.32308	1.8193	1.3269	3.9397	5.82783	8.10037	1.82309	5.95597	0.00115143	1.7415	up
RcHm_v2.0_Chr5g0044861	1.24133	1.48849	3.78426	0.270089	0.578134	0.241787	2.17136	0.363337	0.00149379	-2.50997	down
RcHm_v2.0_Chr3g0470581	1.06694	1.87015	3.22999	13.8243	8.57681	8.22561	2.05569	10.2089	5.78558e-06	2.37774	up
RcHm_v2.0_Chr2g0171681	4.64612	5.49372	9.60641	1.0871	2.85665	1.84576	6.58208	1.92984	0.00124672	-1.72882	down
RcHm_v2.0_Chr4g0439651	7.16019	5.76304	5.20845	55.1248	28.5352	55.6044	6.04389	46.4214	2.03437e-13	3.00461	up
RcHm_v2.0_Chr5g0023771	2.60909	2.90593	1.0638	7.86919	7.10952	6.77019	2.19294	7.24963	0.00138153	1.76152	up
RcHm_v2.0_Chr6g0277361	5.64407	6.20537	7.41937	15.297	30.1346	23.4159	6.42294	22.9491	1.07065e-08	1.87931	up
RcHm_v2.0_Chr5g0040311	5.42648	14.8009	12.3803	115.535	31.8397	103.653	10.8692	83.6758	3.22239e-06	3.03359	up
RcHm_v2.0_Chr1g0326941	2.69741	2.04007	2.55879	6.42841	5.79342	6.37401	2.43209	6.19861	9.5383e-07	1.40505	up
RcHm_v2.0_Chr3g0450331	0.695985	0.899619	0.230864	3.77635	1.76629	2.99236	0.608823	2.845	0.00315533	2.2749	up
RcHm_v2.0_Chr2g0153971	15.5544	30.2571	33.2455	5.38877	4.24194	0.65739	26.3523	3.42937	0.00017022	-2.89616	down
RcHm_v2.0_Chr5g0013931	2.03303	1.47954	1.17377	6.28578	4.62559	6.07556	1.56211	5.66231	1.20419e-05	1.90227	up
RcHm_v2.0_Chr3g0468101	0.25203	0.527712	0.704293	1.18233	4.14018	1.76031	0.494678	2.36094	0.00267382	2.26009	up
RcHm_v2.0_Chr5g0019981	0.771139	0.692405	0.391603	8.71542	8.95765	5.70853	0.618382	7.79387	2.96838e-08	3.59199	up
RcHm_v2.0_Chr7g0180251	6.65919	8.99154	8.34705	27.3401	33.2598	29.9472	7.99926	30.1824	3.52687e-22	1.96662	up
RcHm_v2.0_Chr6g0292141	20.4501	25.003	12.5896	61.6981	38.0929	36.5191	19.3476	45.4367	0.00615164	1.28707	up
RcHm_v2.0_Chr6g0308451	3.16328	6.35225	6.35884	1.55759	2.76951	1.83739	5.29146	2.05483	0.00350085	-1.31932	down
RcHm_v2.0_Chr7g0231031	358.674	162.211	279.622	42.4797	53.1085	16.4036	266.836	37.3306	1.22172e-07	-2.81062	down
RcHm_v2.0_Chr3g0472961	8.24515	8.57262	7.31692	2.25035	1.66437	2.5598	8.04489	2.15817	1.28997e-08	-1.828	down
RcHm_v2.0_Chr2g0138271	17.2849	21.968	29.4607	8.62519	10.4623	7.32161	22.9045	8.80305	1.24693e-05	-1.32951	down
RcHm_v2.0_Chr4g0427711	1.88593	3.342	3.95219	21.8953	9.59504	31.695	3.06004	21.0618	3.50101e-07	2.8701	up
RcHm_v2.0_Chr5g0050011	3.93369	3.73748	4.12328	14.4869	10.5487	18.4286	3.93149	14.4881	1.56837e-08	1.94842	up
RcHm_v2.0_Chr2g0145401	0.666391	0.403638	1.43372	3.26193	4.69974	2.2889	0.834582	3.41686	0.0022236	2.0711	up
RcHm_v2.0_Chr6g0295721	13.8662	9.42722	22.8348	24.993	48.1087	40.7051	15.3761	37.9356	0.00696462	1.35042	up
RcHm_v2.0_Chr7g0222951	1.0245	1.27539	1.87076	23.9738	12.4459	17.4497	1.39021	17.9565	1.48256e-19	3.75025	up
RcHm_v2.0_Chr5g0058701	7.03642	9.89771	8.19071	3.01108	3.3154	4.19633	8.37495	3.5076	0.000109532	-1.19499	down
RcHm_v2.0_Chr2g0098191	1.13089	1.30468	0.11897	12.8553	8.8885	28.3948	0.851511	16.7129	3.56431e-07	4.35109	up
RcHm_v2.0_Chr4g0400061	2.03803	4.70443	7.54673	1.03457	1.06379	0.316707	4.76306	0.805023	0.00245567	-2.50217	down
RcHm_v2.0_Chr2g0106241	0.934409	0.729406	0.692063	1.95466	1.88237	1.99723	0.785293	1.94475	0.00147699	1.35223	up
RcHm_v2.0_Chr5g0036301	3.44987	3.54737	5.27873	86.4412	77.6638	53.2969	4.09199	72.4673	5.55174e-43	4.19617	up
RcHm_v2.0_Chr4g0418961	29.3474	41.4527	23.5501	8.83366	12.2803	16.1667	31.4501	12.4269	0.00276639	-1.28391	down
RcHm_v2.0_Chr3g0472001	65.776	116.622	67.1076	187.701	173.963	197.036	83.1687	186.233	0.000792704	1.22136	up
RcHm_v2.0_Chr2g0151711	29.1238	38.3758	23.6298	43.5734	172.557	99.4612	30.3765	105.197	0.00179843	1.81434	up
RcHm_v2.0_Chr7g0180441	33.861	30.5098	73.2633	258.364	259.461	321.734	45.878	279.853	2.04169e-10	2.67563	up
RcHm_v2.0_Chr2g0105111	7.561	7.63737	12.4944	4.05645	3.06811	2.27424	9.23092	3.13293	0.000318185	-1.49652	down
RcHm_v2.0_Chr3g0471131	1.03815	0.431866	2.03377	18.188	10.9207	13.9045	1.16793	14.3377	4.64591e-10	3.6809	up
RcHm_v2.0_Chr5g0069961	1.55899	3.47745	4.10715	19.5292	16.1906	28.7611	3.04786	21.4936	1.27869e-09	2.89164	up
RcHm_v2.0_Chr5g0016931	0	0	0.062009	1.47467	0.405714	1.07939	0.0206697	0.98659	9.05927e-06	5.68173	up
RcHm_v2.0_Chr3g0454241	0.665277	1.79344	2.64514	0.287166	0.195955	0.333935	1.70129	0.272352	0.000416173	-2.53422	down
RcHm_v2.0_Chr2g0148341	19.4326	11.789	18.0184	21.6585	55.0539	44.3358	16.4133	40.3494	0.00670274	1.33348	up
RcHm_v2.0_Chr5g0028701	5.78028	5.6689	10.4447	14.2622	15.7951	19.6076	7.29797	16.5549	0.00239352	1.24481	up
RcHm_v2.0_Chr1g0340871	20.7867	35.5642	53.0629	7.03008	6.28215	0.82853	36.4713	4.71359	0.000307128	-2.90776	down
RcHm_v2.0_Chr7g0222541	14.524	7.96036	10.8325	2.73813	4.27685	2.74803	11.1056	3.25434	6.36031e-06	-1.7376	down
RcHm_v2.0_Chr6g0279731	193.558	103.555	93.8209	616.212	307.522	573.49	130.311	499.075	7.88677e-05	1.99976	up
RcHm_v2.0_Chr5g0072661	21.9871	17.5298	18.2153	37.3319	41.0105	46.4126	19.2441	41.585	2.66189e-06	1.16404	up
RcHm_v2.0_Chr2g0104161	3.29482	1.73884	2.72805	14.8281	6.48669	10.2448	2.58724	10.5199	8.49359e-05	2.08883	up
RcHm_v2.0_Chr3g0461801	0.06357	0.171913	0.218912	9.40021	29.1005	19.8552	0.151465	19.452	6.33552e-34	6.99341	up
RcHm_v2.0_Chr7g0195031	37.9047	47.1123	130.272	8.38954	11.5138	9.84717	71.7631	9.91685	1.41679e-07	-2.79325	down
RcHm_v2.0_Chr6g0247151	82.5665	64.1254	124.594	5.5338	35.5527	3.62133	90.4288	14.9026	0.00442146	-2.61156	down
RcHm_v2.0_Chr3g0464241	1.73388	0.931062	0.327089	30.5193	3.82655	83.6497	0.997343	39.3318	0.000168688	5.38319	up
RcHm_v2.0_Chr0c31g0501351	2.15193	0.741945	1.53933	7.40414	10.2081	1.72187	1.47773	6.44472	0.0080155	2.13969	up
RcHm_v2.0_Chr4g0397241	0.795561	0.235113	1.67393	3.57499	7.26343	2.65069	0.901536	4.49637	0.00511938	2.33794	up
RcHm_v2.0_Chr2g0164071	0.540847	0.597587	1.21806	7.8085	16.7936	5.77606	0.785499	10.1261	3.88237e-09	3.66924	up
RcHm_v2.0_Chr7g0195351	33.2553	37.8937	54.8978	74.4253	151.416	113.757	42.0156	113.199	0.0001178	1.47368	up
RcHm_v2.0_Chr5g0066181	7.73525	5.06378	11.3149	19.9655	16.9177	18.6374	8.03799	18.5069	0.00250677	1.26428	up
RcHm_v2.0_Chr3g0467231	19.9932	17.9182	36.2787	4.18108	12.4974	3.99226	24.73	6.89024	0.00379283	-1.82023	down
RcHm_v2.0_Chr5g0006541	16.7265	11.8022	9.82502	31.2835	24.0808	25.6567	12.7846	27.007	0.00238122	1.13083	up
RcHm_v2.0_Chr7g0198441	18.1894	23.8509	11.7308	5.56062	6.34891	6.58386	17.9237	6.16446	9.69011e-05	-1.48824	down
RcHm_v2.0_Chr7g0209581	0.641695	2.69022	1.27336	18.5827	11.3299	10.7093	1.53509	13.5407	1.33707e-07	3.20009	up
RcHm_v2.0_Chr5g0029771	1.48618	1.39551	1.50064	7.42436	4.19882	9.06637	1.46078	6.89652	2.61414e-08	2.30929	up
RcHm_v2.0_Chr6g0308291	0.172265	0.701175	1.36396	6.18117	3.09085	6.57083	0.7458	5.28095	0.000265254	2.8997	up
RcHm_v2.0_Chr4g0408661	2.78982	2.97998	5.41685	48.6414	24.2761	42.9422	3.72888	38.6199	1.4126e-14	3.44531	up
RcHm_v2.0_Chr6g0302781	3.56531	6.85652	6.73354	13.9513	11.923	12.5742	5.71846	12.8162	0.00152664	1.22583	up
RcHm_v2.0_Chr1g0376951	1.24298	2.8394	2.10466	0.468093	0.419817	0.882674	2.06235	0.590195	0.00267361	-1.72723	down
RcHm_v2.0_Chr7g0196451	9.0349	15.3292	9.04816	137.322	60.9116	97.3335	11.1374	98.5225	4.02883e-13	3.21515	up
RcHm_v2.0_Chr2g0152101	24.4513	54.7578	3.65577	2.87756	1.01884	0.311359	27.6216	1.40259	0.000116552	-4.2222	down
RcHm_v2.0_Chr4g0415081	3.17821	2.86645	2.58774	0.630569	0.727813	1.05358	2.87747	0.803989	0.000858459	-1.74433	down
RcHm_v2.0_Chr4g0405161	0.417638	1.13905	0.430349	5.47031	1.8478	12.917	0.662344	6.74503	0.000101891	3.42466	up
RcHm_v2.0_Chr6g0270311	0.672097	1.28584	0.395014	13.4163	0.71384	4.31596	0.784316	6.14869	0.00756246	3.05678	up
RcHm_v2.0_Chr6g0310451	42.9271	101.918	13.7842	13.4961	10.8807	10.6545	52.8766	11.6771	0.00709959	-2.12453	down
RcHm_v2.0_Chr2g0084701	0.716444	0.543008	0.787648	69.9673	3.65553	29.3849	0.682367	34.3359	1.67034e-10	5.71429	up
RcHm_v2.0_Chr6g0300381	1.5076	8.15227	28.4011	1.18434	2.99821	0.495438	12.687	1.55933	0.00874045	-2.98587	down
RcHm_v2.0_Chr7g0233711	0.96535	7.61345	3.25059	0.56501	1.13117	0.671342	3.94313	0.789174	0.0090742	-2.26667	down
RcHm_v2.0_Chr4g0434221	8.91499	8.11078	12.081	27.8947	16.5439	17.4292	9.70224	20.6226	0.00439906	1.15291	up
RcHm_v2.0_Chr7g0188291	2.19185	2.34343	3.46403	8.20916	5.50478	5.67084	2.66644	6.46159	0.000452207	1.34046	up
RcHm_v2.0_Chr3g0485711	2.27133	1.99808	9.47964	18.7304	14.3021	17.7717	4.58302	16.9347	0.00941904	1.95996	up
RcHm_v2.0_Chr2g0171431	150.666	197.283	205.029	1602.04	1045.14	1135.24	184.326	1260.81	1.14078e-22	2.8381	up
RcHm_v2.0_Chr4g0434291	1.97511	3.0745	3.45679	0.540943	0.714288	0.165653	2.83547	0.473628	0.000261109	-2.50466	down
RcHm_v2.0_Chr6g0253671	39.592	81.3288	56.1753	12.6007	15.5438	24.4366	59.032	17.527	0.000241918	-1.68566	down
RcHm_v2.0_Chr5g0030081	0.56929	1.10414	7.02103	38.1526	25.4337	33.405	2.89815	32.3304	9.57758e-05	3.55216	up
RcHm_v2.0_Chr2g0163921	7.52351	2.4187	2.86532	42.4674	5.02243	38.286	4.26918	28.5919	0.00233502	2.82094	up
RcHm_v2.0_Chr6g0266681	20.5818	33.5669	50.7451	114.165	70.2229	97.9019	34.9646	94.0965	0.00164105	1.50318	up
RcHm_v2.0_Chr2g0104931	0.049316	0	0.117781	20.7865	1.83161	6.94049	0.055699	9.85288	3.10311e-11	7.37491	up
RcHm_v2.0_Chr3g0466251	0.988891	0.671713	1.06933	1.6215	2.5874	2.20477	0.909977	2.13789	0.0021153	1.27666	up
RcHm_v2.0_Chr1g0356551	3.91579	2.60479	2.29889	6.66308	7.69557	5.34391	2.93982	6.56752	0.00102491	1.19684	up
RcHm_v2.0_Chr1g0374921	28.5259	44.669	153.423	17.5942	17.8389	9.21127	75.5393	14.8814	0.00190411	-2.28319	down
RcHm_v2.0_Chr2g0131881	1.34955	0.398266	0.611264	4.48876	7.04753	1.29007	0.78636	4.27545	0.00611186	2.43304	up
RcHm_v2.0_Chr3g0461201	0.276669	0.95525	0.79532	3.22671	14.099	6.8648	0.675746	8.0635	1.74521e-06	3.56042	up
RcHm_v2.0_Chr2g0156411	0.294574	0.054996	0.240652	1.97946	0.898663	0.564347	0.196741	1.14749	0.00475843	2.58167	up
RcHm_v2.0_Chr3g0454081	3.83852	7.71855	6.00218	1.67177	1.39034	1.79238	5.85308	1.61816	0.00239931	-1.7494	down
RcHm_v2.0_Chr1g0362751	21.1139	19.5984	9.381	7.70226	4.675	3.07221	16.6978	5.14983	0.00662089	-1.64623	down
RcHm_v2.0_Chr1g0360421	8.77096	11.4607	8.58028	4.48072	3.23974	3.10934	9.60397	3.60994	6.38265e-05	-1.3526	down
RcHm_v2.0_Chr6g0296521	827.916	546.263	410.281	287.087	136.643	135.685	594.82	186.472	0.0025718	-1.61816	down
RcHm_v2.0_Chr2g0119011	4.61955	4.38716	3.72131	1.41473	2.25089	1.67187	4.24267	1.77916	0.00230115	-1.20937	down
RcHm_v2.0_Chr1g0349661	0.456759	0.41888	0.62994	0.912888	1.27992	1.03623	0.50186	1.07635	0.00604316	1.13486	up
RcHm_v2.0_Chr7g0180771	3.61809	11.5959	12.4957	2.01007	3.87019	1.48397	9.23654	2.45474	0.00442146	-1.87232	down
RcHm_v2.0_Chr2g0153191	250.367	695.538	2579.53	107.907	66.5832	43.5218	1175.14	72.6705	1.72176e-06	-3.93884	down
RcHm_v2.0_Chr6g0267001	8.38247	8.14776	6.25795	1.94555	1.13438	1.23108	7.59606	1.43701	1.21635e-09	-2.32906	down
RcHm_v2.0_Chr6g0257021	0.251879	0.211425	0	39.3911	8.42631	8.96724	0.154435	18.9282	1.23715e-12	6.97703	up
RcHm_v2.0_Chr3g0449331	0.416683	0.567328	0.962386	1.84114	3.06406	1.73941	0.648799	2.21487	0.00200875	1.79442	up
RcHm_v2.0_Chr6g0295041	35.1046	63.6212	53.895	8.36848	11.6737	4.89657	50.8736	8.31292	2.04169e-10	-2.57531	down
RcHm_v2.0_Chr5g0005191	0.0927	0	0.257065	6.51302	1.09638	6.00115	0.116588	4.53685	3.04658e-06	5.34916	up
RcHm_v2.0_Chr4g0412891	30.6267	43.6039	32.0313	13.7943	20.0676	12.5037	35.4206	15.4552	0.000153752	-1.1566	down
RcHm_v2.0_Chr2g0119291	694.519	109.089	348.585	44.8356	63.1986	4.34813	384.064	37.4608	0.00105523	-3.35449	down
RcHm_v2.0_Chr3g0486211	1.40248	1.77458	3.44097	0.626066	0.611218	0.640949	2.20601	0.626078	0.00822423	-1.72571	down
RcHm_v2.0_Chr3g0481271	7.61274	7.39982	6.22104	20.405	11.0911	19.6641	7.07787	17.0534	0.00195192	1.33701	up
RcHm_v2.0_Chr6g0311021	11.9134	28.9386	32.8776	5.10045	7.25444	4.76452	24.5765	5.70647	9.7012e-06	-2.05482	down
RcHm_v2.0_Chr2g0106691	10.9841	14.7641	11.4356	63.431	24.6853	115.055	12.3946	67.7238	5.74869e-05	2.53677	up
RcHm_v2.0_Chr7g0208601	1.14296	3.12111	2.60131	0.02036	0.120558	0.033559	2.28846	0.058159	2.66381e-09	-5.1476	down
RcHm_v2.0_Chr5g0017651	3.57533	2.09395	3.76006	75.9603	27.8674	78.6852	3.14311	60.8376	1.51502e-17	4.35181	up
RcHm_v2.0_Chr2g0088251	2.38799	10.8447	2.92917	68.8678	34.6841	27.8082	5.38728	43.7867	1.88001e-05	3.08576	up
RcHm_v2.0_Chr4g0398531	1.84135	2.6911	2.6163	0.080139	0.060036	0	2.38291	0.046725	1.8429e-07	-5.26478	down
RcHm_v2.0_Chr5g0049511	2.99864	3.76727	4.74763	9.99901	8.46509	9.70735	3.83784	9.39048	2.66189e-06	1.35425	up
RcHm_v2.0_Chr4g0417971	0.469008	0.344651	1.61089	10.4607	7.36283	8.20497	0.808184	8.67617	4.32876e-08	3.49144	up
RcHm_v2.0_Chr2g0087601	1.03656	2.56699	15.6939	0.935151	0.45314	0.109381	6.4325	0.499224	0.00332866	-3.58813	down
RcHm_v2.0_Chr4g0428451	14.5492	18.0096	13.361	4.83842	8.34346	3.76145	15.3066	5.64778	0.000697143	-1.40873	down
RcHm_v2.0_Chr6g0293381	1.7872	3.04043	3.97576	1.02352	1.29507	0.543607	2.93446	0.954066	0.00610095	-1.56926	down
RcHm_v2.0_Chr6g0298751	2.69912	4.76016	1.95226	0.529182	0.764643	1.09134	3.13718	0.795054	0.00326728	-1.89939	down
RcHm_v2.0_Chr5g0017621	0.207292	0.93477	0.303732	1.23592	1.9467	4.48333	0.481931	2.55532	0.00670274	2.45363	up
RcHm_v2.0_Chr4g0444251	0.542856	1.44942	3.47627	0.267706	0.411385	0.055421	1.82285	0.244837	0.00661634	-2.81011	down
RcHm_v2.0_Chr6g0262171	2.23278	2.638	8.70002	64.4041	15.4033	113.306	4.5236	64.3711	3.88846e-06	3.93576	up
RcHm_v2.0_Chr6g0254401	185.161	104.278	289.809	50.7362	61.2989	47.323	193.082	53.1194	4.4568e-05	-1.81104	down
RcHm_v2.0_Chr3g0464911	0.025581	0.029288	0.012807	0.635751	0.807909	0.429667	0.0225587	0.624442	6.18121e-10	4.65567	up
RcHm_v2.0_Chr4g0406271	12.426	9.86877	26.0122	182.686	116.72	145.199	16.1023	148.202	7.19539e-13	3.27383	up
RcHm_v2.0_Chr6g0269191	11.0197	15.7916	14.8459	22.5847	23.9234	39.0879	13.8857	28.532	0.00747032	1.10566	up
RcHm_v2.0_Chr1g0313001	1.00493	1.22395	0.472553	4.6309	3.20679	13.2889	0.900478	7.04219	0.000395007	3.03892	up
RcHm_v2.0_Chr5g0046041	2.87213	2.24236	4.30661	42.3845	15.184	32.609	3.14037	30.0592	4.78848e-11	3.33542	up
RcHm_v2.0_Chr1g0347901	4.14195	4.99389	5.65264	2.04039	2.02761	1.55652	4.9295	1.87484	4.40501e-07	-1.33551	down
RcHm_v2.0_Chr1g0371731	1.64998	1.88279	2.47359	0.585578	1.16757	0.713982	2.00212	0.822377	0.00812057	-1.24407	down
RcHm_v2.0_Chr7g0199881	1.31431	0.705193	0.883727	4.65815	11.116	5.15003	0.967743	6.97472	1.75181e-08	2.85339	up
RcHm_v2.0_Chr3g0451141	18.0596	6.98875	8.63252	49.819	25.3908	42.5754	11.2269	39.2617	0.0010581	1.86436	up
RcHm_v2.0_Chr4g0422011	31.9839	37.108	29.8267	127.537	73.1459	72.7631	32.9729	91.1487	3.67238e-05	1.52721	up
RcHm_v2.0_Chr6g0304511	0.371427	0.33112	0.212384	3.2785	2.24833	4.93188	0.304977	3.48624	3.01361e-13	3.56102	up
RcHm_v2.0_Chr2g0109071	91.4928	163.382	72.5989	49.0811	47.8465	30.5132	109.158	42.4803	0.00532335	-1.31608	down
RcHm_v2.0_Chr2g0130331	0	0.183556	0.498456	14.9834	2.12451	7.16271	0.227337	8.0902	7.51592e-06	5.21969	up
RcHm_v2.0_Chr7g0184841	26.0272	192.149	283.93	20.0638	39.5137	4.82158	167.369	21.4664	0.0042275	-2.93482	down
RcHm_v2.0_Chr2g0115931	28.3745	51.1755	20.4245	10.291	12.9499	12.2749	33.3248	11.8386	0.00167721	-1.44471	down
RcHm_v2.0_Chr2g0087991	3.77274	3.86316	2.96734	32.1182	35.2268	10.9799	3.53441	26.1083	1.05235e-08	2.90909	up
RcHm_v2.0_Chr7g0227731	7.18463	9.16231	5.68413	3.30963	2.45958	2.07674	7.34369	2.61532	0.000223722	-1.43031	down
RcHm_v2.0_Chr7g0195981	8.54116	7.21974	9.23406	21.3207	19.3009	26.211	8.33166	22.2775	6.68242e-08	1.47988	up
RcHm_v2.0_Chr3g0456811	10.5475	5.39595	5.57038	14.9084	16.878	18.9794	7.17129	16.922	0.00350597	1.28431	up
RcHm_v2.0_Chr3g0494401	429.164	611.056	373.962	204.471	210.141	179.318	471.394	197.977	4.91527e-05	-1.20192	down
RcHm_v2.0_Chr2g0153471	4.37725	6.50761	8.72229	20.4134	18.0824	67.9854	6.53572	35.4937	0.000180009	2.52898	up
RcHm_v2.0_Chr1g0367641	1.43303	1.1275	0.85939	8.01708	6.88813	11.01	1.13998	8.63842	1.64479e-13	2.96791	up
RcHm_v2.0_Chr3g0460091	0.486858	0.399321	0.811264	12.7076	4.20152	10.3346	0.565814	9.08125	2.50102e-10	4.04957	up
RcHm_v2.0_Chr4g0439891	2.41438	1.58671	2.05961	107.932	15.3911	123.624	2.02024	82.3156	9.82653e-14	5.43591	up
RcHm_v2.0_Chr1g0322861	2.48833	3.6275	2.70969	15.5317	4.31474	9.75687	2.94184	9.86776	0.00268599	1.82504	up
RcHm_v2.0_Chr1g0352701	2.41038	2.45454	2.32344	3.84441	6.53833	4.65477	2.39612	5.0125	0.00118451	1.10431	up
RcHm_v2.0_Chr2g0107511	2.35171	1.27216	1.68985	68.3589	28.551	76.1005	1.77124	57.6701	4.34529e-25	5.09026	up
RcHm_v2.0_Chr6g0303431	42.9014	33.408	17.6143	11.1995	5.07537	10.0815	31.3079	8.78548	0.00222087	-1.76539	down
RcHm_v2.0_Chr2g0149641	58.7728	49.3585	56.6089	8.28053	23.0379	4.63883	54.9134	11.9858	0.000384234	-2.1892	down
RcHm_v2.0_Chr6g0254761	33.596	21.2068	109.527	270.842	292.27	190.46	54.7766	251.191	0.00106786	2.25476	up
RcHm_v2.0_Chr2g0096651	23.0055	17.6408	23.1914	9.14557	11.5224	9.0772	21.2793	9.91506	1.12412e-05	-1.05636	down
RcHm_v2.0_Chr3g0484291	5.44585	5.23196	7.62835	8.85312	20.3479	31.7337	6.10205	20.3116	0.00394035	1.78939	up
RcHm_v2.0_Chr2g0113441	2.28934	8.14937	5.55708	1.17956	0.621588	1.2384	5.33193	1.01318	0.00064775	-2.29509	down
RcHm_v2.0_Chr4g0437711	0.293305	0.99964	1.74226	5.36883	11.297	13.4546	1.01174	10.0402	1.25177e-06	3.37203	up
RcHm_v2.0_Chr7g0190751	0.810063	0.710892	0.139068	2.74319	4.40852	2.37619	0.553341	3.17597	0.0016475	2.4984	up
RcHm_v2.0_Chr7g0216481	1.80991	1.77218	1.62734	4.06572	6.63958	4.92688	1.73648	5.21073	3.43046e-08	1.61839	up
RcHm_v2.0_Chr3g0465491	5.70286	5.1472	6.0194	16.0635	28.7446	39.7976	5.62315	28.2019	1.27759e-08	2.37833	up
RcHm_v2.0_Chr5g0059511	696.302	263.508	312.064	96.916	133.235	129.234	423.958	119.795	0.000398203	-1.78563	down
RcHm_v2.0_Chr6g0274171	0.957171	0.629841	2.35961	19.6939	2.52496	19.2714	1.31554	13.8301	9.27877e-05	3.49036	up
RcHm_v2.0_Chr7g0208891	21.7218	30.8969	12.487	8.75149	4.28581	8.22241	21.7019	7.08657	0.006848	-1.54478	down
RcHm_v2.0_Chr5g0036871	3.51094	2.62126	5.45262	1.18577	1.20806	0.439105	3.86161	0.944312	0.000552389	-1.97696	down
RcHm_v2.0_Chr7g0239161	2.10648	2.4544	4.56367	9.47127	6.16634	6.88252	3.04152	7.50671	0.00380304	1.37171	up
RcHm_v2.0_Chr2g0164091	1.07685	0.976978	1.11242	6.9123	5.80774	7.29736	1.05542	6.67246	1.52591e-22	2.71268	up
RcHm_v2.0_Chr5g0068581	7.09794	9.12871	13.322	4.89719	4.59264	3.80467	9.84954	4.4315	0.00326501	-1.09177	down
RcHm_v2.0_Chr1g0339981	7.65186	10.8296	15.3235	94.1703	26.4491	139.71	11.2683	86.7764	5.9019e-06	3.04062	up
RcHm_v2.0_Chr2g0086321	3.99272	3.23587	3.19875	1.57368	1.52611	1.62384	3.47578	1.57454	0.000262227	-1.08677	down
RcHm_v2.0_Chr7g0185721	0.727314	1.41517	1.8634	3.4017	3.22499	3.90232	1.3353	3.50967	0.00236292	1.45791	up
RcHm_v2.0_Chr3g0463491	3.14845	3.17194	3.48374	38.5683	17.1249	29.0215	3.26804	28.2382	1.60353e-15	3.18017	up
RcHm_v2.0_Chr3g0450761	24.9157	18.2276	10.5322	225.763	148.634	442.561	17.8918	272.319	5.45038e-13	3.99666	up
RcHm_v2.0_Chr1g0368501	0.728643	1.32672	0.878398	4.39487	2.25939	2.80216	0.977919	3.15214	0.000509811	1.74777	up
RcHm_v2.0_Chr1g0381931	1.34264	0.637904	0.84925	5.91499	3.59171	4.00136	0.943263	4.50269	2.84728e-07	2.30698	up
RcHm_v2.0_Chr4g0438401	1.48814	2.22997	3.73831	19.3337	5.89193	14.229	2.48547	13.1515	6.21544e-05	2.48729	up
RcHm_v2.0_Chr2g0122591	1.91553	3.42219	4.3989	24.8032	10.9789	20.1733	3.24554	18.6518	1.61153e-07	2.60238	up
RcHm_v2.0_Chr3g0465371	2.48332	3.57936	2.67752	6.84977	11.7225	10.7445	2.9134	9.77227	4.5131e-07	1.78845	up
RcHm_v2.0_Chr6g0304501	0.317219	0.198871	0.566747	0.911708	1.72697	1.81005	0.360946	1.48291	0.00145742	2.07368	up
RcHm_v2.0_Chr4g0441241	40.4602	64.0095	46.7865	25.5259	19.9054	15.0114	50.4187	20.1476	0.000552389	-1.26785	down
RcHm_v2.0_Chr3g0484701	5.26726	7.16048	9.18198	2.62887	3.49338	2.67485	7.20324	2.93237	5.84766e-05	-1.24521	down
RcHm_v2.0_Chr7g0187701	1.90995	4.60718	4.59247	0.260514	0.255918	0.06492	3.7032	0.193784	2.35031e-11	-4.15778	down
RcHm_v2.0_Chr6g0311031	3.12801	8.83224	4.23564	1.15148	1.09391	0.4976	5.39863	0.914329	1.65318e-05	-2.50382	down
RcHm_v2.0_Chr6g0272551	1.1983	0.982505	0.397214	11.4157	2.9966	6.32055	0.859338	6.91096	1.74283e-05	3.06478	up
RcHm_v2.0_Chr3g0454921	26.988	37.5235	36.115	11.5394	20.558	6.64792	33.5422	12.9151	0.00719405	-1.35024	down
RcHm_v2.0_Chr5g0027011	4.76752	5.49808	6.17259	15.1922	8.64522	17.7867	5.4794	13.8747	0.00136417	1.41412	up
RcHm_v2.0_Chr2g0090491	0.489514	0.678392	1.57856	15.0661	6.81274	9.83577	0.915488	10.5715	1.24232e-10	3.6066	up
RcHm_v2.0_Chr4g0402761	94.2763	161.688	92.9324	32.9965	31.859	27.5385	116.299	30.798	1.5991e-08	-1.86354	down
RcHm_v2.0_Chr2g0150451	3.90971	2.61429	6.22663	30.378	21.3842	9.39521	4.25021	20.3858	5.70919e-05	2.31385	up
RcHm_v2.0_Chr1g0383931	7.06374	6.48013	10.7491	11.9615	27.8121	23.1762	8.09764	20.9833	0.00186315	1.41751	up
RcHm_v2.0_Chr5g0009931	0.848587	0.478091	2.1018	9.96082	5.9222	9.92639	1.14283	8.60313	1.72972e-06	2.98778	up
RcHm_v2.0_Chr3g0474691	5.34081	4.18795	2.71221	1.82452	1.69962	1.46633	4.08032	1.66349	0.00628561	-1.24205	down
RcHm_v2.0_Chr1g0375291	19.5481	24.205	15.8451	31.805	61.4215	61.9419	19.8661	51.7228	0.000542899	1.42444	up
RcHm_v2.0_Chr6g0252361	12.2817	24.9049	28.5791	6.80978	9.62606	4.34168	21.9219	6.92584	0.00107339	-1.61839	down
RcHm_v2.0_Chr3g0480761	24.6859	31.5614	28.8787	13.191	13.9223	13.1257	28.3753	13.413	1.84769e-07	-1.02665	down
RcHm_v2.0_Chr6g0303701	35.1871	85.247	52.9158	11.9928	19.2949	24.5271	57.7833	18.6049	0.00213501	-1.57498	down
RcHm_v2.0_Chr6g0247221	0	0.179203	0.213857	1.04972	2.06814	1.89697	0.13102	1.67161	0.000323792	3.63242	up
RcHm_v2.0_Chr2g0161381	0.895337	0.766181	2.19971	0.138872	0.139834	0.033154	1.28707	0.103953	2.54167e-06	-3.52476	down
RcHm_v2.0_Chr1g0363961	0.617267	0.095699	0.071986	3.7822	3.00761	2.97716	0.261651	3.25566	3.36526e-05	3.60517	up
RcHm_v2.0_Chr6g0256691	8.45418	23.7977	17.8378	66.0679	30.3095	47.4108	16.6966	47.9294	0.00664555	1.59825	up
RcHm_v2.0_Chr7g0201601	28.4017	12.7174	18.3623	3.6327	6.98372	2.66495	19.8271	4.42713	3.03132e-05	-2.14479	down
RcHm_v2.0_Chr5g0046221	2.81636	1.62594	2.78107	8.22745	6.12768	7.52173	2.40779	7.29229	0.00012987	1.65897	up
RcHm_v2.0_Chr5g0039071	1.2036	1.00048	1.00214	7.64307	20.3791	20.6697	1.06874	16.2306	1.12999e-16	3.94815	up
RcHm_v2.0_Chr4g0410081	0.660315	0.923723	1.78292	37.8365	25.0608	23.651	1.12232	28.8494	8.68487e-24	4.71977	up
RcHm_v2.0_Chr5g0020711	1.30288	1.65846	0.694038	8.13448	6.67067	6.1439	1.21846	6.98302	1.29066e-08	2.55934	up
RcHm_v2.0_Chr4g0424031	0	0.406415	1.01478	11.7653	5.39658	4.6041	0.47373	7.25534	0.000441815	3.94023	up
RcHm_v2.0_Chr5g0049941	3.4611	3.31892	5.20143	6.66311	13.5466	10.6087	3.99382	10.2728	0.00190721	1.4018	up
RcHm_v2.0_Chr5g0022271	41.7357	17.1388	61.8935	160.445	219.453	127.34	40.256	169.079	9.57758e-05	2.11231	up
RcHm_v2.0_Chr7g0191971	0.389957	0.269452	0.678369	3.13598	2.94928	2.31446	0.445926	2.79991	4.70596e-09	2.69432	up
RcHm_v2.0_Chr2g0122611	1.12575	1.72134	2.95307	0.531241	0.768411	0.273844	1.93338	0.524499	0.00978857	-1.83729	down
RcHm_v2.0_Chr3g0482331	12.5642	13.8902	34.2108	34.0387	114.93	99.3091	20.2217	82.7593	0.00150156	2.08177	up
RcHm_v2.0_Chr6g0276861	0.287926	0	0.249777	88.8731	10.9442	152.983	0.179234	84.2668	1.80211e-07	8.90703	up
RcHm_v2.0_Chr5g0018501	1.73378	7.44103	3.70011	30.344	14.3548	11.7577	4.29164	18.8189	0.00218907	2.19968	up
RcHm_v2.0_Chr1g0330151	0.546306	1.37445	1.24883	3.03355	3.63631	3.677	1.05653	3.44896	0.000271779	1.75725	up
RcHm_v2.0_Chr3g0486641	0.957015	0.584068	1.91802	2.75984	4.5507	6.74037	1.15304	4.68364	0.00195503	2.07715	up
RcHm_v2.0_Chr5g0036571	1.44572	1.60405	2.96344	0.80728	0.641452	0.291161	2.0044	0.579964	0.00522383	-1.72352	down
RcHm_v2.0_Chr5g0055101	31.2057	56.6828	49.6224	7.82961	10.015	12.2195	45.8369	10.0214	1.64004e-09	-2.13137	down
RcHm_v2.0_Chr3g0495491	20.0484	15.0633	14.0935	6.27109	7.85942	4.92914	16.4017	6.35322	1.39342e-05	-1.33122	down
RcHm_v2.0_Chr4g0390951	2.02666	0.470724	0.22682	71.3388	12.8446	399.519	0.908069	161.234	4.3347e-06	7.4845	up
RcHm_v2.0_Chr2g0151701	12.403	16.8364	9.55698	27.4579	131.698	70.6623	12.9321	76.6061	2.02405e-05	2.58437	up
RcHm_v2.0_Chr2g0103821	2.90572	2.38154	1.41053	20.3359	5.07176	12.2011	2.2326	12.5363	0.000134675	2.55582	up
RcHm_v2.0_Chr2g0091711	1.69989	2.80566	2.25925	0.59469	1.04199	0.562438	2.25493	0.733039	0.000155517	-1.57999	down
RcHm_v2.0_Chr6g0289131	0.045731	0.093678	0.01432	20.9976	0.961794	43.7337	0.051243	21.8977	6.22954e-08	8.73159	up
RcHm_v2.0_Chr4g0416651	0.854137	0.327348	0.033805	19.6172	2.07677	6.33401	0.405097	9.34267	5.35514e-05	4.55922	up
RcHm_v2.0_Chr3g0463281	3.04944	3.31063	4.36306	7.60102	8.05481	6.73684	3.57438	7.46422	2.13672e-05	1.11526	up
RcHm_v2.0_Chr2g0084281	1.94379	2.02635	11.8944	65.5841	39.9131	65.27	5.28818	56.9224	6.49004e-06	3.51437	up
RcHm_v2.0_Chr1g0372901	0.771025	0.629607	0.730981	3.77831	2.46723	2.51031	0.710538	2.91861	7.66272e-07	2.08698	up
RcHm_v2.0_Chr2g0170881	6.55547	9.77513	4.60863	110.164	48.7555	105.087	6.97974	88.0022	3.83788e-14	3.72562	up
RcHm_v2.0_Chr2g0155221	30.2852	24.303	35.3316	5.83157	12.6664	4.4715	29.9732	7.65648	2.35518e-05	-1.94622	down
RcHm_v2.0_Chr2g0167971	0.563272	0.846525	0.352857	14.4737	12.8855	8.51666	0.587551	11.9586	1.22168e-26	4.37395	up
RcHm_v2.0_Chr6g0297501	6.942	7.21141	29.8018	82.4147	32.5898	66.4308	14.6517	60.4784	0.00692155	2.13615	up
RcHm_v2.0_Chr4g0418921	8.27031	7.84514	5.84637	2.17176	3.28575	3.29282	7.3206	2.91678	0.000192673	-1.28211	down
RcHm_v2.0_Chr4g0436651	2.50058	3.63006	2.23121	14.4299	4.30096	16.3304	2.78728	11.6871	0.00106786	2.14804	up
RcHm_v2.0_Chr5g0012241	1.39433	1.36931	1.46201	5.24688	3.12742	2.67377	1.40855	3.68269	0.00107536	1.44585	up
RcHm_v2.0_Chr3g0463761	16.805	27.1659	24.8973	8.63981	11.4371	7.90709	22.9561	9.32799	4.13372e-05	-1.25182	down
RcHm_v2.0_Chr4g0390841	0.771018	0.809739	0.095469	45.3588	13.538	155.503	0.558742	71.4667	3.26963e-13	7.04177	up
RcHm_v2.0_Chr7g0198211	58.9305	65.1007	100.177	192.615	244.007	242.965	74.7359	226.529	4.46456e-08	1.65639	up
RcHm_v2.0_Chr2g0142541	8.8724	13.8054	13.0494	6.28697	5.54964	4.66635	11.9091	5.50099	0.000981875	-1.05521	down
RcHm_v2.0_Chr5g0007621	0.749812	1.56884	1.18653	4.35449	2.71119	5.16522	1.16839	4.07697	0.000131834	1.87531	up
RcHm_v2.0_Chr2g0128771	0.696053	8.93291	0.650053	0.358712	0.2141	0.473035	3.42634	0.348616	0.00953356	-3.19008	down
RcHm_v2.0_Chr5g0039801	0	0.01653	0	2.06823	0.518111	2.15852	0.00551	1.58162	2.58965e-09	8.24311	up
RcHm_v2.0_Chr2g0163191	10.5517	10.3057	8.98442	4.87687	5.8285	2.99563	9.94726	4.567	0.00299082	-1.08216	down
RcHm_v2.0_Chr6g0251101	5.15498	7.89839	10.1308	85.3416	58.6203	64.5191	7.72804	69.4936	5.99852e-21	3.23544	up
RcHm_v2.0_Chr2g0161321	13.0558	12.2624	14.0714	54.4926	28.1182	44.5294	13.1299	42.3801	2.00475e-06	1.75997	up
RcHm_v2.0_Chr1g0362811	27.28	21.9602	25.6868	53.7087	54.6264	53.357	24.9757	53.8974	8.38341e-09	1.16109	up
RcHm_v2.0_Chr6g0263881	4.56585	6.98302	11.7195	0.393926	0.897977	0.138359	7.75611	0.476754	9.45333e-09	-3.93754	down
RcHm_v2.0_Chr6g0261671	5.45346	4.52456	4.62074	2.21891	2.29558	2.05098	4.86626	2.18849	0.000109747	-1.09885	down
RcHm_v2.0_Chr5g0018151	0.239819	0.190087	0.11403	1.82671	0.71414	1.2096	0.181312	1.25015	7.6723e-06	2.79943	up
RcHm_v2.0_Chr2g0096591	0.155951	0.374819	0.421042	2.6074	1.86892	1.47407	0.317271	1.98346	1.56827e-07	2.697	up
RcHm_v2.0_Chr4g0410291	1.54069	3.14561	3.83634	50.3026	33.7906	38.33	2.84088	40.8078	1.34531e-21	3.90787	up
RcHm_v2.0_Chr3g0480411	17.5495	8.05903	23.6525	182.351	95.1399	93.6198	16.4203	123.704	1.20586e-08	2.97735	up
RcHm_v2.0_Chr4g0422831	7.04116	7.21814	13.648	1.48288	3.76148	1.72987	9.30244	2.32474	0.000101891	-1.96726	down
RcHm_v2.0_Chr5g0075621	89.0614	86.4532	102.001	250.65	164.508	173.358	92.5051	196.172	0.000207801	1.14593	up
RcHm_v2.0_Chr2g0134261	9.89112	5.14792	4.77659	1.81616	2.63854	1.61637	6.60521	2.02369	0.00615395	-1.65698	down
RcHm_v2.0_Chr2g0132201	8.80243	7.76468	9.03599	18.6703	25.0443	14.069	8.53437	19.2612	0.000114694	1.21167	up
RcHm_v2.0_Chr1g0372871	3.97143	7.14534	7.60855	1.3801	3.54276	1.86518	6.24178	2.26268	0.00862259	-1.4279	down
RcHm_v2.0_Chr2g0104671	6.94853	10.1473	8.03164	14.0666	14.3786	22.2257	8.37583	16.8903	0.0058053	1.07576	up
RcHm_v2.0_Chr1g0359311	11.653	11.4274	10.6507	29.3272	22.422	22.7555	11.2437	24.8349	2.42136e-06	1.19967	up
RcHm_v2.0_Chr4g0423881	551.261	433.785	396.376	3949.58	5439.58	7095.04	460.474	5494.73	2.69889e-29	3.62904	up
RcHm_v2.0_Chr6g0254801	14.0208	11.7872	3.52505	59.2311	39.6069	152.591	9.77771	83.8096	2.46182e-05	3.16871	up
RcHm_v2.0_Chr3g0491061	0.498216	0.602037	0.787705	6.19845	2.50573	4.13438	0.629319	4.27952	1.69194e-07	2.82569	up
RcHm_v2.0_Chr4g0428561	1.92001	3.04728	3.32373	14.7496	11.2206	16.8623	2.76367	14.2775	5.5034e-12	2.43682	up
RcHm_v2.0_Chr4g0418701	2.69666	6.74143	4.97773	31.8145	19.2763	23.1097	4.80527	24.7335	7.21842e-08	2.43095	up
RcHm_v2.0_Chr3g0476021	0	0.036504	0	7.13245	2.54538	4.81619	0.012168	4.83134	1.69122e-11	8.61077	up
RcHm_v2.0_Chr3g0456621	6.03963	5.48226	5.34051	0.569415	0.988862	0.621528	5.6208	0.726602	1.88838e-18	-2.90252	down
RcHm_v2.0_Chr4g0416051	19.6173	20.7282	25.1438	6.88536	12.4896	9.56758	21.8298	9.64752	0.000452207	-1.13427	down
RcHm_v2.0_Chr4g0446791	0.159843	0.626015	2.52971	5.469	6.03259	12.1653	1.10519	7.88897	0.003914	2.92304	up
RcHm_v2.0_Chr5g0002881	22.7285	24.9144	9.85012	3.15045	5.98169	4.22292	19.1644	4.45169	6.89507e-05	-2.06958	down
RcHm_v2.0_Chr6g0279461	4.48821	5.06344	5.35193	1.46044	1.66842	1.03714	4.96786	1.38867	9.55426e-11	-1.7877	down
RcHm_v2.0_Chr3g0459681	2.09725	8.08014	2.35443	34.4795	14.0442	33.1863	4.17727	27.2367	0.000123976	2.77834	up
RcHm_v2.0_Chr5g0009331	26.798	42.3224	33.251	9.95162	9.97982	15.0917	34.1238	11.6744	4.22181e-05	-1.48184	down
RcHm_v2.0_Chr1g0348581	2.54298	10.3346	17.5471	1.73254	3.09655	0.892496	10.1416	1.90719	0.00475058	-2.36784	down
RcHm_v2.0_Chr2g0122491	0.200718	0.157355	0.111076	0.588921	0.435352	0.805182	0.156383	0.609818	0.00368926	1.99176	up
RcHm_v2.0_Chr1g0339551	40.7255	25.1289	35.9248	365.304	78.6493	213.171	33.9264	219.041	9.00049e-06	2.7701	up
RcHm_v2.0_Chr3g0452371	2.21331	1.773	1.35415	4.06501	6.56167	7.71666	1.78015	6.11445	6.64581e-05	1.82353	up
RcHm_v2.0_Chr6g0285741	14.4446	12.5425	13.4143	67.6686	43.9767	38.0559	13.4671	49.9004	5.76197e-09	1.94551	up
RcHm_v2.0_Chr1g0367611	1.29842	1.46928	1.78671	5.94174	6.27738	11.3886	1.51813	7.86924	1.00695e-05	2.41789	up
RcHm_v2.0_Chr5g0036981	78.2172	49.5832	77.5123	23.4341	19.0586	27.5862	68.4376	23.3596	2.48459e-05	-1.48819	down
RcHm_v2.0_Chr5g0027741	13.5888	12.1429	19.5127	4.88983	3.22523	3.01486	15.0815	3.70997	6.43328e-08	-1.95879	down
RcHm_v2.0_Chr2g0170691	3.69954	5.73534	5.97728	0.517085	0.614812	0.777068	5.13739	0.636322	7.38858e-10	-2.91404	down
RcHm_v2.0_Chr2g0147861	56.0064	53.4113	126.389	11.3155	13.2653	5.43342	78.6024	10.0047	5.03383e-09	-2.92822	down
RcHm_v2.0_Chr5g0017681	1.05077	0.73184	3.57277	23.2792	10.4821	23.5622	1.78513	19.1078	7.04359e-07	3.50612	up
RcHm_v2.0_Chr7g0237261	33.1968	39.8837	38.6972	11.8726	24.3708	16.1829	37.2592	17.4754	0.00273323	-1.05508	down
RcHm_v2.0_Chr4g0409581	232.296	113.164	165.09	33.3491	80.8661	20.4419	170.184	44.8857	0.00209426	-1.91513	down
RcHm_v2.0_Chr6g0297881	11.271	8.15786	11.0912	4.44231	2.94801	3.41685	10.1734	3.60239	4.36382e-05	-1.43327	down
RcHm_v2.0_Chr4g0405681	0.39549	0.522474	0.777184	9.21306	5.84804	7.52841	0.565049	7.52983	8.92668e-21	3.77514	up
RcHm_v2.0_Chr7g0239961	6.41982	35.6847	22.6445	137.332	77.457	134.149	21.583	116.313	0.000218014	2.50974	up
RcHm_v2.0_Chr2g0097951	21.5852	58.3036	40.1548	248.139	148.747	116.689	40.0146	171.192	2.88345e-05	2.16056	up
RcHm_v2.0_Chr1g0337121	1.23823	2.53584	1.45534	11.19	5.89536	10.7818	1.74314	9.28907	2.62733e-07	2.48342	up
RcHm_v2.0_Chr6g0299111	647.583	765.004	546.884	293.036	236.695	295.089	653.157	274.94	3.35992e-05	-1.18914	down
RcHm_v2.0_Chr5g0007721	40.8744	32.8538	35.6428	80.5876	67.1438	87.2696	36.457	78.3337	2.53428e-05	1.16258	up
RcHm_v2.0_Chr6g0298381	0.174054	0.037454	0.241401	7.55276	3.23037	3.34452	0.15097	4.70922	6.15645e-13	4.91368	up
RcHm_v2.0_Chr7g0179391	50.2996	49.6574	24.9267	12.7983	18.8084	12.8896	41.6279	14.8321	0.000550597	-1.45436	down
RcHm_v2.0_Chr4g0446331	1.88637	1.45319	2.98032	4.83962	10.2761	10.6667	2.10662	8.59413	0.000128405	2.06708	up
RcHm_v2.0_Chr5g0021101	1.88174	1.70604	1.43293	9.52524	4.99275	9.46349	1.67357	7.99383	1.51938e-07	2.31936	up
RcHm_v2.0_Chr7g0242181	9.41115	18.6671	17.5329	25.3222	37.0732	36.1961	15.2037	32.8639	0.00497568	1.16648	up
RcHm_v2.0_Chr6g0278091	3.55255	9.02088	7.40959	21.0148	20.2978	20.3258	6.66101	20.5462	7.58131e-05	1.68501	up
RcHm_v2.0_Chr1g0362411	22.0429	21.4433	19.7017	50.07	41.3895	41.2511	21.0626	44.2369	1.21723e-06	1.12517	up
RcHm_v2.0_Chr2g0090911	38.8918	91.037	72.7548	35.4498	18.0493	15.1397	67.5612	22.8796	0.00947188	-1.49413	down
RcHm_v2.0_Chr1g0357801	11.6103	6.17748	5.91825	30.0566	19.6367	22.889	7.90201	24.1941	0.000392729	1.66379	up
RcHm_v2.0_Chr3g0482601	0.799896	2.05127	1.94524	9.8694	4.84406	11.6076	1.5988	8.77367	9.6333e-06	2.53657	up
RcHm_v2.0_Chr4g0427721	1.85469	3.13754	3.46905	16.5922	6.86803	18.4705	2.82043	13.9769	5.52732e-06	2.39272	up
RcHm_v2.0_Chr6g0278691	1.20921	1.78001	2.12473	21.4422	6.2293	18.2238	1.70465	15.2984	2.85698e-06	3.22153	up
RcHm_v2.0_Chr1g0327331	8.36294	6.95549	9.34402	29.307	33.8608	35.0546	8.22082	32.7408	4.29401e-20	2.0462	up
RcHm_v2.0_Chr3g0468461	1.51184	2.05488	1.41115	12.0521	14.9764	9.34537	1.65929	12.1246	7.50857e-22	2.90265	up
RcHm_v2.0_Chr6g0244191	6.61204	12.6279	13.6117	4.02179	5.39068	2.98984	10.9506	4.13411	0.00243749	-1.35893	down
RcHm_v2.0_Chr1g0356011	0.596147	0.254749	0.670973	2.67018	2.01111	3.28806	0.50729	2.65645	9.36658e-05	2.43811	up
RcHm_v2.0_Chr7g0190911	9.91327	15.712	16.7602	3.49001	8.21983	4.93303	14.1285	5.54762	0.00440106	-1.3103	down
RcHm_v2.0_Chr7g0219281	1.55659	2.94102	6.31737	31.4179	15.1181	15.9465	3.60499	20.8275	4.58985e-05	2.60727	up
RcHm_v2.0_Chr4g0433181	1.6099	1.90919	1.70227	0.125482	0.311818	0.051801	1.74046	0.163034	5.1111e-08	-3.35757	down
RcHm_v2.0_Chr3g0458341	4.24184	1.63325	2.2816	11.1964	26.6903	8.89762	2.71889	15.5948	5.74869e-05	2.51745	up
RcHm_v2.0_Chr5g0036331	2.02442	0.77105	2.72532	8.46999	5.54695	7.54403	1.84026	7.18699	0.000450664	2.02802	up
RcHm_v2.0_Chr1g0325721	5.65475	9.55639	13.621	4.2274	4.45562	3.26182	9.61072	3.98161	0.00837436	-1.21409	down
RcHm_v2.0_Chr2g0152311	15.9555	11.2394	7.82229	117.84	59.8357	192.654	11.6724	123.443	2.10903e-10	3.47443	up
RcHm_v2.0_Chr1g0334381	3.30864	5.52417	3.77293	26.7192	10.3489	15.1618	4.20191	17.41	3.17536e-05	2.12149	up
RcHm_v2.0_Chr5g0059571	39.5382	20.1373	20.338	9.96897	9.63516	7.76101	26.6712	9.12171	0.000387474	-1.50613	down
RcHm_v2.0_Chr2g0131441	5.06384	14.561	7.20461	1.91142	3.21741	1.78624	8.94316	2.30502	0.000612711	-1.91386	down
RcHm_v2.0_Chr1g0367291	0.29304	0.067125	0.286317	1.03169	0.858515	2.06463	0.215494	1.31828	0.00225122	2.6709	up
RcHm_v2.0_Chr4g0423991	80.5129	44.6288	115.887	2113.86	1385.16	2196.42	80.3428	1898.48	3.01285e-27	4.63281	up
RcHm_v2.0_Chr4g0435611	5.48541	7.0561	7.70013	3.29089	3.30803	2.95735	6.74721	3.18542	0.000111709	-1.02663	down
RcHm_v2.0_Chr5g0018551	5.45668	10.1276	12.1041	53.2907	33.3535	40.6822	9.22946	42.4421	3.57499e-08	2.27224	up
RcHm_v2.0_Chr2g0143331	38.7076	51.1447	111.357	19.4099	20.7355	8.52534	67.0698	16.2236	0.000605132	-1.99727	down
RcHm_v2.0_Chr2g0094141	1.47228	6.49912	2.87923	0.639086	0.54671	0.744716	3.61688	0.643504	0.000347409	-2.4115	down
RcHm_v2.0_Chr5g0005311	2.2087	3.05434	5.23017	15.1677	12.616	13.5372	3.49774	13.7736	3.51844e-07	2.04282	up
RcHm_v2.0_Chr5g0028851	4.18278	4.52798	7.02351	7.97063	20.7101	17.2571	5.24476	15.3126	0.00123277	1.58898	up
RcHm_v2.0_Chr2g0170711	57.1796	111.89	112.958	17.6689	14.5002	15.9916	94.0094	16.0536	1.60862e-12	-2.48369	down
RcHm_v2.0_Chr7g0184511	55.7068	31.7357	31.3983	111.422	94.4906	107.576	39.6136	104.496	0.000143107	1.44976	up
RcHm_v2.0_Chr5g0013921	2.06052	1.36839	1.33256	5.71213	3.84171	3.20769	1.58716	4.25384	0.00290511	1.46756	up
RcHm_v2.0_Chr4g0424041	12.4172	20.4026	31.3087	595.763	266.207	361.987	21.3762	407.986	6.79946e-20	4.33094	up
RcHm_v2.0_Chr6g0266971	35.0297	31.687	53.4766	15.8081	16.3925	20.1317	40.0644	17.4441	0.00121801	-1.13766	down
RcHm_v2.0_Chr2g0141741	1.89329	0.941725	1.00322	7.53265	4.10368	5.01156	1.27941	5.5493	3.12295e-05	2.16853	up
RcHm_v2.0_Chr6g0280781	16.92	31.0206	22.2383	10.8857	12.4806	8.87705	23.393	10.7478	0.00225594	-1.07305	down
RcHm_v2.0_Chr3g0463341	0	0	0.042957	1.03459	0.376409	0.595939	0.014319	0.668979	6.6291e-06	5.54029	up
RcHm_v2.0_Chr5g0009461	0.153824	0.057979	0.048149	1.16744	0.88302	0.91852	0.0866507	0.989659	1.89816e-05	3.40796	up
RcHm_v2.0_Chr4g0403401	1.38303	1.77605	3.58691	25.8057	7.64665	17.2861	2.24866	16.9128	1.39056e-06	2.99538	up
RcHm_v2.0_Chr6g0303931	2.20295	12.403	5.57788	0.452826	1.99995	0.604984	6.72794	1.01925	0.00192697	-2.70472	down
RcHm_v2.0_Chr5g0052051	20.0794	17.5393	26.0196	51.4629	53.1834	61.4502	21.2128	55.3655	6.1593e-08	1.44253	up
RcHm_v2.0_Chr3g0470221	764.715	355.348	178.582	93.8027	54.8238	14.5564	432.882	54.3943	0.000366494	-2.96007	down
RcHm_v2.0_Chr6g0277691	0.510247	1.15748	0.747698	2.38088	3.62663	3.48034	0.805143	3.16261	1.96132e-05	2.01022	up
RcHm_v2.0_Chr2g0135861	15.3087	12.0115	6.76641	37.5945	35.6271	28.3512	11.3622	33.8576	0.000167363	1.61672	up
RcHm_v2.0_Chr2g0085381	0.757797	1.93912	1.67256	30.2095	5.08657	22.0527	1.45649	19.1163	1.11581e-07	3.80536	up
RcHm_v2.0_Chr7g0239311	63.4595	64.9679	44.0765	22.193	16.9287	8.89079	57.5013	16.0042	5.86678e-05	-1.80037	down
RcHm_v2.0_Chr6g0279131	13.4142	11.5689	6.36952	2.03089	1.53405	0.84781	10.4509	1.47092	7.11065e-09	-2.78185	down
RcHm_v2.0_Chr4g0389901	20.1615	45.1571	19.8385	5.43259	7.73691	1.46845	28.3857	4.87932	0.000286605	-2.5154	down
RcHm_v2.0_Chr1g0344651	28.0916	37.1161	32.5262	13.1206	12.0449	9.55763	32.5779	11.5744	2.14501e-09	-1.4398	down
RcHm_v2.0_Chr4g0433431	0.419594	1.35352	0.808787	3.1877	2.67807	3.74273	0.860634	3.20284	0.000735876	1.95093	up
RcHm_v2.0_Chr2g0119521	12.733	14.2175	12.35	5.10593	8.32113	3.47786	13.1002	5.63498	0.00490715	-1.18773	down
RcHm_v2.0_Chr6g0303541	6.84502	7.39948	7.73126	2.59335	3.8167	4.10426	7.32525	3.50477	0.00220372	-1.00839	down
RcHm_v2.0_Chr5g0053361	174.61	93.88	240.188	431.682	603.009	618.717	169.559	551.136	7.19476e-05	1.75397	up
RcHm_v2.0_Chr7g0226681	0.205768	0.671919	0.289865	3.34238	2.01589	3.14775	0.389184	2.83534	6.02182e-07	2.91962	up
RcHm_v2.0_Chr1g0381651	28.0489	13.0486	33.1904	3.47008	3.1388	2.81668	24.7626	3.14185	5.47777e-11	-2.91534	down
RcHm_v2.0_Chr1g0373911	8.96059	9.6005	14.0575	74.5686	31.0294	45.7557	10.8729	50.4512	4.15708e-07	2.28837	up
RcHm_v2.0_Chr5g0044101	1.3391	3.51782	7.37101	0.880627	0.797089	0.583026	4.07598	0.753581	0.00119229	-2.35695	down
RcHm_v2.0_Chr2g0147301	23.0206	16.5366	29.7824	70.6168	67.8612	70.4789	23.1132	69.6523	6.59271e-08	1.64879	up
RcHm_v2.0_Chr7g0215201	3.18211	5.16784	6.13786	27.6005	19.1991	49.8921	4.82927	32.2305	2.99468e-08	2.81978	up
RcHm_v2.0_Chr6g0307061	11.8548	11.5306	20.991	40.4521	26.5065	37.3038	14.7922	34.7541	0.00241112	1.30295	up
RcHm_v2.0_Chr1g0361871	0.071533	0.505778	1.0702	8.57672	8.09064	5.47024	0.54917	7.3792	9.43927e-07	3.78905	up
RcHm_v2.0_Chr7g0195961	2.68116	3.0618	5.27167	8.69931	8.90375	10.1911	3.67154	9.26473	0.000729316	1.39444	up
RcHm_v2.0_Chr4g0444001	39.307	22.4141	12.7826	82.4313	75.1451	127.582	24.8345	95.053	0.000375356	1.98921	up
RcHm_v2.0_Chr2g0093711	0.53927	0.89785	0.313289	25.5334	6.5726	29.5203	0.58347	20.5421	5.68533e-15	5.20736	up
RcHm_v2.0_Chr4g0439681	12.6623	8.54868	6.62041	45.6894	16.2188	64.497	9.27712	42.1351	0.000461452	2.26034	up
RcHm_v2.0_Chr1g0370211	1.69165	1.0395	1.8054	6.15483	5.77414	9.15385	1.51218	7.02761	8.6343e-07	2.27572	up
RcHm_v2.0_Chr3g0469281	6.88626	8.4656	3.16595	1.50579	0.862524	1.46264	6.1726	1.27698	0.000970754	-2.17381	down
RcHm_v2.0_Chr4g0395321	27.9969	13.5977	14.6481	237.05	21.74	165.778	18.7476	141.523	0.000642688	2.99894	up
RcHm_v2.0_Chr7g0238371	1.16382	5.14591	4.02907	0.32921	0.701969	0.412577	3.44627	0.481252	0.000456382	-2.77439	down
RcHm_v2.0_Chr2g0168761	1.25961	4.7329	6.42194	0.287386	1.0665	0.136631	4.13815	0.49684	0.000912914	-3.03682	down
RcHm_v2.0_Chr3g0471051	0.263026	0.092124	0.221593	0.644381	1.19206	1.79938	0.192248	1.21194	0.000650916	2.6716	up
RcHm_v2.0_Chr2g0103291	15.8517	12.9341	14.7094	34.6924	25.7371	23.6646	14.4984	28.0314	0.000895614	1.00611	up
RcHm_v2.0_Chr5g0034991	28.1838	101.089	202.557	18.1767	26.238	14.2633	110.61	19.5593	0.00075269	-2.44468	down
RcHm_v2.0_Chr3g0469541	6.63418	15.7374	7.7376	2.08778	4.45625	2.60059	10.0364	3.04821	0.00223596	-1.68202	down
RcHm_v2.0_Chr7g0210051	2.79677	2.51207	4.2909	6.39539	6.71353	6.1721	3.19991	6.42701	0.00265094	1.06268	up
RcHm_v2.0_Chr2g0130441	5.80957	2.82902	3.65935	23.7106	33.2489	8.15519	4.09931	21.7049	0.000189626	2.41542	up
RcHm_v2.0_Chr6g0289321	1.21808	1.39033	1.99302	22.5645	7.02734	14.4666	1.53381	14.6862	4.51449e-10	3.33221	up
RcHm_v2.0_Chr7g0196391	1.03148	0.992528	0.766156	7.11949	3.56708	2.11901	0.930053	4.26853	0.00015535	2.24371	up
RcHm_v2.0_Chr6g0285801	3.21818	1.90757	1.06085	17.6032	7.98231	19.5233	2.0622	15.0363	7.25681e-06	2.91943	up
RcHm_v2.0_Chr2g0123611	5.64293	7.37832	13.4256	19.8617	21.3895	23.3351	8.8156	21.5288	0.00210679	1.35224	up
RcHm_v2.0_Chr4g0431821	21.0017	15.8425	23.423	66.3626	43.6206	54.7974	20.0891	54.9269	4.8049e-06	1.51478	up
RcHm_v2.0_Chr6g0289821	2.84171	3.20725	1.71774	0.789198	1.0551	0.962132	2.5889	0.935478	0.00824883	-1.40801	down
RcHm_v2.0_Chr5g0009711	1.20194	1.28096	1.55802	42.2781	3.4886	46.7561	1.34697	30.841	1.28674e-07	4.59829	up
RcHm_v2.0_Chr1g0377541	1.26025	4.86523	3.39859	1.07987	0.307928	0.536899	3.17469	0.641566	0.00728531	-2.20456	down
RcHm_v2.0_Chr2g0101551	0.083182	0.094623	0.173448	0.346427	0.398619	0.440476	0.117084	0.395174	0.00800345	1.80827	up
RcHm_v2.0_Chr4g0438641	1.28037	1.53655	1.20298	0.546556	0.408165	0.305192	1.33997	0.419971	0.000851302	-1.59833	down
RcHm_v2.0_Chr5g0062941	1.09204	1.40192	0.539043	7.2031	1.32047	6.63164	1.011	5.05174	0.00792248	2.39161	up
RcHm_v2.0_Chr6g0311891	2.41119	10.0682	4.99614	1.73031	1.40674	0.903719	5.82519	1.34692	0.00395853	-2.03884	down
RcHm_v2.0_Chr7g0207851	20.0979	52.0757	39.1862	15.0232	12.2865	8.05129	37.1199	11.787	0.00147699	-1.598	down
RcHm_v2.0_Chr6g0298231	46.7253	32.6234	61.4998	80.8077	131.674	96.4691	46.9495	102.984	0.0020401	1.17622	up
RcHm_v2.0_Chr7g0240021	10.0373	15.5424	17.2949	32.1215	32.015	26.48	14.2915	30.2055	0.000228502	1.13549	up
RcHm_v2.0_Chr7g0187791	0.132272	0.285668	0.307272	6.21709	2.21755	6.33172	0.241737	4.92212	1.04762e-11	4.39045	up
RcHm_v2.0_Chr1g0382151	3.31834	2.75012	4.14473	6.27595	12.9802	8.18946	3.4044	9.14853	0.0022538	1.45901	up
RcHm_v2.0_Chr7g0242031	2.70187	20.6054	4.7265	103.71	20.6857	63.5774	9.34459	62.6578	0.00387831	2.83311	up
RcHm_v2.0_Chr4g0385161	0.097178	0.068021	0	0.572936	0.558252	1.57651	0.0550663	0.902566	0.000452207	3.99011	up
RcHm_v2.0_Chr5g0071811	13.4438	13.7266	16.1564	49.9334	29.6294	36.3123	14.4423	38.625	5.87906e-06	1.48455	up
RcHm_v2.0_Chr5g0029031	9.77183	8.0151	1.66117	136.215	27.3365	137.882	6.4827	100.478	1.78856e-06	4.0261	up
RcHm_v2.0_Chr5g0040591	0.15792	0.094123	0.109807	2.12225	0.841733	3.54174	0.120617	2.16857	4.47e-08	4.19366	up
RcHm_v2.0_Chr4g0440201	0.142654	0.038825	0.277793	2.51557	0.860715	2.10965	0.153091	1.82865	8.10223e-05	3.5703	up
RcHm_v2.0_Chr2g0090521	24.3577	38.1748	22.7736	11.0541	11.5458	8.66466	28.4354	10.4215	2.13436e-05	-1.39911	down
RcHm_v2.0_Chr7g0229741	0.417146	0.42982	0.360049	0.093166	0.078717	0.09028	0.402338	0.0873877	0.00098733	-2.10672	down
RcHm_v2.0_Chr7g0236921	14.2335	65.562	52.124	6.10397	9.29198	9.4444	43.9732	8.28012	0.000135531	-2.3474	down
RcHm_v2.0_Chr6g0304041	1040.8	1395.16	1619.81	534.911	573.527	411.274	1351.92	506.571	3.86453e-07	-1.36487	down
RcHm_v2.0_Chr1g0364351	0.072887	0.102126	0.497345	5.65288	6.32319	6.45868	0.224119	6.14492	4.96932e-12	4.80313	up
RcHm_v2.0_Chr6g0281411	0.540221	1.60929	0.505912	9.59923	7.01916	6.85963	0.885141	7.82601	6.51221e-08	3.18096	up
RcHm_v2.0_Chr7g0191351	7.38887	8.09417	10.6857	3.23852	4.82235	2.98385	8.7229	3.68157	9.96918e-05	-1.2018	down
RcHm_v2.0_Chr3g0471251	0.035652	0	0	2.59898	3.35479	1.87668	0.011884	2.61015	3.62896e-10	7.71029	up
RcHm_v2.0_Chr1g0353531	3.18742	4.76404	2.80853	14.9638	6.09978	7.68092	3.58666	9.58151	0.00868341	1.48521	up
RcHm_v2.0_Chr4g0439301	1.5073	1.02082	1.11585	12.6229	7.54396	15.4368	1.21466	11.8679	1.68226e-15	3.35531	up
RcHm_v2.0_Chr2g0156211	0.075835	0.079398	0.253184	0.717465	0.877317	2.21489	0.136139	1.26989	5.21862e-05	3.26795	up
RcHm_v2.0_Chr4g0412651	2578.15	770.019	1044.8	399.712	548.173	155.174	1464.32	367.686	0.00583265	-1.98004	down
RcHm_v2.0_Chr7g0198481	3.34949	6.38655	10.472	13.0475	18.2735	24.4719	6.73601	18.5976	0.00989964	1.53128	up
RcHm_v2.0_Chr4g0443501	6.46595	40.0155	22.2674	2.66221	2.53172	4.24045	22.9163	3.14479	6.75458e-05	-2.78839	down
RcHm_v2.0_Chr1g0327241	1.89458	1.00465	1.69981	37.128	25.811	63.4067	1.53302	42.1152	6.02168e-25	4.84884	up
RcHm_v2.0_Chr2g0156281	0.250143	0.225509	0.396832	1.82087	0.958072	0.773018	0.290828	1.18399	0.000533089	2.07001	up
RcHm_v2.0_Chr7g0179091	61.8061	55.3819	88.5154	214.413	132.741	178.074	68.5678	175.076	0.000117545	1.42077	up
RcHm_v2.0_Chr2g0104831	0.18169	0.798839	0.370672	3.1282	1.56094	1.65631	0.4504	2.11515	0.00321213	2.27958	up
RcHm_v2.0_Chr1g0379531	13.6921	39.2695	15.9132	5.9201	9.2082	2.60851	22.9582	5.91227	0.00501776	-1.9285	down
RcHm_v2.0_Chr7g0224711	3.69287	2.78803	6.76375	85.903	5.23534	107.656	4.41488	66.2646	4.31724e-05	4.01107	up
RcHm_v2.0_Chr1g0380611	11.7939	8.97645	10.5596	4.20646	5.34021	3.84406	10.4433	4.46358	0.00223708	-1.17824	down
RcHm_v2.0_Chr7g0214451	0.090368	0.326579	0	5.5662	0.999589	0.980345	0.138982	2.51538	0.00257858	4.20443	up
RcHm_v2.0_Chr7g0217741	52.5463	108.264	73.7225	35.3274	42.8117	29.9032	78.1775	36.0141	0.00677691	-1.06997	down
RcHm_v2.0_Chr3g0469241	16.683	10.3573	14.3251	2.59382	4.92145	2.97782	13.7885	3.49769	3.90463e-07	-1.9446	down
RcHm_v2.0_Chr2g0166581	94.3769	132.913	101.313	44.8262	71.8176	38.673	109.535	51.7723	0.00308215	-1.04557	down
RcHm_v2.0_Chr7g0218171	21.8904	20.893	35.345	2.35601	9.20428	2.52484	26.0428	4.69504	7.64975e-05	-2.45854	down
RcHm_v2.0_Chr1g0363741	9.05017	6.99637	6.93731	24.9965	33.6913	46.8676	7.66128	35.1851	2.01457e-10	2.25384	up
RcHm_v2.0_Chr3g0459031	7.74435	7.60741	7.10981	12.1012	18.6074	18.1753	7.48719	16.2947	4.1698e-05	1.16817	up
RcHm_v2.0_Chr5g0076991	4.95604	3.17307	2.20999	64.1929	12.3004	84.4561	3.44637	53.6498	4.10316e-08	4.03953	up
RcHm_v2.0_Chr1g0379721	4.15825	1.09074	2.60107	37.0933	12.3812	22.326	2.61668	23.9335	8.64617e-07	3.25205	up
RcHm_v2.0_Chr3g0481221	5.18034	6.97193	4.72697	0.825816	1.90656	0.585987	5.62641	1.10612	5.91859e-06	-2.32978	down
RcHm_v2.0_Chr2g0147391	10.6091	7.01516	8.54223	22.959	22.6646	37.2902	8.72218	27.638	8.36047e-06	1.72324	up
RcHm_v2.0_Chr5g0026351	1.60567	1.30848	2.29595	5.84452	4.32162	4.68665	1.7367	4.95093	1.79198e-05	1.57308	up
RcHm_v2.0_Chr7g0211971	6.04681	5.19338	13.8949	28.9733	23.8245	49.0512	8.37838	33.9497	0.000240562	2.09701	up
RcHm_v2.0_Chr3g0473581	3.21396	7.24817	15.9914	26.6967	59.3549	41.7846	8.81784	42.6121	0.000533876	2.32153	up
RcHm_v2.0_Chr7g0186971	88.4573	35.0025	25.1619	520.271	79.9912	334.979	49.5406	311.747	0.00144345	2.72519	up
RcHm_v2.0_Chr4g0424121	1.30169	1.60336	0.832688	128.043	53.5068	61.6123	1.24591	81.0541	5.00194e-35	6.04562	up
RcHm_v2.0_Chr6g0289441	8.8981	10.1109	8.35213	28.3059	13.1864	24.2738	9.12037	21.922	0.00264264	1.33684	up
RcHm_v2.0_Chr5g0036891	5.9327	6.53136	11.9956	0.56318	1.21715	1.24705	8.15321	1.00913	3.50511e-10	-2.9574	down
RcHm_v2.0_Chr4g0391161	2.2556	0.971668	0.820238	6.51315	5.51359	11.0243	1.34917	7.6837	1.20788e-05	2.56665	up
RcHm_v2.0_Chr6g0294021	100.081	55.0175	53.968	29.9309	26.4866	19.6485	69.6888	25.3553	0.000773519	-1.41656	down
RcHm_v2.0_Chr5g0018991	0.142145	0.218327	0.427344	1.40332	1.62362	2.01608	0.262605	1.68101	4.98329e-06	2.69064	up
RcHm_v2.0_Chr4g0424011	144.447	273.43	206.312	647.656	421.076	350.462	208.063	473.065	0.00523146	1.24594	up
RcHm_v2.0_Chr6g0285101	3.58394	3.27063	3.17793	10.2503	6.12415	8.5195	3.34417	8.29798	0.000208321	1.37448	up
RcHm_v2.0_Chr7g0228231	3.22497	3.76989	0.133782	176.304	26.0184	471.866	2.37622	224.73	5.84441e-05	6.63896	up
RcHm_v2.0_Chr5g0010301	19.4222	19.2723	19.5336	5.94548	4.05625	7.53159	19.4094	5.84444	4.0663e-06	-1.65928	down
RcHm_v2.0_Chr5g0011081	0.166807	0.585214	0.405892	1.38297	1.15018	5.49627	0.385971	2.67647	0.00157605	2.85966	up
RcHm_v2.0_Chr3g0461541	4.15153	6.11598	11.117	0.746559	1.26308	0.642597	7.12819	0.88408	2.88286e-09	-2.95748	down
RcHm_v2.0_Chr6g0283131	1.01131	1.18325	0.91342	7.7123	3.88793	4.74958	1.03599	5.44993	1.62528e-08	2.4548	up
RcHm_v2.0_Chr3g0491431	2.94516	3.45089	4.57392	5.91451	8.53217	12.207	3.65666	8.88455	0.00569648	1.34112	up
RcHm_v2.0_Chr7g0191191	5.74721	2.23307	1.13262	62.2206	23.3366	72.6616	3.03763	52.7396	8.32523e-09	4.17644	up
RcHm_v2.0_Chr5g0036791	1.15646	0.97302	1.60018	4.72196	2.56753	6.22799	1.24322	4.50583	0.000212762	1.9322	up
RcHm_v2.0_Chr3g0451971	59.8763	40.426	73.941	25.2938	31.1382	12.6462	58.0811	23.026	0.00770893	-1.29838	down
RcHm_v2.0_Chr2g0130341	0.644064	0.933998	0.836704	1.95585	4.2008	4.08019	0.804922	3.41228	0.000277716	2.11352	up
RcHm_v2.0_Chr5g0011581	9.35483	9.69781	8.71372	39.4982	37.9461	33.4735	9.25545	36.9726	1.15395e-27	2.04799	up
RcHm_v2.0_Chr4g0427881	27.9149	32.2871	33.6495	15.9529	11.7141	9.19989	31.2838	12.289	5.84766e-05	-1.29071	down
RcHm_v2.0_Chr7g0190421	0.233523	1.80249	0.136556	11.6224	5.89335	8.4096	0.724189	8.64179	0.000321559	3.62156	up
RcHm_v2.0_Chr1g0382961	121.992	167.596	135.25	56.8558	83.4521	64.7592	141.613	68.3557	0.000136785	-1.00585	down
RcHm_v2.0_Chr7g0236391	26.2871	16.0056	27.4818	6.60219	13.8483	9.04179	23.2582	9.83077	0.00713857	-1.20746	down
RcHm_v2.0_Chr2g0119621	7.48552	4.5508	14.1812	62.2646	22.1868	75.8378	8.73916	53.4298	4.53898e-05	2.7019	up
RcHm_v2.0_Chr6g0285091	4.15404	3.94861	6.07519	60.2954	27.2788	32.8992	4.72595	40.1578	2.7073e-13	3.15414	up
RcHm_v2.0_Chr5g0063341	0.311965	0.328221	0.039818	4.75786	1.43607	3.13359	0.226668	3.10917	5.86363e-06	3.79674	up
RcHm_v2.0_Chr4g0400101	3.49313	7.81692	4.01637	0.55933	1.08964	0.27012	5.1088	0.639698	6.93151e-07	-2.96751	down
RcHm_v2.0_Chr6g0274191	6.3193	5.71428	16.8435	188.185	27.2216	189.649	9.62568	135.019	1.23455e-06	3.91233	up
RcHm_v2.0_Chr1g0340051	13.218	21.057	56.6344	173.274	51.9922	228.073	30.3031	151.113	0.00305151	2.42002	up
RcHm_v2.0_Chr4g0440141	10.2897	29.8313	15.5248	6.51333	5.38994	1.83386	18.5486	4.57904	0.0037659	-1.96827	down
RcHm_v2.0_Chr6g0304731	0.069448	0.570789	1.07677	1.75395	3.15443	5.51052	0.572336	3.47297	0.0093353	2.6742	up
RcHm_v2.0_Chr2g0085151	11.8691	18.0847	25.0381	68.4359	37.0762	46.6883	18.3306	50.7335	0.000882344	1.54117	up
RcHm_v2.0_Chr2g0126411	79.3106	37.5987	38.384	117.842	115.43	122.217	51.7644	118.496	0.00755311	1.23995	up
RcHm_v2.0_Chr2g0085111	0.068478	0.05233	0.198118	1.12552	2.3822	0.637522	0.106309	1.38175	8.4164e-06	3.67004	up
RcHm_v2.0_Chr7g0228201	9.41286	8.29858	1.43373	289.317	49.9843	496.048	6.38172	278.45	1.60688e-09	5.52741	up
RcHm_v2.0_Chr4g0400441	0.094661	0.138774	0.069193	7.25182	2.02928	3.93513	0.100876	4.40541	7.86372e-09	5.39923	up
RcHm_v2.0_Chr7g0222901	1.1572	2.61073	0.397922	19.22	8.90217	3.92755	1.38862	10.6832	0.00109607	2.98404	up
RcHm_v2.0_Chr5g0069481	1.23626	1.41435	1.58661	3.15669	2.63108	2.83154	1.41241	2.8731	8.69816e-05	1.08216	up
RcHm_v2.0_Chr2g0090251	1.70034	2.41286	5.26612	7.49782	29.2735	24.7508	3.12644	20.5074	3.43069e-05	2.75921	up
RcHm_v2.0_Chr6g0275461	13.4662	17.3004	6.56422	2.11632	4.85096	0.565674	12.4436	2.51099	0.00719335	-2.30584	down
RcHm_v2.0_Chr3g0461531	9.56242	11.0299	7.57228	1.51916	2.75335	1.18174	9.38819	1.81808	1.72514e-09	-2.34064	down
RcHm_v2.0_Chr4g0417791	0.653694	0.528734	0.583419	0.012305	0.057809	0.014336	0.588616	0.02815	1.88154e-10	-4.12431	down
RcHm_v2.0_Chr6g0300251	0.373321	1.18421	0.723098	7.13023	1.61103	9.21995	0.760211	5.98707	0.0001955	3.05663	up
RcHm_v2.0_Chr3g0468051	2.48368	5.85544	5.02684	11.9256	8.30563	17.6996	4.45532	12.6436	0.00512171	1.58177	up
RcHm_v2.0_Chr5g0029851	4.60674	4.80884	8.26525	27.6345	17.7269	22.5184	5.89361	22.6266	1.40695e-07	2.01029	up
RcHm_v2.0_Chr5g0078511	2.91499	2.50783	4.46108	17.1384	9.12464	10.8521	3.29463	12.3717	9.8149e-06	1.97215	up
RcHm_v2.0_Chr4g0390921	1.00017	0.735812	0	88.7939	6.88306	330.419	0.578662	142.032	0.000174693	7.94482	up
RcHm_v2.0_Chr2g0122641	60.2678	97.308	97.0148	38.2867	42.0704	25.127	84.8635	35.1614	0.000530144	-1.22296	down
RcHm_v2.0_Chr5g0021001	6.22441	21.0962	5.13169	1.97273	1.71522	0.375021	10.8174	1.35432	0.000628742	-2.9503	down
RcHm_v2.0_Chr5g0015621	6.39788	17.6275	18.1257	72.9179	34.1642	88.2671	14.0504	65.1164	0.000131614	2.29996	up
RcHm_v2.0_Chr3g0471281	5.09759	11.897	10.0416	1.64011	1.8948	1.93219	9.01206	1.82237	1.34482e-07	-2.24336	down
RcHm_v2.0_Chr1g0361301	13.2203	13.9271	24.9117	57.8431	100.086	74.8442	17.353	77.5911	1.96628e-09	2.20787	up
RcHm_v2.0_Chr3g0494751	4.2898	3.55152	3.41531	1.4055	2.12174	1.40336	3.75221	1.64354	0.00223596	-1.15053	down
RcHm_v2.0_Chr3g0460051	12.0654	8.70098	11.6987	23.5253	17.8311	22.025	10.8217	21.1272	0.001243	1.0251	up
RcHm_v2.0_Chr2g0150611	0.254585	0.241553	0.315256	2.13578	1.83103	0.628654	0.270465	1.53182	6.17492e-05	2.51371	up
RcHm_v2.0_Chr2g0151731	1.47227	1.99789	1.61491	0.384311	0.810237	0.366168	1.69503	0.520239	0.000101564	-1.67219	down
RcHm_v2.0_Chr1g0383151	20.7475	14.7033	16.6807	4.35949	6.67881	3.80128	17.3772	4.94653	5.9909e-08	-1.78047	down
RcHm_v2.0_Chr5g0065671	2.73682	4.84659	6.17096	25.0601	15.6791	14.579	4.58479	18.4394	2.75094e-06	2.07423	up
RcHm_v2.0_CPg0502111	4.87918	3.48043	5.54405	2.11605	1.85654	1.2638	4.63455	1.74546	0.000548594	-1.3537	down
RcHm_v2.0_Chr3g0477181	4.54721	7.89384	4.28396	26.0704	17.6416	27.4326	5.57501	23.7149	1.09686e-07	2.1538	up
RcHm_v2.0_Chr2g0118651	1.12124	0.508894	1.8639	8.47363	7.37226	3.19305	1.16468	6.34632	0.000893265	2.45647	up
RcHm_v2.0_Chr7g0202471	0.822948	0.627093	0.728993	13.1947	0.987636	22.4992	0.726345	12.2272	2.27728e-05	4.15457	up
RcHm_v2.0_Chr2g0131581	17.8428	21.4663	39.6808	7.18631	12.7836	9.85469	26.33	9.94153	0.00657244	-1.3534	down
RcHm_v2.0_Chr7g0186471	3.92958	6.29776	6.29533	2.23089	2.98523	1.31362	5.50756	2.17658	0.00589678	-1.29243	down
RcHm_v2.0_Chr7g0212511	4.63118	3.82501	4.50645	8.47808	9.43108	9.38934	4.32088	9.0995	1.62992e-07	1.12497	up
RcHm_v2.0_Chr1g0355381	0.199309	0.259787	0.383719	0.715722	0.65586	0.661897	0.280938	0.677826	0.00970631	1.31682	up
RcHm_v2.0_Chr1g0322851	5.09903	7.3135	6.00219	60.1538	13.5852	32.3786	6.13824	35.3725	2.05843e-05	2.60793	up
RcHm_v2.0_Chr5g0078341	0.956502	0.906758	1.54961	0.288441	0.352019	0.239504	1.13762	0.293321	0.000140827	-1.89686	down
RcHm_v2.0_Chr1g0373091	2.57749	2.85223	1.84107	5.15104	4.5001	5.54096	2.42359	5.06403	0.00278854	1.11784	up
RcHm_v2.0_Chr3g0448721	5.74471	6.35191	55.2657	0.379644	1.84211	0.116523	22.4541	0.779426	0.00387845	-4.82515	down
RcHm_v2.0_Chr1g0381031	2.49905	1.31717	3.54238	10.0221	8.42788	18.682	2.45287	12.3773	2.75542e-05	2.40509	up
RcHm_v2.0_Chr7g0209291	0.095008	0.447018	0.061079	42.6823	3.16831	7.81985	0.201035	17.8901	1.73352e-09	6.41583	up
RcHm_v2.0_Chr3g0485861	1.35252	2.41157	1.60217	0.574374	0.822623	0.412641	1.78875	0.603213	0.00136517	-1.53156	down
RcHm_v2.0_Chr3g0450141	13.8095	16.7471	22.588	8.76416	8.15986	8.46003	17.7149	8.46135	0.00214108	-1.00143	down
RcHm_v2.0_Chr5g0019291	1.44782	3.20216	5.68489	21.2388	20.2435	20.3516	3.44496	20.6113	5.13295e-07	2.6444	up
RcHm_v2.0_Chr7g0232341	453.043	317.953	227.442	147.269	156.583	62.6725	332.813	122.175	0.00837436	-1.41639	down
RcHm_v2.0_Chr5g0021531	0.498939	0.76849	1.21747	2.38028	2.58935	2.06929	0.828299	2.34631	0.000636015	1.55095	up
RcHm_v2.0_Chr1g0317591	0.378779	1.69862	4.28787	43.0612	12.2746	29.0174	2.12175	28.1177	1.22105e-05	3.81957	up
RcHm_v2.0_Chr2g0155991	5.75171	11.4885	24.6805	3.01095	3.30262	2.43215	13.9736	2.91524	0.000415656	-2.19357	down
RcHm_v2.0_Chr5g0025891	0.152937	0.266648	0.574787	14.9917	1.54045	20.4821	0.331457	12.3381	3.91748e-09	5.31999	up
RcHm_v2.0_Chr4g0408311	0.589421	0.827916	1.81789	3.50162	4.50212	5.569	1.07841	4.52425	0.000100257	2.13015	up
RcHm_v2.0_Chr6g0298291	0.193681	0.442198	0.481852	4.72302	2.08151	7.16981	0.372577	4.65811	2.2802e-08	3.69024	up
RcHm_v2.0_Chr5g0068351	0.882347	0.753724	0.791997	0.269278	0.332255	0.177901	0.809356	0.259811	0.00409263	-1.58809	down
RcHm_v2.0_Chr4g0423961	100.74	103.217	217.771	694.936	399.583	485.999	140.576	526.839	2.14815e-05	1.9786	up
RcHm_v2.0_Chr5g0004141	0.594932	0.239806	0.899965	14.7615	5.00926	7.82269	0.578234	9.19783	1.53526e-10	4.0499	up
RcHm_v2.0_Chr5g0044881	3.13327	2.81039	7.80422	1.24463	1.66135	0.609966	4.58263	1.17198	0.00378963	-1.9167	down
RcHm_v2.0_Chr5g0013551	13.6058	21.1982	24.5764	8.92356	9.16581	6.73609	19.7935	8.27515	0.000651365	-1.20262	down
RcHm_v2.0_Chr4g0390971	12.3044	16.691	3.79502	137.467	46.9073	207.45	10.9302	130.608	1.08435e-06	3.65645	up
RcHm_v2.0_Chr2g0113471	1.39242	2.2856	0.607316	11.9163	2.59148	10.7078	1.42845	8.40521	0.00175473	2.62846	up
RcHm_v2.0_Chr4g0443431	21.8943	22.596	24.9962	151.461	107.812	138.322	23.1622	132.532	1.46542e-24	2.57929	up
RcHm_v2.0_Chr6g0282641	7.06042	7.27462	7.22716	15.759	15.8625	17.1072	7.1874	16.2429	8.01596e-11	1.23077	up
RcHm_v2.0_Chr2g0088601	10.9528	8.52761	8.01548	1.57329	2.90986	1.15979	9.1653	1.88098	6.51606e-08	-2.25921	down
RcHm_v2.0_Chr1g0376981	213.392	87.508	203.204	62.4686	55.2875	28.9816	168.035	48.9126	0.00111894	-1.73759	down
RcHm_v2.0_Chr1g0378441	11.4749	10.1408	14.5723	22.0157	29.7601	24.3753	12.0626	25.3837	1.67195e-05	1.12096	up
RcHm_v2.0_Chr3g0471641	0.489497	0.223561	0.199645	21.4064	10.9972	28.0696	0.304234	20.1577	3.51463e-29	6.10385	up
RcHm_v2.0_Chr6g0277721	7.54266	9.27817	7.4578	31.1	28.2451	45.4776	8.09288	34.9409	2.56953e-11	2.17321	up
RcHm_v2.0_Chr6g0258271	0.149432	0.130747	0.257315	12.8695	2.95347	13.2519	0.179165	9.69162	1.57514e-14	5.72058	up
RcHm_v2.0_Chr2g0118331	0.719372	0.677658	1.3701	10.3958	6.63908	5.92593	0.922378	7.65362	1.27673e-12	3.11191	up
RcHm_v2.0_Chr2g0167751	0.437652	1.34014	0.537846	18.5172	8.63372	14.7748	0.771878	13.9752	4.24093e-13	4.20187	up
RcHm_v2.0_Chr1g0383171	0.976292	1.14435	1.66906	23.4364	9.6696	16.6575	1.26323	16.5878	1.38433e-17	3.789	up
RcHm_v2.0_Chr7g0239301	1.09895	0.997463	1.34329	2.72706	2.05482	1.9392	1.14657	2.24036	0.00590886	1.02791	up
RcHm_v2.0_Chr3g0453911	0.323236	0.232045	0.285849	9.04002	5.38056	3.69207	0.280377	6.03755	1.08575e-13	4.41032	up
RcHm_v2.0_Chr6g0278121	1.76475	3.39418	2.81986	9.2034	7.823	6.77747	2.6596	7.93462	9.08904e-06	1.6328	up
RcHm_v2.0_Chr6g0283951	0.355908	0.483629	0.55959	2.32549	1.4975	1.19899	0.466376	1.67399	0.00591587	1.85576	up
RcHm_v2.0_Chr4g0392071	3.11102	4.09043	6.32557	17.2628	14.8052	23.6493	4.50901	18.5724	2.84417e-07	2.11326	up
RcHm_v2.0_Chr5g0070171	1.63834	1.86497	1.81098	0.662688	0.407989	0.264248	1.77143	0.444975	0.000873527	-1.89896	down
RcHm_v2.0_Chr6g0306471	0	0	0.423189	10.3416	3.57274	3.53018	0.141063	5.81484	8.26477e-05	5.35468	up
RcHm_v2.0_Chr5g0004371	0.100694	0.203016	0.024	10.3695	1.77475	7.38277	0.109237	6.50901	1.9932e-12	5.88899	up
RcHm_v2.0_Chr2g0137721	189.246	111.651	179.986	507.515	353.057	460.681	160.294	440.418	3.26343e-05	1.5193	up
RcHm_v2.0_Chr2g0131271	2.20975	2.21638	2.2782	13.7011	9.57822	8.74276	2.23477	10.674	4.67082e-13	2.3071	up
RcHm_v2.0_Chr5g0005351	0.361446	0.280292	0.626659	2.09886	1.23557	2.83587	0.422799	2.05677	4.25408e-05	2.34847	up
RcHm_v2.0_Chr4g0444791	3.75068	5.62022	8.40083	21.2561	13.7371	19.8365	5.92391	18.2766	0.000128107	1.69791	up
RcHm_v2.0_Chr4g0424131	0.424191	2.47707	1.21224	27.2885	12.8773	3.92726	1.37117	14.6977	0.000200339	3.45307	up
RcHm_v2.0_Chr4g0435821	7.05353	7.15779	10.1483	11.9675	28.1957	22.3776	8.11988	20.8469	0.00112861	1.40158	up
RcHm_v2.0_Chr5g0080861	0.510469	1.0658	0.588293	47.4726	31.3022	16.278	0.72152	31.6842	9.09699e-27	5.48599	up
RcHm_v2.0_Chr7g0209891	15.3871	7.50103	12.1005	2.78769	5.21663	3.17928	11.6629	3.72786	0.00137806	-1.6065	down
RcHm_v2.0_Chr2g0123661	14.6251	8.78015	11.7484	2.87221	4.56502	3.99162	11.7179	3.80962	6.9597e-06	-1.5785	down
RcHm_v2.0_Chr7g0195541	22.8705	27.1347	19.1633	87.8894	80.0491	148.299	23.0562	105.412	6.52322e-09	2.25831	up
RcHm_v2.0_Chr3g0482711	0.333322	0.984618	0.330493	3.46985	4.61968	2.08198	0.549478	3.3905	0.000447855	2.61369	up
RcHm_v2.0_Chr2g0145691	52.0846	26.4491	22.29	88.5045	82.1584	89.4676	33.6079	86.7101	0.00274777	1.4125	up
RcHm_v2.0_Chr7g0182801	1.33362	0.541845	3.72827	48.2557	13.0179	29.4437	1.86791	30.2391	3.21171e-07	4.09912	up
RcHm_v2.0_Chr1g0382491	14.102	19.0899	4.90151	43.2555	29.0131	50.1504	12.6978	40.8063	0.0077846	1.74455	up
RcHm_v2.0_Chr4g0394991	19.2517	23.9694	31.104	111.384	66.6956	70.885	24.775	82.9882	8.34263e-07	1.80978	up
RcHm_v2.0_Chr2g0160611	6.17109	36.2672	3.91802	0.727823	3.15995	1.15193	15.4521	1.6799	0.00163874	-3.18404	down
RcHm_v2.0_Chr2g0136951	0.310921	0.037844	0.204569	10.3625	3.57072	7.14133	0.184445	7.02485	1.29636e-13	5.27871	up
RcHm_v2.0_Chr4g0440091	27.733	20.1352	16.7465	50.5353	39.6931	42.0761	21.5382	44.1015	0.00243749	1.08572	up
RcHm_v2.0_Chr4g0425171	65.3108	75.2565	106.774	649.223	486.262	606.694	82.447	580.726	1.98836e-22	2.88263	up
RcHm_v2.0_Chr5g0080911	0	0.215248	0.198938	3.60887	5.22672	2.19416	0.138062	3.67659	8.28198e-08	4.61116	up
RcHm_v2.0_Chr3g0461461	38.0232	25.8816	21.1865	10.1943	11.3906	7.29194	28.3638	9.62562	4.13372e-05	-1.52203	down
RcHm_v2.0_Chr5g0002761	8.29021	15.9306	9.47482	35.2272	45.5934	24.2189	11.2319	35.0132	3.42606e-05	1.68036	up
RcHm_v2.0_Chr4g0447241	5.34552	5.35328	3.62201	7.11893	11.1042	13.1664	4.7736	10.4632	0.00549057	1.18138	up
RcHm_v2.0_Chr5g0065631	0.165628	0.201133	0	2.83034	1.83586	2.43385	0.122254	2.36668	3.26192e-06	4.19044	up
RcHm_v2.0_Chr1g0363831	101.575	75.6339	85.7755	298.379	145.016	187.691	87.6615	210.362	0.00207952	1.327	up
RcHm_v2.0_Chr4g0389891	5.0954	7.38208	8.40796	2.58021	3.27599	3.28659	6.96181	3.0476	0.00268586	-1.13728	down
RcHm_v2.0_Chr4g0387791	28.3643	40.7173	189.868	252.521	784.666	595.944	86.3164	544.377	0.0014451	2.71114	up
RcHm_v2.0_Chr5g0023241	0.060009	0.084143	0	1.25143	1.16999	2.75152	0.0480507	1.72431	1.34482e-07	5.10891	up
RcHm_v2.0_Chr1g0318981	0.030732	0.158276	0	1.72352	0.428615	1.50174	0.0630027	1.21796	0.00090986	4.30646	up
RcHm_v2.0_Chr7g0183171	22.5346	28.584	38.6014	72.1675	52.2998	53.7136	29.9067	59.3936	0.00353635	1.05398	up
RcHm_v2.0_Chr2g0121551	1.4107	1.75258	2.69651	9.62186	4.44831	4.05893	1.95326	6.04303	0.00299632	1.69426	up
RcHm_v2.0_Chr4g0410401	3.72832	2.50154	3.94302	0.932809	0.76015	0.068559	3.39096	0.587173	0.00711382	-2.47565	down
RcHm_v2.0_Chr4g0410251	0.598287	1.93381	2.00484	93.0613	51.2326	69.514	1.51231	71.2693	2.69889e-29	5.62443	up
RcHm_v2.0_Chr2g0104571	3.35053	3.27766	4.92491	9.56329	9.38324	8.06123	3.85103	9.00259	8.20933e-06	1.27825	up
RcHm_v2.0_Chr2g0145621	1.05823	0.335242	0.312737	13.5333	3.47108	12.855	0.568736	9.95313	3.33878e-07	4.13064	up
RcHm_v2.0_Chr1g0339631	35.5657	56.5196	46.0919	125.57	70.5613	87.2615	46.0591	94.4642	0.00866728	1.10374	up
RcHm_v2.0_Chr6g0270861	24.517	23.2124	21.3301	45.2408	49.9602	65.8613	23.0198	53.6874	7.61173e-06	1.2783	up
RcHm_v2.0_Chr6g0298501	1.18644	0.171319	0.301296	4.13338	3.04873	3.06886	0.553018	3.41699	0.00444818	2.60701	up
RcHm_v2.0_Chr4g0424631	4.05087	3.3355	0.895532	362.005	71.0832	237.823	2.76063	223.637	1.24719e-18	6.40726	up
RcHm_v2.0_Chr5g0010391	32.1665	63.479	29.752	14.3186	10.7341	11.0245	41.7992	12.0257	7.07946e-05	-1.73702	down
RcHm_v2.0_Chr4g0416501	95.1017	30.8097	67.5872	203.679	128.24	217.957	64.4995	183.292	0.00725852	1.56873	up
RcHm_v2.0_Chr1g0369771	110.377	245.385	235.325	67.5457	102.149	80.6555	197.029	83.45	0.0069982	-1.18808	down
RcHm_v2.0_Chr4g0428041	3.8769	9.93977	4.25702	1.7045	1.9526	0.472421	6.02456	1.37651	0.00432098	-2.09189	down
RcHm_v2.0_Chr3g0447851	48.3954	71.4617	49.8841	193.609	93.3541	107.525	56.5804	131.496	0.00628561	1.28302	up
RcHm_v2.0_Chr1g0357831	9.77696	9.07032	12.5071	3.35893	5.58924	4.38565	10.4515	4.44461	0.000391154	-1.18582	down
RcHm_v2.0_Chr4g0386491	0.123862	0.226142	0.211347	0.568272	0.659912	0.886404	0.187117	0.704863	0.000154661	1.95659	up
RcHm_v2.0_Chr6g0276891	0.131733	0	0.137364	20.7669	2.14916	34.3624	0.089699	19.0928	4.64786e-06	7.66546	up
RcHm_v2.0_Chr2g0097661	0.513269	0.080468	0.013121	5.05452	1.12616	4.2022	0.202286	3.46096	0.000688932	4.13451	up
RcHm_v2.0_Chr1g0370371	29.1686	29.1437	59.977	15.659	19.4828	9.40824	39.4298	14.85	0.00571989	-1.36364	down
RcHm_v2.0_Chr2g0128331	0.161178	0.276581	0.207578	0.714973	0.919075	0.650253	0.215112	0.761434	0.00393926	1.82705	up
RcHm_v2.0_Chr7g0239471	2.50525	2.37219	2.27357	0.17692	1.0085	0.431912	2.38367	0.53911	0.00317867	-2.12234	down
RcHm_v2.0_Chr2g0109521	2.49003	6.61104	5.08306	19.264	11.4711	8.90914	4.72804	13.2148	0.00654037	1.54664	up
RcHm_v2.0_Chr4g0438171	0.365084	0.727153	0.699876	1.19694	3.194	2.59471	0.597371	2.32855	0.000530144	2.00147	up
RcHm_v2.0_Chr1g0364341	1.49517	1.88998	2.72645	11.5805	12.7844	15.2316	2.0372	13.1988	1.92246e-17	2.75327	up
RcHm_v2.0_Chr6g0312011	0.669317	0.79669	0.982007	6.53775	4.40123	8.57448	0.816005	6.50449	6.67774e-13	3.05412	up
RcHm_v2.0_Chr2g0149331	17.5222	16.1028	12.6203	37.6721	30.1115	33.0428	15.4151	33.6088	7.64128e-05	1.17847	up
RcHm_v2.0_Chr3g0465381	2.41976	1.85926	1.43798	3.43227	8.48879	6.81799	1.90567	6.24635	0.000970398	1.73722	up
RcHm_v2.0_Chr7g0217141	4.8269	3.65937	2.4787	13.3585	7.34214	9.48629	3.65499	10.0623	0.00246166	1.51732	up
RcHm_v2.0_Chr2g0102961	0.678515	0.397561	0.808027	4.11695	4.15995	2.24172	0.628034	3.50621	8.93137e-08	2.51587	up
RcHm_v2.0_Chr6g0267321	0.383829	0.284019	1.90509	5.44771	3.17219	5.18443	0.857648	4.60144	0.00369324	2.50122	up
RcHm_v2.0_Chr1g0372951	0.566625	0	0.262913	4.85219	4.7906	8.81484	0.276513	6.15254	3.05226e-06	4.46663	up
RcHm_v2.0_Chr5g0078671	2.25337	2.54466	2.07031	0.976886	0.583654	0.39877	2.28945	0.653103	0.000399642	-1.74227	down

## Sheet: Table S4
Table S4 DEGs between 0 hpi and 48 hpi post-inoculation.
Gene ID	0h-1_FPKM	0h-2_FPKM	0h-3_FPKM	48h-1_FPKM	48h-2_FPKM	48h-3_FPKM	0h Average	48h average	FDR	log2FC	Regulated
RcHm_v2.0_Chr6g0284121	1.18839	1.79032	1.90681	0.700056	0.458889	0.207501	1.62851	0.455482	0.00610001	-1.70493	down
RcHm_v2.0_Chr6g0277541	0.04177	0.087166	0.038719	0.373563	1.01302	0.956277	0.055885	0.780952	1.08624e-06	3.94286	up
RcHm_v2.0_Chr6g0255151	53.1309	18.2864	48.5625	565.604	386.52	89.5508	39.9933	347.225	9.07905e-05	3.20051	up
RcHm_v2.0_Chr1g0333361	0.475099	0.628393	1.0851	2.64428	1.45118	16.1934	0.729529	6.76297	0.00607579	3.52058	up
RcHm_v2.0_Chr2g0176511	3.54343	2.91425	3.3696	4.68727	8.06059	6.71782	3.27576	6.48856	0.00951987	1.16083	up
RcHm_v2.0_Chr7g0198241	20.7896	26.2305	31.1551	6.76346	7.502	3.09511	26.0584	5.78686	6.89243e-07	-2.04738	down
RcHm_v2.0_Chr2g0118951	6.59252	6.04038	5.67005	3.45521	2.68174	1.72758	6.10098	2.62151	0.00980962	-1.07259	down
RcHm_v2.0_Chr1g0343261	67.0439	269.87	492.948	18.2176	31.8012	2.19949	276.62	17.4061	0.000549019	-3.91174	down
RcHm_v2.0_Chr4g0396531	1.03562	1.93629	1.02173	0.500471	0.2132	0.1445	1.33121	0.286057	0.00912666	-2.04865	down
RcHm_v2.0_Chr2g0150131	1.62233	5.57777	5.20523	0.429884	1.30201	0.640416	4.13511	0.790769	0.00614176	-2.22036	down
RcHm_v2.0_Chr7g0187801	0.036305	0.172103	0	2.03388	1.34413	10.0694	0.0694693	4.48248	1.85911e-05	6.22459	up
RcHm_v2.0_Chr1g0362291	69.9663	39.4396	72.855	271.49	268.96	521.941	60.7536	354.13	2.62742e-06	2.77591	up
RcHm_v2.0_Chr2g0140051	1.44274	7.79978	6.61005	0.852174	0.406218	0.38294	5.28419	0.547111	0.000487731	-3.09092	down
RcHm_v2.0_Chr6g0307131	0.908484	2.35712	1.29632	0.232511	0.427754	0.051945	1.52064	0.237403	0.00547816	-2.50503	down
RcHm_v2.0_Chr3g0463101	67.532	58.8419	57.268	121.969	263.592	147.748	61.214	177.77	0.00012415	1.6865	up
RcHm_v2.0_Chr2g0118641	0.788753	0.978182	0.541408	2.03486	6.73751	3.50185	0.769448	4.09141	0.00109087	2.52754	up
RcHm_v2.0_Chr2g0098531	19.7149	19.4012	25.4678	35.6058	39.5783	48.2953	21.528	41.1598	0.00868429	1.13394	up
RcHm_v2.0_Chr6g0294341	8.72847	34.093	70.9516	4.64557	2.75341	1.61484	37.9244	3.0046	6.28407e-05	-3.51449	down
RcHm_v2.0_Chr3g0457961	3.18472	1.83541	2.42091	5.60927	4.86061	5.94179	2.48034	5.47056	0.00533162	1.32142	up
RcHm_v2.0_Chr7g0207441	25.562	16.8343	18.0436	44.6102	58.8321	46.2597	20.1466	49.9007	0.000155642	1.46649	up
RcHm_v2.0_Chr5g0029081	11.9668	8.91826	1.30211	25.1343	393.124	577.538	7.39572	331.932	6.98721e-06	5.72655	up
RcHm_v2.0_Chr1g0326921	2.3672	1.45087	1.55332	4.54047	4.70299	24.5636	1.79046	11.269	0.00482034	2.95579	up
RcHm_v2.0_Chr4g0392981	0.184438	0.160674	0.691254	4.64681	3.35432	5.03026	0.345455	4.3438	5.33235e-07	3.80977	up
RcHm_v2.0_Chr2g0170671	0.595086	0.643471	0.928965	2.6536	3.02755	2.53404	0.722507	2.7384	4.23362e-09	2.07791	up
RcHm_v2.0_Chr7g0236871	2.62827	3.25317	5.17424	12.4664	6.90159	30.224	3.68523	16.5307	0.00554351	2.44622	up
RcHm_v2.0_Chr2g0096461	8.67956	29.3715	26.035	4.18182	1.36767	0.284586	21.362	1.94469	0.00168914	-3.36696	down
RcHm_v2.0_Chr6g0296841	1.11352	0.9345	0.774285	2.0466	3.20275	2.41404	0.940768	2.55446	0.000779978	1.59931	up
RcHm_v2.0_Chr6g0304651	0.347339	0.243284	0.262886	0.909826	1.66997	4.44048	0.284503	2.34009	0.000191458	3.28599	up
RcHm_v2.0_Chr4g0418361	1.49691	3.43064	3.42037	0.326892	0.710166	0.212422	2.78264	0.416493	9.79604e-05	-2.59088	down
RcHm_v2.0_Chr7g0239991	12.0564	34.6822	10.5835	46.3113	42.4365	545.557	19.1074	211.435	0.00598184	3.82507	up
RcHm_v2.0_Chr7g0192331	1.64903	3.69928	4.91755	11.4509	4.08756	80.5569	3.42195	32.0318	0.00922202	3.58741	up
RcHm_v2.0_Chr3g0492431	18.9873	27.0662	19.4057	6.66741	9.41606	6.79575	21.8197	7.62641	0.000114928	-1.35494	down
RcHm_v2.0_Chr7g0230291	5.29385	8.01791	19.1656	20.2086	19.4365	492.531	10.8258	177.392	0.0047297	4.42725	up
RcHm_v2.0_Chr2g0132961	2.31937	3.20456	2.27119	4.09996	15.1029	9.49105	2.59837	9.56462	0.00257572	2.04691	up
RcHm_v2.0_Chr7g0185801	0.141461	0.152877	0.137233	1.11858	1.20232	1.26631	0.143857	1.19574	7.72686e-09	3.15761	up
RcHm_v2.0_Chr7g0235171	1.01238	0.564791	0.37003	1.58754	2.55172	18.5198	0.649067	7.55301	0.00252416	3.86008	up
RcHm_v2.0_Chr5g0054721	0.605139	1.74524	1.18912	6.24907	10.5504	2.38256	1.17983	6.394	0.000890858	2.5218	up
RcHm_v2.0_Chr6g0276871	0.460109	0.493899	0.61935	5.31023	10.1594	103.802	0.524453	39.7571	7.10837e-08	6.58737	up
RcHm_v2.0_Chr2g0174751	0.510341	0.371495	0.171969	3.44425	7.89156	48.6507	0.351268	19.9955	9.26355e-08	6.13811	up
RcHm_v2.0_Chr4g0443411	2.98996	5.17323	4.87296	21.6057	30.012	49.8179	4.34539	33.8119	4.74663e-08	3.19143	up
RcHm_v2.0_Chr3g0469331	740.774	423.64	514.557	1233.58	1116.29	1582.18	559.657	1310.68	0.00619095	1.42403	up
RcHm_v2.0_Chr5g0034091	2.95146	2.87919	4.00061	9.33442	18.5669	144.435	3.27709	57.4454	0.000185669	4.48286	up
RcHm_v2.0_Chr4g0423661	57.1855	49.3752	75.7362	245.403	196.409	338.01	60.7656	259.941	1.28267e-06	2.31275	up
RcHm_v2.0_Chr2g0149701	0.041394	0.146668	0.282889	1.41901	2.31184	4.02766	0.156984	2.58617	2.62742e-06	4.18956	up
RcHm_v2.0_Chr5g0047971	1.80702	0.733466	3.35255	8.06714	8.18182	8.53292	1.96435	8.26062	0.00255369	2.2473	up
RcHm_v2.0_Chr2g0112881	0.935228	2.70202	4.27788	12.306	16.8176	189.742	2.63838	72.9551	8.73214e-05	5.16126	up
RcHm_v2.0_Chr2g0155721	7.39359	15.7425	16.1342	3.90286	4.2335	1.44199	13.0901	3.19278	0.00183353	-1.91831	down
RcHm_v2.0_Chr1g0352721	0.124262	1.31405	0.174614	3.31558	2.32084	14.2124	0.537641	6.61629	0.00590246	3.88999	up
RcHm_v2.0_Chr5g0074341	18.8074	25.075	25.3199	38.6678	57.3223	82.8306	23.0674	59.6069	0.00668119	1.59402	up
RcHm_v2.0_Chr1g0359061	6.15836	8.53468	13.346	20.851	39.7406	80.3334	9.34635	46.975	0.00127806	2.5953	up
RcHm_v2.0_Chr1g0315211	0.053002	0	0.073352	0.35462	1.00855	1.10979	0.042118	0.824321	0.000183306	4.41972	up
RcHm_v2.0_Chr1g0329631	0.139621	0.03848	1.00752	3.23698	7.47737	6.45401	0.395206	5.72279	0.000987447	4.02484	up
RcHm_v2.0_Chr4g0389541	10.4003	11.0352	18.276	46.8401	23.8275	35.0202	13.2372	35.2293	0.00274644	1.59658	up
RcHm_v2.0_Chr5g0006171	308.354	256.665	243.958	474.709	793.229	865.916	269.659	711.284	0.00121964	1.5962	up
RcHm_v2.0_Chr6g0291361	3.48152	4.91612	2.13228	7.02931	17.4854	80.2476	3.50997	34.9208	0.00161882	3.63137	up
RcHm_v2.0_Chr2g0100841	1.45291	1.16492	2.92713	7.45091	11.5643	26.9321	1.84832	15.3158	4.39013e-05	3.31575	up
RcHm_v2.0_Chr1g0384561	3.87932	6.3032	4.87681	10.4964	9.67049	176.965	5.01978	65.7105	0.00388062	4.08181	up
RcHm_v2.0_Chr2g0164051	5.55917	7.786	4.12504	2.14276	1.80099	0.833965	5.8234	1.59257	0.00127912	-1.74888	down
RcHm_v2.0_Chr1g0348721	2.27767	4.38761	5.85175	16.1564	11.3717	14.7588	4.17234	14.0956	0.000375927	1.94664	up
RcHm_v2.0_Chr2g0142431	12.9242	11.4993	16.9869	29.7981	33.9821	246.344	13.8035	103.375	0.00497721	3.24369	up
RcHm_v2.0_Chr4g0432681	0.533824	0.308843	0.35263	1.49052	4.98529	29.9047	0.398432	12.1268	1.41913e-05	5.23845	up
RcHm_v2.0_Chr4g0429051	3.5441	2.61843	3.12675	12.126	21.627	4.15529	3.09642	12.6361	0.00515519	2.10037	up
RcHm_v2.0_Chr5g0010741	5.80387	16.6634	18.4348	188.301	16.3249	114.437	13.634	106.354	0.00352539	3.16704	up
RcHm_v2.0_Chr2g0175911	0.498438	0.305381	0	3.10336	2.16189	46.9933	0.26794	17.4195	0.000396059	6.30932	up
RcHm_v2.0_Chr5g0065811	0.945272	1.36781	1.08332	5.21675	3.98104	12.6229	1.13213	7.27356	5.30806e-05	2.93913	up
RcHm_v2.0_Chr2g0120161	0.561264	0.492051	1.50934	0.065107	0.03379	0.028594	0.854218	0.042497	7.82356e-06	-4.03187	down
RcHm_v2.0_Chr2g0101941	0.492734	0.89964	0.117959	1.46728	4.50217	4.28213	0.503444	3.41719	0.00551344	2.92942	up
RcHm_v2.0_Chr7g0231091	481.388	251.854	609.882	25.8976	52.117	37.5112	447.708	38.5086	1.00658e-10	-3.36709	down
RcHm_v2.0_Chr1g0367661	0.260441	0.237952	0.476782	1.95638	1.64907	5.09217	0.325058	2.8992	7.20766e-05	3.39643	up
RcHm_v2.0_Chr7g0212481	0.236357	0.299268	0.24533	0.916389	0.417061	4.99543	0.260318	2.10963	0.00674356	3.34754	up
RcHm_v2.0_Chr4g0433371	0.158011	0.222535	0.704054	0.60638	1.37041	74.1393	0.361533	25.372	0.000253129	6.52343	up
RcHm_v2.0_Chr2g0143501	60.2583	45.6867	73.1287	152.252	245.063	765.837	59.6913	387.717	0.000687301	2.99101	up
RcHm_v2.0_Chr3g0465411	0.059828	0	0	1.22904	3.75717	118.307	0.0199427	41.0978	0.000210061	11.3145	up
RcHm_v2.0_Chr6g0294811	7.13937	7.57438	3.14265	1.21867	1.61559	0.40566	5.95213	1.07998	0.00170217	-2.3464	down
RcHm_v2.0_Chr6g0283331	0.157922	0.060408	0.136992	1.55218	2.23383	14.7699	0.118441	6.18532	4.81206e-07	5.97283	up
RcHm_v2.0_Chr1g0380691	44.1609	19.2755	29.2495	59.7665	102.714	90.2216	30.8953	84.2339	0.00617778	1.62251	up
RcHm_v2.0_Chr2g0167291	7.06132	11.408	1.12675	0.859051	0.159481	0.216714	6.53203	0.411749	0.00129479	-3.81241	down
RcHm_v2.0_Chr7g0189931	3.2837	12.2543	4.64679	1.10649	1.35763	0.155778	6.72826	0.873299	0.00484699	-2.86039	down
RcHm_v2.0_Chr1g0315851	13.7968	16.4483	11.1074	22.1144	35.1186	326.649	13.7842	127.961	0.0062209	3.56606	up
RcHm_v2.0_Chr2g0090861	0.882316	3.32378	2.32421	0.166577	0	0.157604	2.17677	0.10806	0.00130708	-4.01201	down
RcHm_v2.0_Chr2g0168061	0.420775	0.55776	0.195884	1.60341	5.10356	16.3736	0.391473	7.69352	2.75821e-05	4.54885	up
RcHm_v2.0_Chr1g0370461	0.6149	0.885158	0.886771	1.6032	2.29726	1.5349	0.79561	1.81179	0.000214916	1.34296	up
RcHm_v2.0_Chr2g0160001	5.2987	23.3255	8.18118	0.373376	0	0	12.2684	0.124459	2.39951e-05	-6.46777	down
RcHm_v2.0_Chr2g0091231	2.54622	4.6643	1.35397	27.7807	47.15	747.201	2.85483	274.044	2.56906e-07	6.95155	up
RcHm_v2.0_Chr1g0344271	5.60661	3.58255	6.03601	18.5034	9.40126	10.3684	5.07506	12.7577	0.00450996	1.4859	up
RcHm_v2.0_Chr7g0212441	62.8835	40.188	68.8463	6.40963	6.86646	0.21378	57.3059	4.49662	0.00175432	-3.61345	down
RcHm_v2.0_Chr2g0138311	2.31716	5.28212	14.9554	0.199711	0.986379	1.06366	7.51823	0.749916	0.00582967	-3.07911	down
RcHm_v2.0_Chr5g0021271	150.445	179.197	112.45	23.5091	25.907	11.601	147.364	20.339	6.21299e-12	-2.73782	down
RcHm_v2.0_Chr4g0409551	240.437	437.726	344.816	127.651	137.857	92.6006	340.993	119.37	0.000265	-1.3628	down
RcHm_v2.0_Chr1g0377161	3.19973	3.28377	6.31467	13.8089	42.7678	25.7004	4.26606	27.4257	3.81038e-06	2.85272	up
RcHm_v2.0_Chr5g0003201	22.656	61.4462	34.0376	14.325	12.6204	5.85408	39.3799	10.9331	0.00698808	-1.72587	down
RcHm_v2.0_Chr1g0382921	4.25005	9.0623	11.1538	1.00276	0.623958	0.268616	8.15539	0.631776	8.16241e-08	-3.52965	down
RcHm_v2.0_Chr7g0237851	3.54353	3.79654	5.84309	7.08917	28.5858	36.9776	4.39439	24.2175	0.00130438	2.70119	up
RcHm_v2.0_Chr5g0017101	0.521043	0.469032	1.98978	5.27139	7.38336	32.1203	0.993284	14.925	0.000240375	4.19728	up
RcHm_v2.0_Chr5g0013971	2.84952	10.495	11.1648	0.803797	2.30718	0.726808	8.16977	1.27926	0.00293699	-2.53634	down
RcHm_v2.0_Chr6g0272051	2.04307	2.33474	2.9407	4.51762	7.41482	6.87198	2.4395	6.26814	0.00160231	1.53959	up
RcHm_v2.0_Chr6g0269601	0.04627	0.026511	0.061052	0.683491	0.792414	14.1971	0.044611	5.22432	3.40593e-07	7.04778	up
RcHm_v2.0_Chr7g0185191	0.308557	0.322212	0.397539	1.3246	1.7089	17.0378	0.342769	6.69043	0.000193234	4.6298	up
RcHm_v2.0_Chr4g0436421	2.00043	1.45131	1.29657	8.36903	6.63138	25.1651	1.58277	13.3885	7.56565e-05	3.35166	up
RcHm_v2.0_Chr4g0416871	5.74049	8.99315	12.5607	22.8152	22.8266	128.899	9.09813	58.1804	0.00507471	3.00146	up
RcHm_v2.0_Chr4g0423301	5.03453	5.59485	4.77691	8.22318	21.298	28.2159	5.13543	19.2457	0.0026985	2.13195	up
RcHm_v2.0_Chr6g0254831	4.3378	1.69169	6.23848	11.5872	43.4377	27.4201	4.08932	27.4817	0.000292507	2.91951	up
RcHm_v2.0_Chr5g0007601	0.551541	0.510303	1.08891	1.42423	1.7828	38.4173	0.716919	13.8748	0.00221671	4.655	up
RcHm_v2.0_Chr3g0470381	0.195686	0.242828	0.437272	1.23201	0.786069	1.50076	0.291929	1.17295	0.00282034	2.2006	up
RcHm_v2.0_Chr2g0172191	1.05763	2.04546	0.82212	3.48113	3.81955	6.5418	1.3084	4.61416	0.00675227	2.0362	up
RcHm_v2.0_Chr2g0093511	136.636	119.457	123.013	43.8529	35.8447	52.8401	126.369	44.1792	0.00209024	-1.31716	down
RcHm_v2.0_Chr5g0051631	14.8661	7.50031	26.3996	164.174	360.139	261.174	16.2554	261.829	1.36405e-11	4.18809	up
RcHm_v2.0_Chr7g0235561	10.4276	56.7494	44.2874	0.256972	0.161853	0.072806	37.1548	0.163877	2.26528e-22	-7.64738	down
RcHm_v2.0_Chr4g0434131	9.33255	8.36779	1.7075	34.3722	15.4619	62.478	6.46928	37.4374	0.00810442	2.77554	up
RcHm_v2.0_Chr4g0406401	3.02363	3.29118	3.90424	10.227	8.65967	22.9167	3.40635	13.9345	0.000690169	2.28774	up
RcHm_v2.0_Chr4g0445431	0.884697	3.40508	4.17953	6.51467	3.5092	208.141	2.8231	72.7217	0.00283767	5.08434	up
RcHm_v2.0_Chr4g0423971	85.4568	55.8493	100.036	334.966	1698.28	5207.29	80.4472	2413.51	5.32533e-07	5.21697	up
RcHm_v2.0_Chr5g0051651	4.5591	2.48402	12.4357	120.335	144.185	71.7776	6.49295	112.099	6.01097e-10	4.25083	up
RcHm_v2.0_Chr1g0349721	0.200484	0.251839	0.161037	0.729817	0.736897	2.55133	0.204453	1.33935	0.00301092	2.91218	up
RcHm_v2.0_Chr5g0044871	2.48476	1.57621	3.23737	0.601678	0.803299	0.364183	2.43278	0.58972	0.00276909	-1.87096	down
RcHm_v2.0_Chr5g0033601	0.143726	0.309885	0.279096	1.38237	2.74419	11.6864	0.244236	5.27097	1.37162e-05	4.66814	up
RcHm_v2.0_Chr2g0133031	1.7617	3.39802	3.91287	11.4973	7.0663	10.08	3.0242	9.54787	0.0006443	1.84887	up
RcHm_v2.0_Chr2g0130811	1.56103	0.826256	0.845299	9.62457	4.66226	17.3207	1.07753	10.5358	3.34116e-06	3.52661	up
RcHm_v2.0_Chr2g0106811	0.17548	0.090525	0.166574	0.321223	0.857094	0.912239	0.144193	0.696852	0.00255369	2.44443	up
RcHm_v2.0_Chr3g0482181	5.45508	5.56564	6.85278	18.569	11.3177	28.297	5.95783	19.3946	0.00248064	1.93619	up
RcHm_v2.0_Chr3g0486001	24.4759	43.203	23.6732	8.94578	2.07472	1.17419	30.4507	4.06489	0.0025535	-2.80905	down
RcHm_v2.0_Chr3g0487771	13.432	21.0097	18.0199	6.90739	6.98095	4.71461	17.4872	6.20098	2.05326e-05	-1.34574	down
RcHm_v2.0_Chr4g0434741	0.114767	0.125569	0.164242	2.40721	2.30347	57.8408	0.134859	20.8505	6.11021e-08	7.58466	up
RcHm_v2.0_Chr5g0045421	0.03277	0.05418	0.082211	0.54894	0.456527	0.712431	0.056387	0.572633	3.28832e-06	3.40554	up
RcHm_v2.0_Chr4g0423851	1.67538	1.59383	1.87042	17.197	9.19783	281.25	1.71321	102.548	3.45972e-06	6.26535	up
RcHm_v2.0_Chr6g0283981	0.834184	0.675192	1.3207	3.50036	2.66403	1.74466	0.943359	2.63635	0.00170971	1.62012	up
RcHm_v2.0_Chr3g0461571	0.724918	1.80474	1.57727	0.328945	0.171177	0.052789	1.36897	0.184304	0.000775922	-2.72645	down
RcHm_v2.0_Chr7g0221011	1.19307	0.943206	0.695831	0.365649	0.152176	0.127083	0.944034	0.214969	0.00870853	-1.95242	down
RcHm_v2.0_Chr7g0198261	0.269891	0.157321	0.514392	8.17214	5.89947	248.608	0.313868	87.5598	1.37342e-08	8.44327	up
RcHm_v2.0_Chr2g0141731	13.1313	18.833	13.8193	104.531	164.738	1818.57	15.2612	695.945	1.12543e-06	5.8696	up
RcHm_v2.0_Chr7g0228671	39.9615	31.3956	32.1135	10.5804	11.6386	5.97504	34.4902	9.39802	1.55075e-07	-1.74776	down
RcHm_v2.0_Chr4g0410281	0.39233	0.942528	0.65631	18.1496	70.1309	397.292	0.663723	161.857	1.07014e-12	8.21916	up
RcHm_v2.0_Chr2g0115431	0.068871	0.074756	0.647443	1.54875	1.5857	7.98071	0.26369	3.70505	0.00229592	4.1025	up
RcHm_v2.0_Chr3g0463191	72.6446	224.213	81.8279	17.7401	1.00285	0.322314	126.229	6.35509	0.00599035	-4.23873	down
RcHm_v2.0_Chr5g0033081	0.266731	0.067094	0.322443	5.72199	23.8614	180.936	0.218756	70.173	3.35842e-11	8.62321	up
RcHm_v2.0_Chr7g0207161	0.090311	0.302307	0.318506	1.25927	1.51464	1.34484	0.237041	1.37292	2.36485e-05	2.71941	up
RcHm_v2.0_Chr3g0449381	1.30588	1.19328	1.9002	2.14836	6.09272	6.02854	1.46645	4.75654	0.00701553	1.90115	up
RcHm_v2.0_Chr2g0105911	9.50524	30.8697	34.7141	4.84245	8.09014	3.09942	25.0297	5.344	0.00424545	-2.09386	down
RcHm_v2.0_Chr4g0444861	15.3625	38.0154	89.1689	3.08942	3.1656	1.73852	47.5156	2.66451	3.55202e-08	-3.99461	down
RcHm_v2.0_Chr5g0036441	0.574497	1.38014	8.53002	0.330775	0.254071	0.055386	3.49488	0.213411	0.00277598	-3.85952	down
RcHm_v2.0_Chr3g0462261	2.87624	3.0142	2.80177	4.63586	10.2223	19.4118	2.89741	11.4233	0.00541936	2.23394	up
RcHm_v2.0_Chr6g0296791	2.0769	3.7273	4.35236	0.774724	1.2497	0.39884	3.38552	0.807753	0.0013906	-1.94222	down
RcHm_v2.0_Chr1g0360491	1.76248	14.5898	7.12136	1.57103	0.823813	0.921622	7.82456	1.10549	0.00912402	-2.62783	down
RcHm_v2.0_Chr6g0311681	1.31376	4.20302	2.33059	14.2438	3.52032	52.7689	2.61579	23.511	0.0049974	3.49332	up
RcHm_v2.0_Chr3g0449981	0.189005	0.273682	0.608218	2.01874	2.37789	6.24294	0.356968	3.54653	0.000289795	3.58078	up
RcHm_v2.0_Chr5g0056621	0.888804	0.36177	0.583423	1.83859	2.48767	27.086	0.611332	10.4708	0.00086951	4.42254	up
RcHm_v2.0_Chr5g0008551	5.40229	3.82899	6.23745	9.46055	12.5026	16.0709	5.15624	12.678	0.00487345	1.50455	up
RcHm_v2.0_Chr5g0024031	3.61575	1.051	3.40092	11.0067	17.901	54.3309	2.68922	27.7462	0.000151613	3.64669	up
RcHm_v2.0_Chr5g0077371	1.55154	2.91009	2.25927	12.259	6.8966	18.7869	2.2403	12.6475	2.76954e-05	2.73012	up
RcHm_v2.0_Chr3g0450871	47.8721	19.3213	38.3373	299.643	519.239	482.44	35.1769	433.774	6.57671e-13	3.80658	up
RcHm_v2.0_Chr3g0449371	0.089427	0.242564	0.1634	0.514091	0.678713	0.910765	0.16513	0.70119	0.00451299	2.28927	up
RcHm_v2.0_Chr2g0098601	4.60427	3.5975	7.38159	14.4248	19.0528	18.5613	5.19445	17.3463	3.75112e-05	1.9275	up
RcHm_v2.0_Chr5g0052761	2.72974	5.80791	4.86283	0	0	0	4.46683	0	1.07208e-07	-8.17848	down
RcHm_v2.0_Chr5g0046181	1.57583	1.1554	2.40758	3.70812	5.47847	8.98111	1.71294	6.0559	0.00320988	2.05716	up
RcHm_v2.0_Chr6g0252211	17.0259	22.7817	35.8888	5.5954	6.13572	1.76329	25.2321	4.49814	9.30769e-05	-2.3754	down
RcHm_v2.0_Chr2g0151131	11.3468	52.0422	53.6502	5.29153	6.5408	2.97828	39.013	4.93687	0.000122817	-2.84241	down
RcHm_v2.0_Chr4g0388221	4.22311	6.24508	6.18061	2.5587	2.16604	1.33017	5.5496	2.01831	0.0010232	-1.31512	down
RcHm_v2.0_Chr4g0417821	7.73453	8.27646	8.21194	12.045	16.18	15.6928	8.07431	14.6392	0.00456372	1.04099	up
RcHm_v2.0_Chr1g0317421	3.07885	2.94217	3.64747	8.40149	12.4266	95.5733	3.22283	38.8005	0.000829993	3.93253	up
RcHm_v2.0_Chr7g0215531	0.399535	0.515369	0.550266	6.89182	5.39495	20.9273	0.48839	11.0714	6.95789e-10	4.75511	up
RcHm_v2.0_Chr3g0483001	0.330368	0.157661	1.25534	3.45328	5.55982	228.76	0.581123	79.2577	7.21213e-06	7.47775	up
RcHm_v2.0_Chr1g0380131	23.7149	15.9085	24.9047	71.6548	170.354	98.6985	21.5094	113.569	1.03001e-07	2.55566	up
RcHm_v2.0_Chr6g0308491	2.02604	1.73711	2.41209	0.34895	0.188933	0.121908	2.05842	0.21993	3.44857e-08	-3.04234	down
RcHm_v2.0_Chr7g0178171	0.889826	3.26451	1.41547	27.2758	5.87562	7.29554	1.8566	13.4823	0.00129363	2.98595	up
RcHm_v2.0_Chr6g0275641	12.5172	9.02681	7.06042	17.0835	37.2067	22.7542	9.5348	25.6815	0.00405878	1.57925	up
RcHm_v2.0_Chr6g0308391	1.01171	0.59196	1.23537	4.40098	5.76231	42.1086	0.946348	17.424	6.10675e-05	4.53408	up
RcHm_v2.0_Chr2g0119881	6.20955	15.8052	8.52477	3.17915	3.09279	1.75791	10.1798	2.67662	0.00127806	-1.78979	down
RcHm_v2.0_Chr4g0410091	0.999869	0.471487	2.58161	14.5118	76.3343	407.823	1.35099	166.223	9.4672e-09	7.27438	up
RcHm_v2.0_Chr6g0306911	2.11454	1.46424	3.26118	4.80293	5.70931	7.49538	2.27999	6.00254	0.00799073	1.6055	up
RcHm_v2.0_Chr6g0291301	1.82058	2.17599	4.13956	54.2256	149.407	370.456	2.71204	191.363	3.78397e-14	6.42894	up
RcHm_v2.0_Chr3g0460591	313.987	766.237	949.184	27.5506	89.9271	16.6392	676.469	44.7056	1.06737e-06	-3.81899	down
RcHm_v2.0_Chr1g0376711	0.506464	0.988956	0.422363	3.6389	3.75863	10.787	0.639261	6.06151	1.49078e-05	3.49925	up
RcHm_v2.0_Chr7g0218271	2.58468	4.78479	6.31963	0.439627	0.536334	0.428619	4.56303	0.468193	3.40199e-09	-3.07104	down
RcHm_v2.0_Chr2g0168911	0.892707	0.657273	1.0302	19.8858	49.0488	161.842	0.860061	76.9255	2.72391e-14	6.7707	up
RcHm_v2.0_Chr5g0005201	1.89989	2.11462	2.82219	5.52536	5.75188	14.3856	2.2789	8.55428	0.00305495	2.16828	up
RcHm_v2.0_Chr3g0451891	26.9816	25.4531	9.77969	7.31426	3.30652	1.48283	20.7381	4.03454	0.00736516	-2.26506	down
RcHm_v2.0_Chr4g0387801	30.3401	52.1236	162.597	219.884	1247.52	766.705	81.6871	744.701	0.00063615	3.37908	up
RcHm_v2.0_Chr5g0080431	12.0996	15.9247	39.0972	50.7661	86.0306	76.6427	22.3738	71.1465	0.00859973	1.86504	up
RcHm_v2.0_Chr5g0066271	0.387912	0.518322	0.899316	1.6394	1.53942	9.95749	0.60185	4.37877	0.00870853	3.1551	up
RcHm_v2.0_Chr2g0110741	0.830297	1.17818	1.1912	6.42789	5.63203	7.81614	1.06656	6.62535	8.90182e-12	2.82684	up
RcHm_v2.0_Chr5g0048061	1.33961	0.95662	1.21463	2.89297	5.52217	5.36668	1.17029	4.59394	2.76954e-05	2.15865	up
RcHm_v2.0_Chr4g0446481	1.68028	2.22625	2.56742	7.51746	12.9806	24.9055	2.15798	15.1345	1.09744e-05	3.0609	up
RcHm_v2.0_Chr6g0254791	17.4913	9.62912	31.4188	52.7873	105.226	71.7736	19.5131	76.5956	0.00111083	2.14369	up
RcHm_v2.0_Chr6g0299681	2.19496	1.84072	2.20599	3.74117	7.55612	9.26586	2.08056	6.85439	0.00131561	1.93466	up
RcHm_v2.0_Chr2g0168811	38.6768	86.4951	66.4323	5.29627	8.86396	1.85907	63.868	5.33977	6.60849e-08	-3.48108	down
RcHm_v2.0_Chr1g0329911	1.06815	1.08676	1.29877	1.796	3.34451	54.112	1.15123	19.7508	0.00212225	4.47117	up
RcHm_v2.0_Chr6g0307341	0.491364	0.292479	0.689523	1.86393	2.77502	48.3572	0.491122	17.6654	9.65267e-05	5.51406	up
RcHm_v2.0_Chr6g0310941	44.9144	56.8226	19.6476	12.8536	4.06633	1.92297	40.4615	6.28097	0.00534471	-2.59602	down
RcHm_v2.0_Chr4g0391991	0.124095	0.806218	0.672469	1.42391	3.05	24.1472	0.534261	9.54036	0.00151202	4.48561	up
RcHm_v2.0_Chr6g0254301	2.95846	4.86687	2.65401	1.32004	1.34783	0.860943	3.49312	1.17627	0.00980576	-1.41228	down
RcHm_v2.0_Chr3g0460101	0.633138	0.69258	1.44821	17.8407	6.99043	61.4543	0.924644	28.7618	2.39651e-07	5.23855	up
RcHm_v2.0_Chr4g0445531	41.0955	26.313	10.7194	4.58291	3.53567	0.87566	26.0426	2.99808	0.000389084	-3.02714	down
RcHm_v2.0_Chr3g0480401	39.8939	56.109	157.634	508.783	870.661	3816.94	84.5455	1732.13	1.01527e-05	4.6879	up
RcHm_v2.0_Chr7g0186011	1.20683	2.59259	4.03533	8.44069	6.55877	35.3171	2.61158	16.7722	0.00551902	2.99425	up
RcHm_v2.0_Chr3g0476331	3.04036	3.41611	3.83907	16.8268	17.5046	93.5983	3.43184	42.6432	3.12845e-05	3.94864	up
RcHm_v2.0_Chr5g0019971	6.70449	4.83263	4.9728	40.9886	42.6252	253.086	5.50331	112.233	1.28501e-06	4.66502	up
RcHm_v2.0_Chr7g0230321	1.67175	2.01969	5.01674	4.73341	5.28089	118.341	2.90273	42.7851	0.00621467	4.26931	up
RcHm_v2.0_Chr5g0004291	3.28179	3.37586	23.1034	54.366	74.0142	117.081	9.92034	81.8203	0.00175053	3.2915	up
RcHm_v2.0_Chr4g0408481	1.65944	1.95464	2.70773	4.44026	12.2693	37.2404	2.10727	17.9833	0.000822297	3.38783	up
RcHm_v2.0_Chr7g0183401	1.29517	3.2178	3.08159	3.68085	4.25889	148.211	2.53152	52.0504	0.00406755	4.74641	up
RcHm_v2.0_Chr4g0425001	11.2729	22.0382	11.0723	1.57919	1.90406	0.385195	14.7945	1.28948	3.37607e-07	-3.40278	down
RcHm_v2.0_Chr4g0406231	145.302	46.9596	99.2944	613.808	618.443	1206.79	97.1854	813.014	1.61549e-06	3.29204	up
RcHm_v2.0_Chr5g0065681	0.581151	0.943284	1.13937	1.7268	2.76942	5.5374	0.887935	3.34454	0.00674356	2.16625	up
RcHm_v2.0_Chr6g0301851	2.16049	7.44876	2.06857	0.470937	0.423266	0.239461	3.89261	0.377888	1.37407e-05	-3.21909	down
RcHm_v2.0_Chr7g0192181	0.158138	0.144792	0.540494	1.07919	3.54311	0.967102	0.281141	1.86313	0.00382648	2.82938	up
RcHm_v2.0_Chr4g0423701	40.0204	29.4795	58.0981	215.089	948.675	4662.42	42.5327	1942.06	3.06538e-07	5.8529	up
RcHm_v2.0_Chr5g0080751	1.95778	1.89657	5.32088	39.0741	184.646	151.141	3.05841	124.954	1.07014e-12	5.55559	up
RcHm_v2.0_Chr7g0179911	10.9201	20.6142	18.8889	4.75973	4.59746	0.827733	16.8077	3.39497	0.00533443	-2.21796	down
RcHm_v2.0_Chr5g0035581	3.66982	2.1078	3.83595	8.2978	7.00244	7.32138	3.20452	7.54054	0.00155751	1.40617	up
RcHm_v2.0_Chr5g0007711	1.73266	3.7073	2.00023	14.4407	64.8707	280.711	2.48006	120.007	1.25544e-07	5.92659	up
RcHm_v2.0_Chr3g0458781	28.8564	36.1701	31.6486	7.13424	2.55484	2.5278	32.225	4.07229	1.56841e-07	-2.84476	down
RcHm_v2.0_Chr4g0399481	4.50086	5.82057	15.9535	21.295	57.7389	23.9648	8.7583	34.3329	0.00940088	2.11792	up
RcHm_v2.0_Chr6g0278611	0.844144	1.32374	1.37221	2.39297	4.54591	97.6515	1.18003	34.8635	0.000458949	5.25505	up
RcHm_v2.0_Chr7g0197221	0.996665	0.482946	0.922092	3.75402	3.3322	22.9302	0.800568	10.0055	0.000270362	3.95381	up
RcHm_v2.0_Chr2g0175981	29.4833	22.7523	23.9061	47.7662	94.1448	52.2981	25.3806	64.7364	0.000536053	1.49602	up
RcHm_v2.0_Chr6g0252621	0.927889	1.53455	1.22078	0.259265	0.413118	0.136785	1.22774	0.269723	0.000261763	-2.04311	down
RcHm_v2.0_Chr3g0480031	1.51047	1.7792	2.13855	0.7366	0.347457	0.435942	1.8094	0.506666	0.00332443	-1.64365	down
RcHm_v2.0_Chr4g0425091	19.059	39.4784	18.5858	6.88569	4.17269	3.07466	25.7077	4.71101	3.3165e-05	-2.30795	down
RcHm_v2.0_Chr7g0186441	3.6516	7.92986	7.99416	0.366127	0.351837	0	6.52521	0.239321	1.04022e-06	-4.62216	down
RcHm_v2.0_Chr4g0425111	8.61157	7.81929	12.7772	15.6746	27.2695	19.2956	9.73602	20.7466	0.00675973	1.25991	up
RcHm_v2.0_Chr7g0210101	3.76332	2.41192	2.24278	0.162184	0.404556	0.120283	2.80601	0.229008	1.16698e-08	-3.43417	down
RcHm_v2.0_Chr2g0157771	1.09307	2.08438	1.47757	10.0799	9.73519	50.5099	1.55167	23.4417	9.17145e-06	4.21249	up
RcHm_v2.0_Chr6g0276851	0.826431	1.89034	0.370427	9.02137	25.2829	297.141	1.02906	110.482	3.08923e-07	7.08652	up
RcHm_v2.0_Chr5g0047961	5.35526	1.9953	4.27104	11.5661	14.0137	13.4016	3.87386	12.9938	0.000753486	1.91935	up
RcHm_v2.0_Chr1g0380731	61.3207	185.155	115.894	14.6623	5.39595	0.862405	120.79	6.97355	8.9062e-05	-4.03547	down
RcHm_v2.0_Chr7g0233271	0.562134	0.904147	1.66599	2.87223	3.46877	8.39755	1.04409	4.91285	0.00322742	2.5014	up
RcHm_v2.0_Chr6g0309031	4.23572	4.37	6.36424	10.5761	12.1714	8.4645	4.98998	10.404	0.00021506	1.21571	up
RcHm_v2.0_Chr7g0239821	1.9039	5.93594	6.10677	0.802588	1.24402	0.189409	4.64887	0.74534	0.00472448	-2.53534	down
RcHm_v2.0_Chr4g0439231	0.672513	1.104	2.0663	4.43316	5.99931	36.3987	1.28094	15.6104	0.000491961	3.94494	up
RcHm_v2.0_Chr6g0280521	1.44014	0.40453	2.7771	17.6159	52.8631	519.26	1.54059	196.58	5.11523e-08	7.36073	up
RcHm_v2.0_Chr4g0394701	12.6744	17.9746	18.0769	30.9293	61.3295	46.5305	16.242	46.2631	0.000248413	1.6857	up
RcHm_v2.0_Chr4g0402711	1.95757	5.019	3.42331	22.3428	35.9267	11.6785	3.46663	23.316	8.96953e-07	2.86383	up
RcHm_v2.0_Chr1g0339651	1.90229	2.73489	2.08674	5.13618	4.39917	5.31067	2.24131	4.94867	0.000698157	1.32858	up
RcHm_v2.0_Chr6g0276881	0.198747	1.01283	0.476152	3.75748	10.4101	117.661	0.562577	43.9429	1.94249e-06	6.61396	up
RcHm_v2.0_Chr2g0114891	0.411508	1.24253	1.72403	5.32411	2.34303	8.91156	1.12602	5.52623	0.00807266	2.55455	up
RcHm_v2.0_Chr6g0302651	1.59771	1.87467	2.93503	0.935171	0.800137	0.491973	2.1358	0.742427	0.00785355	-1.37149	down
RcHm_v2.0_Chr4g0423931	0	0	0	2.33928	8.76525	17.8813	0	9.66194	4.06934e-09	10.1817	up
RcHm_v2.0_Chr7g0193041	1.68482	5.316	2.11834	0.270153	0.015373	0	3.03972	0.0951753	0.00155442	-4.85603	down
RcHm_v2.0_Chr5g0077911	2.41768	0.979199	0.330674	58.5763	142.981	103.648	1.24252	101.735	3.69375e-16	6.4981	up
RcHm_v2.0_Chr5g0025981	1.37016	1.54001	3.03859	3.52239	7.22851	33.1453	1.98292	14.6321	0.00498268	3.21402	up
RcHm_v2.0_Chr5g0000401	1.01294	0.887754	1.43677	7.81604	12.6686	58.7944	1.11249	26.4263	4.83614e-07	4.88347	up
RcHm_v2.0_Chr5g0047611	3.50923	1.37679	2.87084	5.42439	8.08805	9.70149	2.58562	7.73798	0.00859973	1.7781	up
RcHm_v2.0_Chr2g0152581	0.047903	0.044484	0	1.21649	1.16589	5.9587	0.0307957	2.78036	1.86009e-07	6.53109	up
RcHm_v2.0_Chr6g0309771	13.7878	13.0645	9.99647	2.36694	2.95133	3.68641	12.2829	3.00156	8.3814e-05	-1.83641	down
RcHm_v2.0_Chr7g0191831	46.3234	34.0375	18.5029	114.313	95.3689	68.6269	32.9546	92.7697	0.00298352	1.62764	up
RcHm_v2.0_Chr2g0154001	8.652	31.5199	26.2171	1.85807	0.413049	0.045988	22.1297	0.77237	7.3356e-05	-4.746	down
RcHm_v2.0_Chr7g0239121	0.043175	0.085878	0.095956	0.398984	1.03114	4.12116	0.075003	1.85043	1.4386e-05	4.8433	up
RcHm_v2.0_Chr6g0279801	0.863913	1.07591	1.46082	5.83763	8.57139	4.04584	1.13355	6.15162	1.9421e-09	2.567	up
RcHm_v2.0_Chr5g0026371	5.11776	5.5947	9.15072	14.3805	26.1633	45.6002	6.62106	28.7146	0.0010458	2.36656	up
RcHm_v2.0_Chr5g0016881	0.173614	0.170798	0.612376	1.56318	2.43154	4.45445	0.318929	2.81639	0.000116847	3.36149	up
RcHm_v2.0_Chr6g0248591	0.502546	0.494291	0.893113	2.09251	3.1509	3.6567	0.629983	2.9667	2.33431e-05	2.41986	up
RcHm_v2.0_Chr6g0283711	6.94777	5.17797	4.02572	17.3386	31.9999	258.49	5.38382	102.609	0.00013847	4.59323	up
RcHm_v2.0_Chr5g0000611	6.97669	17.4443	23.9777	1.27929	3.10636	0.278981	16.1329	1.55488	0.000756803	-3.28605	down
RcHm_v2.0_Chr5g0021401	1.56402	1.92144	3.26951	13.4551	27.7169	61.2407	2.25166	34.1376	7.44083e-08	4.19541	up
RcHm_v2.0_Chr4g0391141	9.01402	10.7265	19.4455	38.1378	51.9343	249.422	13.062	113.165	0.000844515	3.43934	up
RcHm_v2.0_Chr1g0379411	3.88717	3.09394	3.80868	11.1528	11.8143	50.9196	3.59659	24.6289	0.00093014	3.07411	up
RcHm_v2.0_Chr2g0113001	4.55026	6.27353	15.6032	25.3198	64.0403	203.249	8.80898	97.5363	0.00035193	3.78313	up
RcHm_v2.0_Chr1g0328401	0.735187	0.659562	1.17552	1.77862	4.89143	6.16261	0.856755	4.27755	0.00130708	2.53926	up
RcHm_v2.0_Chr7g0183251	6.01971	6.45796	8.54998	1.31715	2.38032	2.1352	7.00922	1.94422	0.000307132	-1.65907	down
RcHm_v2.0_Chr1g0339771	2.12307	3.63337	2.17482	5.84669	6.80048	10.5019	2.64376	7.71637	0.00610001	1.75295	up
RcHm_v2.0_Chr4g0415131	0.227107	0.536007	0.782662	8.07696	11.4241	194.821	0.515259	71.4407	1.78555e-08	7.48406	up
RcHm_v2.0_Chr2g0136841	39.4905	61.3871	15.2943	0.972402	0.233057	0	38.724	0.40182	8.21693e-07	-6.50227	down
RcHm_v2.0_Chr7g0177891	0.076056	0.295688	0.03225	1.54096	1.22689	28.3093	0.134665	10.3591	1.85346e-05	6.57509	up
RcHm_v2.0_Chr6g0300161	0.152742	0.024336	0.117936	1.97149	2.60982	5.46698	0.098338	3.34943	2.80542e-09	5.2471	up
RcHm_v2.0_Chr5g0050721	126.507	237.895	84.6031	31.4781	24.368	3.15686	149.669	19.6676	0.00332443	-2.85901	down
RcHm_v2.0_Chr2g0106731	1.29216	1.95484	0.887665	12.006	4.36855	137.643	1.37822	51.3392	4.77465e-05	5.57023	up
RcHm_v2.0_Chr2g0161681	58.3627	49.0158	67.5559	118.831	108.883	122.603	58.3115	116.772	0.000526398	1.18574	up
RcHm_v2.0_Chr6g0269431	0.362212	0.322932	0.630728	0.736133	1.84281	1.79551	0.438624	1.45815	0.00859973	1.9373	up
RcHm_v2.0_Chr6g0281421	0.501765	2.72317	2.65376	7.87444	12.4796	26.2268	1.95957	15.527	0.00069134	3.25041	up
RcHm_v2.0_Chr6g0283271	4.70075	2.59497	3.17366	37.9443	99.149	67.8568	3.4898	68.3167	2.68614e-17	4.45099	up
RcHm_v2.0_Chr7g0204121	1.76562	1.62027	2.72476	4.00539	6.3049	6.88869	2.03688	5.73299	0.00254772	1.68996	up
RcHm_v2.0_Chr6g0283301	0.442994	0.218946	0.446545	2.64159	4.38058	46.1716	0.369495	17.7312	2.99176e-06	5.89478	up
RcHm_v2.0_Chr6g0299521	91.4927	85.6758	75.3768	195.539	160.435	117.256	84.1817	157.743	0.000425612	1.04889	up
RcHm_v2.0_Chr6g0300111	0.028191	0.039815	0	1.44399	1.26985	1.96339	0.0226687	1.55908	5.16043e-11	6.25676	up
RcHm_v2.0_Chr5g0043321	17.2729	30.6827	44.1576	1.11446	4.59665	0.775758	30.7044	2.16229	4.31406e-06	-3.72573	down
RcHm_v2.0_Chr4g0444931	20.0797	17.9221	26.767	3.37034	2.77745	1.68265	21.5896	2.61015	2.14353e-17	-2.90808	down
RcHm_v2.0_Chr4g0406221	160.721	50.0325	133.719	1611.67	1172.25	269.907	114.824	1017.94	7.84667e-05	3.2297	up
RcHm_v2.0_Chr1g0357211	1.52815	0.642098	1.50018	3.14547	4.78468	5.6167	1.22348	4.51562	0.00158179	2.07706	up
RcHm_v2.0_Chr3g0460651	193.302	874.967	852.661	90.2578	104.552	14.3306	640.31	69.7133	0.00141643	-3.11291	down
RcHm_v2.0_Chr2g0153111	47.2072	109.284	37.4386	14.6012	8.66637	2.44193	64.6432	8.56982	0.000756035	-2.82589	down
RcHm_v2.0_Chr4g0429381	2.40161	1.42773	9.88589	43.0792	152.9	400.081	4.57174	198.687	2.73834e-07	5.74802	up
RcHm_v2.0_Chr1g0357691	0.202738	0.043572	0.181111	1.11696	2.85158	23.6965	0.142474	9.22168	1.81684e-06	6.27205	up
RcHm_v2.0_Chr5g0005101	1.83851	1.72285	2.04699	3.8157	4.53347	2.95541	1.86945	3.76819	2.21074e-05	1.15925	up
RcHm_v2.0_Chr6g0285151	2.78445	3.17268	8.45364	15.6177	81.249	18.4492	4.80359	38.4386	0.000713157	3.11006	up
RcHm_v2.0_Chr7g0185111	0.275637	0.128085	0.122048	1.03062	0.947088	7.70158	0.175257	3.22643	0.000241531	4.44124	up
RcHm_v2.0_Chr5g0033881	5.54488	3.30631	5.60605	30.4773	63.2977	44.1849	4.81908	45.9866	6.35501e-14	3.42044	up
RcHm_v2.0_Chr3g0495951	2.40972	1.69512	1.00692	26.6744	72.5228	676.839	1.70392	258.679	6.66347e-10	7.58951	up
RcHm_v2.0_Chr2g0155401	1.29246	0.987832	2.36666	3.87012	12.9413	6.72298	1.54898	7.84479	0.000382003	2.49379	up
RcHm_v2.0_Chr1g0367631	1.2224	0.715401	2.22354	8.30304	7.3925	11.2181	1.38711	8.9712	1.61497e-05	2.86027	up
RcHm_v2.0_Chr6g0254771	60.2351	32.4142	87.5171	189.628	442.27	334.486	60.0554	322.128	2.25047e-05	2.60333	up
RcHm_v2.0_Chr3g0485691	4.22447	2.51805	15.6185	34.8214	41.4505	56.0962	7.45368	44.1227	0.00198711	2.78898	up
RcHm_v2.0_Chr5g0065621	0.17852	0.220588	0.169991	0.678483	0.615246	2.81886	0.1897	1.37086	0.00321601	3.09782	up
RcHm_v2.0_Chr1g0329881	18.1494	16.7599	28.02	36.7461	79.8882	279.807	20.9764	132.147	0.00393364	2.96466	up
RcHm_v2.0_Chr1g0383441	0	0.185321	0	1.82737	2.95539	44.5196	0.0617737	16.4341	0.00466616	8.34677	up
RcHm_v2.0_Chr7g0196271	11.0832	21.5033	30.3161	58.4651	77.1559	153.387	20.9675	96.3359	0.00111631	2.45545	up
RcHm_v2.0_Chr3g0496681	12.5021	13.7878	5.92978	53.5129	138.227	303.995	10.7399	165.245	7.88191e-07	4.20869	up
RcHm_v2.0_Chr4g0443991	80.6836	110.908	74.6679	30.5751	5.79295	4.49769	88.7533	13.6219	0.00551902	-2.60116	down
RcHm_v2.0_Chr7g0237051	5.10073	3.59184	3.27269	30.0905	19.4411	216.343	3.98842	88.6247	1.4386e-05	4.80989	up
RcHm_v2.0_Chr4g0396351	39.9958	49.1048	42.7556	95.542	139.889	199.627	43.9521	145.019	0.000253129	1.94236	up
RcHm_v2.0_Chr3g0480151	8.34261	11.6798	14.2284	5.85503	3.92042	2.90104	11.4169	4.2255	0.00570489	-1.2851	down
RcHm_v2.0_Chr1g0373841	1.2655	0.764025	1.1594	11.6187	16.3714	23.4613	1.06298	17.1505	3.12189e-14	4.21493	up
RcHm_v2.0_Chr6g0307431	1.90443	12.7503	7.55479	0.9292	1.84785	0.81334	7.40316	1.1968	0.00879928	-2.4658	down
RcHm_v2.0_Chr4g0391021	0.177879	0	0	8.43014	7.18375	219.945	0.059293	78.5198	0.000185869	10.5981	up
RcHm_v2.0_Chr1g0348371	1.0715	1.33794	1.57174	0.522152	0.5071	0.227303	1.32706	0.418852	0.00104458	-1.52713	down
RcHm_v2.0_Chr3g0465361	2.52322	5.9486	5.23662	11.3116	18.7712	49.8568	4.56948	26.6465	0.00141581	2.8273	up
RcHm_v2.0_Chr6g0310951	16.5346	10.8085	2.85841	2.14123	1.27637	0.412631	10.0672	1.27674	0.00691177	-2.87577	down
RcHm_v2.0_Chr7g0232591	2.60069	22.9966	27.7916	0.38969	1.36823	0	17.7963	0.585975	0.00321815	-4.84173	down
RcHm_v2.0_Chr4g0423941	2435.1	3057.83	5273.95	13149.4	17620.8	18174	3588.96	16314.7	5.97741e-07	2.38184	up
RcHm_v2.0_Chr2g0089571	5.91017	8.99658	17.1239	4.11363	3.02002	1.95516	10.6769	3.0296	0.00905278	-1.66936	down
RcHm_v2.0_Chr4g0396161	39.7791	29.1908	21.2799	12.4337	6.62839	6.78203	30.0833	8.6147	0.00148569	-1.65673	down
RcHm_v2.0_Chr1g0325321	0.271037	0.416755	0.715959	3.14543	3.363	80.4455	0.467917	28.9846	9.71757e-06	6.30872	up
RcHm_v2.0_Chr2g0119331	2.17015	2.40848	2.98497	5.37627	5.27487	64.466	2.5212	25.039	0.00646841	3.65963	up
RcHm_v2.0_Chr4g0444641	0.930257	0.375052	0.139476	14.059	0.508847	27.8631	0.481595	14.1436	0.000372028	5.13672	up
RcHm_v2.0_Chr5g0011061	2.50021	2.13728	2.88945	0.373934	0.609494	0.450476	2.50898	0.477968	1.03001e-07	-2.21849	down
RcHm_v2.0_Chr2g0160251	3.16773	1.03054	2.27178	38.1731	74.2257	27.3943	2.15668	46.5977	2.82812e-14	4.53632	up
RcHm_v2.0_Chr5g0018981	0.08006	0	0.225748	2.09048	1.27851	3.00992	0.101936	2.12631	0.000103345	4.48621	up
RcHm_v2.0_Chr4g0423691	126.162	67.0187	200.531	1476.97	3807.37	7823.9	131.237	4369.41	9.04896e-11	5.32999	up
RcHm_v2.0_Chr7g0216231	0.843131	1.90273	1.85773	4.81307	11.133	3.01482	1.53453	6.3203	0.00270651	2.15178	up
RcHm_v2.0_Chr3g0463591	24.0444	24.5933	60.6301	1.71472	4.06981	2.10185	36.4226	2.6288	1.40093e-09	-3.629	down
RcHm_v2.0_Chr1g0374361	0.150743	0.25117	0.291338	2.55898	2.82688	7.44306	0.231084	4.27631	8.53141e-10	4.45338	up
RcHm_v2.0_Chr7g0196281	0.388703	0.482048	1.46035	9.46554	14.7908	29.1321	0.777035	17.7962	6.95262e-09	4.75651	up
RcHm_v2.0_Chr7g0213371	24.8202	22.2432	15.0459	9.90954	8.03074	4.80166	20.7031	7.58065	0.00411327	-1.32208	down
RcHm_v2.0_Chr2g0119391	9.52116	13.7195	15.8515	30.3447	28.6656	296.803	13.0307	118.604	0.00444122	3.54023	up
RcHm_v2.0_Chr4g0423711	146.992	153.526	283.155	658.467	578.453	1183.9	194.558	806.941	0.00026088	2.29256	up
RcHm_v2.0_Chr6g0303501	17.0728	31.1699	31.8083	10.04	5.11008	1.74736	26.6837	5.63247	0.0062209	-2.14192	down
RcHm_v2.0_Chr6g0251221	0.648846	1.21294	0.79718	5.68891	2.93879	52.244	0.886322	20.2906	0.000122573	4.85601	up
RcHm_v2.0_Chr1g0339361	0.99481	0.81592	0.958464	19.4974	42.6641	79.0634	0.923065	47.075	1.34442e-18	5.91747	up
RcHm_v2.0_Chr3g0469191	0	0.048586	0.046511	1.16031	3.33698	6.76585	0.031699	3.75438	6.26491e-10	6.99345	up
RcHm_v2.0_Chr6g0272471	14.9081	3.12119	17.1767	96.0313	43.9197	342.993	11.7353	160.981	0.000296245	4.08836	up
RcHm_v2.0_Chr2g0136241	0.757932	0.293885	0.496299	1.3273	1.42359	5.52	0.516039	2.75696	0.00727886	2.70021	up
RcHm_v2.0_Chr2g0141781	0.447244	0.729877	1.71187	9.05038	8.90286	25.4238	0.962997	14.459	4.33659e-07	4.18213	up
RcHm_v2.0_Chr2g0095881	8.72329	13.372	6.33453	2.13488	1.11433	0.142185	9.47661	1.13046	0.00196004	-2.9743	down
RcHm_v2.0_Chr2g0118591	0.16359	0.133096	0.226343	0.399305	0.912638	0.511326	0.174343	0.607756	0.00557894	1.92916	up
RcHm_v2.0_Chr1g0346011	2.76284	3.49088	3.51815	20.8552	22.9102	58.2197	3.25729	33.995	4.86424e-08	3.63794	up
RcHm_v2.0_Chr5g0009471	5.10065	5.73043	6.55524	12.5455	33.2865	75.8753	5.79544	40.5691	0.000374314	3.0851	up
RcHm_v2.0_Chr7g0236371	1.00577	0.864092	0.476738	3.34533	2.16227	3.06896	0.782201	2.85885	0.000257917	2.04696	up
RcHm_v2.0_Chr2g0119351	3.77541	5.83019	6.81911	12.2478	13.4544	135.271	5.4749	53.6579	0.0039476	3.64799	up
RcHm_v2.0_Chr3g0476941	3.79782	1.54018	2.55717	0.379915	0.099346	0.056291	2.63172	0.178517	1.65576e-05	-3.63547	down
RcHm_v2.0_Chr4g0429751	1.39794	2.67774	2.36209	0	0.14154	0.159581	2.14593	0.100374	4.88164e-05	-4.06782	down
RcHm_v2.0_Chr4g0423911	3.84413	5.26785	6.58087	19.6202	38.0519	318.845	5.23095	125.506	4.1181e-05	4.93804	up
RcHm_v2.0_Chr1g0316441	3.57383	19.9739	29.5003	46.6751	183.511	119.663	17.6827	116.617	0.00453624	2.91026	up
RcHm_v2.0_Chr1g0348141	126.423	207.463	79.4622	43.8384	25.8302	6.1163	137.783	25.2616	0.00812612	-2.36619	down
RcHm_v2.0_Chr4g0403461	1.84831	1.57982	2.54435	6.9116	10.0455	26.7851	1.99083	14.5807	6.02313e-05	3.14756	up
RcHm_v2.0_Chr6g0281471	9.45441	22.1579	25.2442	64.0417	118.682	386.815	18.9522	189.846	0.00014314	3.63013	up
RcHm_v2.0_Chr4g0421211	7.22782	3.30781	6.56885	0.860325	2.28104	0.595518	5.70149	1.24563	0.00532107	-2.08417	down
RcHm_v2.0_Chr1g0314931	10.5242	4.467	7.28392	1.0849	0.923001	0.185852	7.42503	0.731252	9.69734e-06	-3.23308	down
RcHm_v2.0_Chr2g0132511	1.88444	9.83883	14.1485	1.01731	0.885872	0.638218	8.62391	0.847134	0.000368509	-3.15123	down
RcHm_v2.0_Chr2g0134911	0.979693	1.05221	1.02564	0.143332	0.198661	0.201694	1.01918	0.181229	0.000178794	-2.25327	down
RcHm_v2.0_Chr3g0460641	178.204	792.122	881.366	65.0788	71.7571	12.4032	617.231	49.7463	8.98052e-05	-3.53901	down
RcHm_v2.0_Chr1g0381131	4.00511	1.30561	2.49872	11.1795	4.55587	25.2997	2.60315	13.6783	0.00859973	2.66318	up
RcHm_v2.0_Chr3g0464901	0.863998	0.187991	1.14509	5.85262	7.82673	12.5759	0.732361	8.75175	4.47356e-06	3.80389	up
RcHm_v2.0_Chr5g0017321	0	0.021872	0.119422	0.768995	0.458335	10.1361	0.047098	3.7878	0.000157161	6.58939	up
RcHm_v2.0_Chr2g0114491	0.247119	0.317203	0.871526	2.57396	7.48836	31.2864	0.478616	13.7829	5.65855e-06	5.15982	up
RcHm_v2.0_Chr7g0233021	28.0272	17.4488	30.4808	61.6102	115.311	126.394	25.3189	101.105	6.70744e-05	2.20149	up
RcHm_v2.0_Chr2g0086161	0.210718	0.112364	0	2.92649	16.0006	64.8602	0.107694	27.9291	8.78653e-09	8.32541	up
RcHm_v2.0_Chr7g0179751	4.28246	5.59652	4.60964	10.9479	15.1903	115.291	4.82954	47.1432	0.0023163	3.62575	up
RcHm_v2.0_Chr3g0451431	6.49756	4.59413	27.4146	42.756	82.09	544.835	12.8354	223.227	0.000750702	4.47872	up
RcHm_v2.0_Chr2g0096861	5.47584	8.45325	8.12656	3.41252	3.76913	2.45552	7.35189	3.21239	0.00406755	-1.04253	down
RcHm_v2.0_Chr2g0156601	55.7593	68.9131	56.9103	94.0589	305.756	165.438	60.5276	188.418	0.00317817	1.79316	up
RcHm_v2.0_Chr1g0333351	0.426005	0.422323	0.359074	2.92278	2.82328	14.7589	0.402467	6.83498	3.0587e-06	4.37541	up
RcHm_v2.0_Chr3g0455111	16.5078	13.4293	14.9672	63.2969	62.5049	326.671	14.9681	150.824	9.79873e-05	3.64336	up
RcHm_v2.0_Chr5g0005751	0.833271	0.108619	0.228812	5.79845	0.727474	4.58729	0.390234	3.7044	0.00744621	3.40666	up
RcHm_v2.0_Chr6g0246251	3.08099	10.6559	27.3704	0.775194	1.88065	0.505949	13.7024	1.05393	0.000362752	-3.5551	down
RcHm_v2.0_Chr4g0413621	39.4149	208.402	148.17	29.0815	8.37524	5.43557	131.996	14.2974	0.00148086	-3.08962	down
RcHm_v2.0_Chr1g0381851	3.45769	4.12166	3.50657	11.1165	14.7093	13.0085	3.69531	12.9448	1.50028e-09	1.98116	up
RcHm_v2.0_Chr1g0355771	32.5371	126.294	40.1	9.31036	7.15648	2.2807	66.3104	6.24918	4.87799e-05	-3.30398	down
RcHm_v2.0_Chr6g0274401	17.7581	21.4407	15.6191	54.5649	78.8844	552.632	18.2726	228.694	0.000386575	3.98316	up
RcHm_v2.0_Chr2g0174471	3.59309	8.08991	9.14926	29.8137	25.4263	279.109	6.94409	111.45	0.000317193	4.36285	up
RcHm_v2.0_Chr1g0334681	8.12852	6.27729	1.74862	0.927018	0.045084	0.077031	5.38481	0.349711	0.00511258	-3.84549	down
RcHm_v2.0_Chr5g0055131	79.7057	73.0818	77.1448	230.483	212.939	504.108	76.6441	315.843	0.000253307	2.28978	up
RcHm_v2.0_Chr2g0096771	49.9386	52.8311	95.2257	14.8612	21.7307	22.0078	65.9985	19.5332	0.00294802	-1.55929	down
RcHm_v2.0_Chr6g0291371	9.91295	9.10113	12.5864	17.5238	30.172	42.451	10.5335	30.0489	0.00522267	1.73738	up
RcHm_v2.0_Chr7g0179161	15.8104	13.4529	21.8444	30.8927	62.3718	48.6543	17.0359	47.3063	0.000874219	1.65285	up
RcHm_v2.0_Chr4g0390891	11.0536	15.9588	2.35512	46.765	507.509	1230.22	9.78919	594.833	5.78227e-07	6.20644	up
RcHm_v2.0_Chr5g0017121	0.192132	0.1307	0.266302	1.15337	2.5288	10.0364	0.196378	4.57284	1.21321e-05	4.74577	up
RcHm_v2.0_Chr4g0434681	1.1472	1.21876	2.03624	3.07356	4.19526	6.87823	1.4674	4.71568	0.0043034	1.91402	up
RcHm_v2.0_Chr4g0397051	6.81271	12.1212	7.80805	16.5239	30.1785	20.021	8.914	22.2411	0.00283767	1.48082	up
RcHm_v2.0_Chr7g0181241	4.24046	3.4079	6.28353	27.0747	85.7676	152.498	4.64396	88.447	1.23662e-08	4.51036	up
RcHm_v2.0_Chr6g0279671	0.895967	1.33657	1.64093	2.43751	3.93769	14.0201	1.29116	6.79842	0.00761183	2.69509	up
RcHm_v2.0_Chr4g0423641	1130	710.399	527.376	2127.83	5175.31	8887.3	789.259	5396.82	0.000143857	3.0146	up
RcHm_v2.0_Chr5g0023071	4.58264	6.84411	13.869	0.394905	0.585257	0.32014	8.43192	0.433434	3.2831e-13	-4.11288	down
RcHm_v2.0_Chr4g0437981	135.46	202.459	165.797	40.7236	51.334	16.8149	167.905	36.2908	1.63966e-05	-2.10043	down
RcHm_v2.0_Chr7g0243431	0.716603	0.527466	0.173352	9.05009	9.05018	22.7464	0.472474	13.6156	2.21844e-10	5.05688	up
RcHm_v2.0_Chr2g0126741	0.212055	0.750789	0.210474	1.37121	1.28525	12.3088	0.391106	4.98842	0.00269114	4.00591	up
RcHm_v2.0_Chr2g0108401	1.83164	6.83765	4.09745	1.00424	0.626017	0.772229	4.25558	0.800829	0.00466616	-2.21589	down
RcHm_v2.0_Chr7g0220401	2.92075	3.34103	7.95724	17.2852	12.2246	78.0097	4.73968	35.8398	0.00269991	3.24281	up
RcHm_v2.0_Chr2g0155911	5.73924	33.9129	41.6037	1.42931	2.97852	0.634711	27.0853	1.68085	2.49849e-05	-3.89316	down
RcHm_v2.0_Chr2g0141171	31.1525	70.9805	149.575	0.416058	3.24508	0.460772	83.9027	1.37397	3.27766e-09	-5.82305	down
RcHm_v2.0_Chr4g0428031	6.53138	4.28548	11.4143	17.6991	45.3313	39.8348	7.41037	34.2884	0.000446981	2.40728	up
RcHm_v2.0_Chr5g0075281	2.9148	5.34392	4.43421	28.7882	26.5578	16.1001	4.23098	23.8154	9.12874e-12	2.62667	up
RcHm_v2.0_Chr2g0161011	0.077235	0.022522	0.213658	0.72221	1.03569	3.14341	0.104472	1.63377	0.000310238	4.12113	up
RcHm_v2.0_Chr2g0108881	39.3619	47.6843	50.337	18.1881	10.7821	2.83245	45.7944	10.6009	0.00927107	-2.02035	down
RcHm_v2.0_Chr6g0284821	0.529896	1.15693	0.308955	0.023673	0	0	0.665259	0.007891	1.82615e-05	-6.02717	down
RcHm_v2.0_Chr1g0333431	2.37406	2.40206	3.68957	4.70957	8.64818	11.8534	2.8219	8.40372	0.00669317	1.79974	up
RcHm_v2.0_Chr4g0388611	0.631307	0.490919	0.197292	2.45712	5.70505	48.4967	0.439839	18.8863	7.75997e-06	5.74115	up
RcHm_v2.0_Chr5g0056841	2.58323	2.79671	4.59385	0	0.468183	0.06416	3.3246	0.177448	0.000374314	-3.977	down
RcHm_v2.0_Chr2g0135581	0.98854	4.271	4.45293	19.1962	16.2515	25.2542	3.23749	20.234	0.000129863	2.85656	up
RcHm_v2.0_Chr6g0276811	0.132848	0.119387	0.190833	1.65679	3.4842	36.5624	0.147689	13.9011	1.24316e-07	6.85706	up
RcHm_v2.0_Chr2g0148991	0.192944	0.475645	0.480254	2.82613	1.07547	17.6054	0.382948	7.16899	0.000251064	4.56222	up
RcHm_v2.0_Chr4g0408501	1.76984	4.09384	2.09889	12.6504	48.9561	309.812	2.65419	123.806	1.332e-06	5.88586	up
RcHm_v2.0_Chr5g0054941	0.467371	1.29829	1.09923	4.99298	8.54607	4.59483	0.954964	6.04462	4.30889e-07	2.80135	up
RcHm_v2.0_Chr1g0315551	0.072724	0.106656	0.107261	0.547026	1.49158	1.44852	0.095547	1.16238	1.74087e-07	3.69238	up
RcHm_v2.0_Chr7g0180091	3.97164	2.45993	4.38693	7.35383	14.4191	25.13	3.60617	15.6343	0.00206134	2.3633	up
RcHm_v2.0_Chr5g0018711	5.36953	11.5511	14.4169	1.5185	3.0776	2.73023	10.4458	2.44211	0.00452324	-1.89442	down
RcHm_v2.0_Chr5g0012251	5.715	6.23912	9.0091	20.6277	22.9394	84.4546	6.98774	42.6739	0.000843528	2.90592	up
RcHm_v2.0_Chr4g0442301	0.315763	0.883916	0.237704	3.83255	3.82016	77.9125	0.479128	28.5217	8.89606e-06	6.2446	up
RcHm_v2.0_Chr7g0202091	210.896	142.016	140.569	480.135	324.018	350.904	164.494	385.019	0.000812006	1.38871	up
RcHm_v2.0_Chr5g0015001	114.938	250.609	89.6827	48.8899	43.5981	14.797	151.743	35.7616	0.00744621	-1.98341	down
RcHm_v2.0_Chr3g0495941	0.495715	0.323755	0	3.6213	13.6127	160.672	0.273157	59.3019	0.00127806	8.06586	up
RcHm_v2.0_Chr1g0345971	0.237031	0.259632	0	1.13974	2.50585	1.97608	0.165554	1.87389	0.00363162	3.54373	up
RcHm_v2.0_Chr2g0101451	10.7053	6.14408	6.67984	0.421346	0.449573	0	7.84308	0.290306	9.71757e-06	-4.65174	down
RcHm_v2.0_Chr5g0021251	2.68514	3.10782	3.52494	5.17557	12.4676	8.12263	3.10597	8.58861	0.00165231	1.63317	up
RcHm_v2.0_Chr2g0165731	11.1687	11.4457	27.0393	50.3026	101.425	200.026	16.5512	117.251	0.000174155	3.09214	up
RcHm_v2.0_Chr2g0157371	66.528	45.7123	66.536	2.79177	5.8693	0.534273	59.5921	3.06511	1.3898e-07	-4.20543	down
RcHm_v2.0_Chr6g0312481	1.38207	0.508898	0.564493	3.2091	7.36773	4.33132	0.818487	4.96938	0.000147261	2.74127	up
RcHm_v2.0_Chr2g0093571	1.05192	1.26933	2.23197	6.29109	3.92994	32.0577	1.51774	14.0929	0.00125386	3.54324	up
RcHm_v2.0_Chr3g0470231	129.512	56.8676	46.44	1.82697	0	0.172341	77.6064	0.666437	3.32628e-07	-6.69281	down
RcHm_v2.0_Chr3g0467121	0.997159	1.1792	3.15903	0.182201	0.288131	0.132507	1.77846	0.200946	0.000231359	-2.94259	down
RcHm_v2.0_Chr4g0444801	0	0	0	1.64862	6.44852	163.117	0	57.0715	0.00016607	13.3312	up
RcHm_v2.0_Chr5g0055491	5.7362	4.94095	8.44122	16.8062	29.2938	273.958	6.37279	106.686	0.000404653	4.42438	up
RcHm_v2.0_Chr4g0417321	4.08726	6.99497	6.26607	2.06476	2.15255	1.22199	5.78277	1.8131	0.00020769	-1.52329	down
RcHm_v2.0_Chr2g0148011	4.3446	1.70301	2.08965	5.39835	31.0841	20.4045	2.71242	18.9623	0.00140869	2.95567	up
RcHm_v2.0_Chr6g0292071	1.36406	0.422943	0.119546	7.87194	7.27478	10.9012	0.635517	8.68265	4.87607e-05	3.94616	up
RcHm_v2.0_Chr5g0010001	0.543957	0.39919	1.0308	2.80999	5.57873	99.675	0.657984	36.0212	1.61045e-05	6.13702	up
RcHm_v2.0_Chr5g0065791	0.146716	0.325728	0.519337	1.00565	0.953609	3.67083	0.330594	1.8767	0.00946302	2.78467	up
RcHm_v2.0_Chr2g0096371	24.0032	65.0601	39.652	1.43728	0.775934	0.598689	42.9051	0.937302	8.81302e-23	-5.36266	down
RcHm_v2.0_Chr6g0311231	21.4244	15.836	14.0273	38.9159	35.4714	51.2594	17.0959	41.8822	0.00260115	1.48914	up
RcHm_v2.0_Chr4g0404991	335.499	312.387	240.38	161.333	119.631	86.5306	296.089	122.498	0.00341582	-1.13581	down
RcHm_v2.0_Chr5g0004561	2.0503	4.61824	3.97972	0.463632	0.619163	0	3.54942	0.360932	0.00620486	-3.22105	down
RcHm_v2.0_Chr1g0361861	223.363	150.689	158.749	36.8665	39.4416	22.0976	177.6	32.8019	1.36405e-11	-2.30618	down
RcHm_v2.0_Chr1g0349431	14.6352	13.7637	17.1739	37.9151	40.1953	30.1139	15.1909	36.0747	5.10089e-11	1.40428	up
RcHm_v2.0_Chr4g0429851	17.7967	9.09323	9.64469	34.9805	34.6748	305.258	12.1782	124.971	0.00212051	3.69185	up
RcHm_v2.0_Chr4g0408721	9.7439	7.77487	12.3209	26.32	47.3727	326.521	9.94657	133.404	0.000427591	4.08879	up
RcHm_v2.0_Chr1g0365021	30.3341	52.1563	34.0883	7.12211	12.8091	5.14474	38.8596	8.35864	2.00949e-05	-2.08741	down
RcHm_v2.0_Chr5g0014611	0.286088	0.149467	0.076081	5.53321	1.57112	5.77192	0.170545	4.29208	3.05287e-07	4.7249	up
RcHm_v2.0_Chr6g0271521	743.593	702.976	742.096	2176.26	1454.84	1316.91	729.555	1649.33	1.5131e-05	1.32985	up
RcHm_v2.0_Chr6g0301451	10.4127	23.4923	19.3188	5.03172	5.7403	2.46707	17.7413	4.41303	0.000404762	-1.87883	down
RcHm_v2.0_Chr6g0296631	0	0.118284	0	1.3805	3.98982	35.385	0.039428	13.5851	0.00330141	8.76432	up
RcHm_v2.0_Chr5g0073111	1.8237	1.12145	2.48014	5.98001	3.85144	17.2547	1.80843	9.02873	0.00661141	2.59415	up
RcHm_v2.0_Chr3g0469171	0.185072	0.868738	0.886979	4.88633	3.5697	47.0903	0.64693	18.5154	6.0306e-05	5.19052	up
RcHm_v2.0_Chr6g0302641	17.2494	59.2136	41.6293	6.01891	6.29368	7.62396	39.3641	6.64552	0.000171179	-2.36366	down
RcHm_v2.0_Chr3g0452361	16.2357	11.4626	7.87836	46.6171	87.5064	53.0609	11.8589	62.3948	1.84538e-07	2.54014	up
RcHm_v2.0_Chr4g0443161	11.1297	5.61309	6.90463	21.0081	32.2627	122.238	7.88247	58.5028	0.00114124	3.18714	up
RcHm_v2.0_Chr6g0287691	22.8777	21.2456	27.076	35.9217	101.68	76.4716	23.7331	71.3579	0.0026397	1.76954	up
RcHm_v2.0_Chr7g0199421	5.5145	11.4736	10.3845	1.20979	0.848802	0.814087	9.1242	0.957559	4.39303e-12	-3.07421	down
RcHm_v2.0_Chr4g0434531	1.9802	2.21531	2.83933	4.99275	4.04044	7.05112	2.34494	5.36144	0.00979256	1.41028	up
RcHm_v2.0_Chr7g0234341	2.28564	10.7813	5.83725	1.56692	1.25204	0.794327	6.3014	1.20443	0.00629623	-2.22916	down
RcHm_v2.0_Chr1g0337191	18.6259	38.5355	44.9781	3.66632	9.83792	4.79612	34.0465	6.10012	0.000198257	-2.32502	down
RcHm_v2.0_Chr5g0059731	1.40851	3.23434	2.40528	0.249163	0.066687	0	2.34938	0.105283	6.66414e-05	-4.25363	down
RcHm_v2.0_Chr2g0105601	32.8136	58.7996	31.3021	119.509	76.7759	178.439	40.9717	124.908	0.00729272	1.83698	up
RcHm_v2.0_Chr5g0062511	10.0876	8.84271	8.29978	1.82297	1.44239	1.00186	9.0767	1.42241	2.38719e-15	-2.52842	down
RcHm_v2.0_Chr2g0152531	167.879	160.65	128.864	77.2284	50.3177	22.8994	152.464	50.1485	0.00946302	-1.49615	down
RcHm_v2.0_Chr5g0025091	0.626678	0.290228	0.275837	6.31196	5.50176	12.1299	0.397581	7.9812	8.90182e-12	4.52615	up
RcHm_v2.0_Chr2g0105451	15.2694	14.5359	8.89258	4.67709	1.81846	1.05106	12.8993	2.51553	0.0020944	-2.24283	down
RcHm_v2.0_Chr5g0047981	7.7631	4.08097	8.18197	12.2421	19.4199	21.2461	6.67535	17.6361	0.00745413	1.5986	up
RcHm_v2.0_Chr5g0004161	0.332957	0.418259	0.376775	1.87348	5.48398	41.6392	0.375997	16.3322	1.47056e-06	5.79052	up
RcHm_v2.0_Chr2g0094761	2.92085	0.46878	0.38822	21.9713	154.017	644.668	1.25928	273.552	1.35243e-09	8.04478	up
RcHm_v2.0_Chr6g0257061	2.83368	2.607	3.9347	5.4519	9.63517	8.28895	3.12513	7.79201	0.00250508	1.49815	up
RcHm_v2.0_Chr4g0396391	36.6477	35.8406	34.5258	76.8959	113.718	139.821	35.6714	110.145	9.21105e-05	1.83179	up
RcHm_v2.0_Chr5g0019311	0.537864	0.604835	2.3801	7.87478	29.4545	150.899	1.17427	62.7428	8.49392e-07	6.0855	up
RcHm_v2.0_Chr5g0044071	2.37484	10.4457	10.474	0.302839	0.323282	0.100692	7.76483	0.242271	2.59273e-10	-4.8196	down
RcHm_v2.0_Chr2g0154341	0.281601	0.181624	0.218612	0.561906	0.387562	12.4379	0.227279	4.46245	0.00252416	4.66829	up
RcHm_v2.0_Chr1g0364431	25.4541	16.9516	19.5207	7.87202	5.13258	2.64819	20.6421	5.21759	0.000289795	-1.86854	down
RcHm_v2.0_Chr2g0158731	3.03673	1.68795	2.55136	5.97642	5.00367	36.2808	2.42535	15.7536	0.00811037	3.02177	up
RcHm_v2.0_Chr3g0477281	1.06397	0.97509	0.267809	17.0075	6.0056	21.6125	0.768957	14.8752	6.11021e-08	4.46965	up
RcHm_v2.0_Chr5g0017271	2.461	6.41497	9.04197	0.988824	0.4276	0.058309	5.97265	0.491578	0.00106095	-3.50475	down
RcHm_v2.0_Chr7g0191951	8.66765	12.2436	29.7931	55.8616	56.9984	52.2635	16.9015	55.0412	0.00395022	1.88703	up
RcHm_v2.0_Chr5g0003801	0.639626	2.90242	2.85058	4.92354	5.68713	60.2981	2.13088	23.6362	0.00607974	3.83387	up
RcHm_v2.0_Chr3g0458761	570.535	649.54	747.252	212.496	204.439	114.382	655.776	177.106	6.11992e-09	-1.75354	down
RcHm_v2.0_Chr5g0036421	0.460002	1.1119	2.95014	0.209439	0.233936	0.138226	1.50735	0.193867	0.00318951	-2.74608	down
RcHm_v2.0_Chr5g0041011	2.30079	5.95292	8.76687	1.23755	1.54518	0.59235	5.67353	1.12503	0.00384698	-2.19242	down
RcHm_v2.0_Chr5g0010791	3.58855	1.96456	1.89975	0.784631	0.733467	0.418783	2.48428	0.645627	0.00990952	-1.80441	down
RcHm_v2.0_Chr7g0210591	0.23202	0.295493	0.355887	0.583962	0.911223	0.541433	0.294467	0.678873	0.00445004	1.35072	up
RcHm_v2.0_Chr7g0198751	74.9989	49.1197	38.9517	482.99	324.357	192.773	54.3568	333.373	2.55678e-08	2.73412	up
RcHm_v2.0_Chr3g0464261	38.6923	37.9419	15.6918	11.2985	8.70616	5.37456	30.7753	8.45973	0.00447561	-1.73817	down
RcHm_v2.0_Chr3g0466771	2.07762	2.28704	3.33395	0.305259	1.0047	0.494472	2.56621	0.601477	0.00675995	-1.90488	down
RcHm_v2.0_Chr2g0168051	0.213985	0.173158	0.304287	1.47254	3.78769	13.6187	0.230477	6.29299	7.95053e-07	5.05305	up
RcHm_v2.0_Chr5g0028601	12.6027	9.40372	13.323	37.0275	23.5013	142.068	11.7765	67.5324	0.00412128	2.8257	up
RcHm_v2.0_Chr1g0361151	40.6823	29.8262	44.8979	71.2263	131.275	68.9269	38.4688	90.476	0.00188757	1.3774	up
RcHm_v2.0_Chr5g0046231	2.64187	2.35852	5.30705	8.17492	9.86216	16.3451	3.43582	11.4607	0.00428475	1.96981	up
RcHm_v2.0_Chr1g0345941	0.020377	0.130226	0.02672	0.418169	0.850488	2.84237	0.0591077	1.37034	9.80277e-05	4.68978	up
RcHm_v2.0_Chr3g0479281	2.18216	2.6722	1.41907	4.58684	5.2172	4.27738	2.09114	4.69381	0.00462143	1.32387	up
RcHm_v2.0_Chr7g0203571	2.47611	3.61676	3.60294	0.670945	1.12592	0.52423	3.23194	0.773697	9.69734e-06	-1.91416	down
RcHm_v2.0_Chr5g0055121	161.471	141.752	137.341	396.363	366.477	702.108	146.855	488.316	0.000318635	1.96021	up
RcHm_v2.0_Chr3g0451781	0.29566	1.10213	1.63031	5.92881	6.35028	56.6297	1.00937	22.9696	0.00013447	4.83592	up
RcHm_v2.0_Chr6g0297001	2.16642	1.42545	2.31095	0.527043	0.547732	0.355563	1.96761	0.476779	0.00128383	-1.86936	down
RcHm_v2.0_Chr5g0006341	5.09495	3.16936	3.2571	13.5959	10.8285	35.0867	3.84047	19.837	0.000728589	2.62951	up
RcHm_v2.0_Chr4g0429311	6.33969	8.97966	7.7254	51.0326	22.9007	28.8481	7.68159	34.2605	4.85624e-07	2.31878	up
RcHm_v2.0_Chr2g0107741	6.30095	9.24533	8.41083	2.67396	4.00524	2.98575	7.9857	3.22165	0.00412128	-1.14171	down
RcHm_v2.0_Chr1g0378151	0.273158	0.330684	0.83496	5.67001	2.12372	17.6932	0.479601	8.49566	1.63966e-05	4.44377	up
RcHm_v2.0_Chr7g0177711	32.8546	24.1047	21.5196	54.5294	69.1948	84.1913	26.1597	69.3052	0.000920418	1.60086	up
RcHm_v2.0_Chr5g0017111	0.519424	0.558797	1.20915	3.74892	7.0897	35.8045	0.762458	15.5477	5.99796e-05	4.6213	up
RcHm_v2.0_Chr7g0224191	12.6876	7.17546	8.56059	0.872422	1.94904	2.8454	9.47454	1.88895	0.00629384	-2.09692	down
RcHm_v2.0_Chr6g0254841	10.4464	9.72808	3.58276	105.423	77.9604	62.6137	7.91908	81.9992	1.16297e-10	3.50494	up
RcHm_v2.0_Chr6g0306681	0.778668	0.575554	0.317278	3.00101	3.92721	20.4183	0.557167	9.11551	2.54235e-05	4.33116	up
RcHm_v2.0_Chr5g0077331	53.2871	128.886	107.308	3.69588	21.6667	3.56317	96.4939	9.64191	0.000420496	-3.22962	down
RcHm_v2.0_Chr6g0278131	10.9198	20.7485	19.4247	36.1335	38.3411	51.5915	17.031	42.022	0.00458115	1.51182	up
RcHm_v2.0_Chr7g0192341	1.38341	2.33094	2.21633	5.89656	2.30983	41.9	1.97689	16.7021	0.00983085	3.43352	up
RcHm_v2.0_Chr2g0132211	5.3618	6.05545	5.88148	10.8462	16.4364	12.9977	5.76624	13.4268	2.84788e-05	1.38863	up
RcHm_v2.0_Chr6g0254241	2.39819	19.6832	21.4822	1.08391	1.49962	0.150831	14.5212	0.911454	0.000614868	-3.88981	down
RcHm_v2.0_Chr5g0018521	7.4848	31.0935	23.2521	63.4488	43.7739	364.735	20.6101	157.319	0.0079836	3.27098	up
RcHm_v2.0_Chr1g0369321	1.51206	1.94885	2.21872	0.363736	0.034142	0.162829	1.89321	0.186902	0.000448067	-3.11019	down
RcHm_v2.0_Chr5g0018191	1.49194	0.715562	1.10939	15.7935	80.4135	768.681	1.10563	288.296	1.22073e-10	8.37594	up
RcHm_v2.0_Chr6g0291351	6.31645	5.25497	4.98473	16.4972	23.5531	63.583	5.51871	34.5444	0.00020769	2.91399	up
RcHm_v2.0_Chr7g0237881	5.60999	10.8662	13.5286	33.9252	31.6211	302.324	10.0016	122.624	0.000920418	3.96936	up
RcHm_v2.0_Chr5g0015021	0.118156	0.151252	0.089771	1.98277	2.09615	4.67814	0.119726	2.91902	6.46467e-11	4.73206	up
RcHm_v2.0_Chr1g0313371	0.122592	0.664808	0.817252	5.41281	1.72458	24.2395	0.534884	10.459	0.000403908	4.59902	up
RcHm_v2.0_Chr6g0303311	0.694981	0.459975	0.6825	1.58945	2.94057	10.6755	0.612485	5.0685	0.00110899	3.32928	up
RcHm_v2.0_Chr2g0126351	1.13287	0.966883	2.18822	3.24811	3.94849	28.0634	1.42933	11.7533	0.00542266	3.37418	up
RcHm_v2.0_Chr7g0201401	19.7542	23.3987	59.0709	227.881	675.613	1655.06	34.0746	852.852	1.22731e-07	4.94202	up
RcHm_v2.0_Chr6g0308011	0.044046	0.086725	0.07998	0.446871	0.616216	0.921122	0.0702503	0.661403	9.62381e-06	3.35299	up
RcHm_v2.0_Chr2g0118321	0.22484	0.277589	0.159202	0.912895	1.15462	4.24827	0.220544	2.10526	0.000274046	3.49961	up
RcHm_v2.0_Chr5g0067291	0.847891	1.5818	2.71905	7.29082	10.5347	9.49307	1.71625	9.1062	9.35083e-06	2.59356	up
RcHm_v2.0_Chr6g0295881	2.9138	3.03613	3.72155	4.89129	11.4808	6.8308	3.22383	7.73428	0.00610001	1.42086	up
RcHm_v2.0_Chr6g0279841	1.24202	1.10322	1.16851	40.8866	15.0735	60.7488	1.17125	38.903	2.85994e-15	5.28732	up
RcHm_v2.0_Chr6g0305641	37.4648	68.0281	164.783	7.08011	17.0353	3.06414	90.092	9.05983	0.000252523	-3.21132	down
RcHm_v2.0_Chr7g0180741	0.419125	0.226614	0.840963	2.97238	6.20908	51.9687	0.495567	20.3834	5.87836e-06	5.69599	up
RcHm_v2.0_Chr7g0205911	0.091097	0.168044	0.110538	0.688256	0.945081	0.580438	0.123226	0.737925	2.74896e-07	2.67345	up
RcHm_v2.0_Chr1g0321181	49.293	200.794	815.609	25.7869	14.564	2.78525	355.232	14.3787	0.000189912	-4.52301	down
RcHm_v2.0_Chr6g0254851	3.86497	1.6353	8.74822	16.6287	37.4414	34.4726	4.7495	29.5142	0.000689666	2.83796	up
RcHm_v2.0_Chr6g0300581	1.20592	0.942234	1.17657	8.7729	8.15677	29.2835	1.10824	15.4044	1.11039e-07	4.06923	up
RcHm_v2.0_Chr1g0367351	0.56869	0.940502	0.789622	2.3115	1.95756	4.15654	0.766271	2.80853	0.0010521	2.10633	up
RcHm_v2.0_Chr7g0183781	8.05042	14.0249	12.7164	4.5309	5.11118	2.78211	11.5973	4.1414	0.00129745	-1.34359	down
RcHm_v2.0_Chr1g0378941	1.5213	5.58092	31.1096	0.62072	0.669293	1.57236	12.7373	0.954125	0.00921809	-3.44531	down
RcHm_v2.0_Chr2g0128891	0.0522	0.70621	0.615168	2.00144	2.82827	18.5961	0.457859	7.80861	0.00150575	4.42156	up
RcHm_v2.0_Chr2g0093071	0.295451	0.239012	0.31609	2.05488	1.26172	2.89417	0.283518	2.07026	2.38154e-06	3.0732	up
RcHm_v2.0_Chr7g0196341	0.669642	2.72676	0.879498	3.76072	4.80159	172.095	1.4253	60.2191	0.000418635	5.77326	up
RcHm_v2.0_Chr4g0412911	23.837	28.8234	55.353	13.8751	13.2369	6.82707	36.0045	11.3131	0.00619867	-1.53297	down
RcHm_v2.0_Chr2g0160551	2.33313	4.34766	6.1347	0.884611	1.30353	0.706145	4.27183	0.964761	0.000402979	-1.98597	down
RcHm_v2.0_Chr7g0229921	1.60967	2.17265	2.16675	0.842651	0.595012	0.727912	1.98302	0.721858	0.0013906	-1.27155	down
RcHm_v2.0_Chr1g0339921	0.402583	0.27404	0.2188	1.32748	0.712654	2.01062	0.298474	1.35025	0.00414472	2.39487	up
RcHm_v2.0_Chr2g0095161	0.857641	2.25562	1.03329	8.89537	9.57531	51.7785	1.38218	23.4164	1.52886e-05	4.39398	up
RcHm_v2.0_Chr5g0046051	5.85649	3.28612	10.0817	25.4235	17.7396	57.5285	6.4081	33.5639	0.00171232	2.65659	up
RcHm_v2.0_Chr4g0425401	17.2246	73.1032	49.1596	4.45828	14.6573	2.06798	46.4958	7.06117	0.00928845	-2.63063	down
RcHm_v2.0_Chr6g0260831	81.1643	69.8945	97.3824	148.756	262.213	225.812	82.8138	212.26	0.00039961	1.54069	up
RcHm_v2.0_Chr5g0048471	113.911	134.07	174.547	28.5133	36.6382	6.86219	140.843	24.0046	0.000289795	-2.46353	down
RcHm_v2.0_Chr4g0431081	0	0	0	5.43179	7.25536	20.7013	0	11.1295	8.63865e-13	11.4112	up
RcHm_v2.0_Chr2g0138481	0.611363	0.380933	0.646459	1.4569	1.55295	3.1876	0.546252	2.06582	0.00519704	2.14638	up
RcHm_v2.0_Chr2g0142201	1.90233	1.01028	1.22334	0.564575	0.234315	0.329724	1.37865	0.376205	0.00805062	-1.70768	down
RcHm_v2.0_Chr7g0230071	3.0395	6.93323	4.51015	1.67998	1.74131	1.6053	4.82762	1.67553	0.00872155	-1.35238	down
RcHm_v2.0_Chr6g0265111	0.082026	0.021536	0.152804	2.25181	6.09868	39.4338	0.0854553	15.9281	1.24026e-09	7.65547	up
RcHm_v2.0_Chr6g0277701	1.49816	1.46485	1.68291	5.92545	5.79084	4.58795	1.54864	5.43475	3.7492e-16	1.96395	up
RcHm_v2.0_Chr6g0258291	1.66226	2.64042	2.40471	12.3069	9.39135	8.91682	2.23579	10.205	7.22582e-12	2.34988	up
RcHm_v2.0_Chr6g0280441	0	0.109368	0.23928	0.882026	3.03172	37.2595	0.116216	13.7244	0.00423183	7.21741	up
RcHm_v2.0_Chr4g0424251	3.96312	3.20486	5.53618	10.8147	16.0433	10.0567	4.23472	12.3049	2.09214e-05	1.69178	up
RcHm_v2.0_Chr6g0285041	4.42791	11.8318	5.92497	1.88262	0.844472	0.365217	7.39488	1.03077	0.000641032	-2.72548	down
RcHm_v2.0_Chr6g0299981	0.680989	2.65336	0.891633	0.048514	0.024777	0	1.40866	0.0244303	4.12016e-07	-5.70439	down
RcHm_v2.0_Chr6g0301241	1.2583	0.480067	2.24022	0.231053	0.112873	0.159981	1.32619	0.167969	0.00138351	-2.74719	down
RcHm_v2.0_Chr3g0484141	18.5785	13.5346	9.44414	198.828	83.3569	62.0496	13.8524	114.745	1.03001e-07	3.16559	up
RcHm_v2.0_Chr1g0372121	1.74295	2.21605	1.51932	3.22073	3.80594	3.57378	1.82611	3.53348	0.00520597	1.12304	up
RcHm_v2.0_Chr1g0333471	1.13284	0.867423	1.2633	2.38462	6.4241	6.26035	1.08785	5.02302	0.000155463	2.40421	up
RcHm_v2.0_Chr7g0198561	0.587846	0.801812	1.39359	3.53637	2.44631	9.19323	0.927751	5.05864	0.00374277	2.69833	up
RcHm_v2.0_Chr4g0391961	0.335816	0.995305	0.882049	2.11827	3.31322	17.1699	0.737723	7.5338	0.00120242	3.67959	up
RcHm_v2.0_Chr2g0090731	2.35168	1.94131	0.727141	1.37591	9.90675	99.3074	1.67338	36.8634	0.00216139	4.8123	up
RcHm_v2.0_Chr4g0445091	226.174	162.643	85.1592	33.3724	31.1837	5.48232	157.992	23.3461	0.00140482	-2.68904	down
RcHm_v2.0_Chr6g0293531	8.62254	11.1168	20.9889	34.8605	82.4716	390.18	13.5761	169.171	0.000401778	3.97381	up
RcHm_v2.0_Chr7g0185081	0	0.096651	0.209844	1.4075	0.977481	6.58851	0.102165	2.99116	0.000382003	5.15051	up
RcHm_v2.0_Chr3g0475021	2.53704	13.2786	3.19016	1.22643	0.107411	0.263589	6.33527	0.532476	0.00654293	-3.432	down
RcHm_v2.0_Chr7g0181171	2.08932	7.97084	13.1612	1.57713	0.830417	0.122331	7.74044	0.843292	0.00811037	-3.08524	down
RcHm_v2.0_Chr2g0088031	1.88115	1.35865	6.76834	13.645	50.5554	574.222	3.33605	212.808	1.00135e-05	6.37962	up
RcHm_v2.0_Chr7g0207711	0.937916	1.48697	1.67042	2.4301	3.29444	3.5246	1.3651	3.08305	0.00839287	1.36599	up
RcHm_v2.0_Chr6g0247731	0	0	0	1.21485	1.85386	25.2804	0	9.44971	0.000191458	11.2408	up
RcHm_v2.0_Chr7g0238181	0.574874	2.87552	1.05752	11.0735	10.4305	122.022	1.50264	47.8419	3.75112e-05	5.33257	up
RcHm_v2.0_Chr7g0211861	92.5119	80.3846	99.9519	29.3257	29.8932	19.119	90.9495	26.1126	6.49813e-12	-1.6568	down
RcHm_v2.0_Chr4g0442811	6.84216	15.0795	13.9494	3.88621	4.66197	2.97316	11.957	3.84045	0.00254281	-1.48274	down
RcHm_v2.0_Chr2g0088211	460.298	449.7	346.177	112.964	80.0204	11.3177	418.725	68.1007	0.00445409	-2.55077	down
RcHm_v2.0_Chr4g0395591	0.557827	0.252183	1.62987	6.32195	6.36567	2.63787	0.813292	5.1085	0.00197598	2.75895	up
RcHm_v2.0_Chr5g0061041	0.229608	0.224442	0.124729	1.12389	1.78016	6.87705	0.192926	3.26037	1.09744e-05	4.32913	up
RcHm_v2.0_Chr4g0396381	42.7377	50.0316	43.5962	96.0491	152.651	184.603	45.4552	144.434	0.00013847	1.87417	up
RcHm_v2.0_Chr2g0094071	1.55969	1.69027	1.92424	0.67084	0.752987	0.612108	1.72473	0.678645	0.00216139	-1.17117	down
RcHm_v2.0_Chr6g0245161	8.96717	23.8708	133.836	0.15635	1.19804	2.72399	55.558	1.35946	0.000301012	-5.03524	down
RcHm_v2.0_Chr6g0277711	34.387	37.1203	35.1678	83.9405	125.468	163.398	35.5584	124.269	2.76236e-05	2.01759	up
RcHm_v2.0_Chr1g0342361	2.21788	2.36955	4.04741	11.3032	35.3894	20.7157	2.87828	22.4694	9.26355e-08	3.12989	up
RcHm_v2.0_Chr3g0469861	2.09133	7.76799	21.7968	22.7925	138.196	108.172	10.5521	89.7203	0.00486548	3.30259	up
RcHm_v2.0_Chr2g0121501	1.6867	2.11813	3.69346	12.33	13.0525	11.0501	2.49943	12.1442	1.41566e-08	2.44972	up
RcHm_v2.0_Chr3g0455681	0.519911	1.16875	1.30251	3.7496	13.1787	20.2192	0.997059	12.3825	3.71278e-06	3.88507	up
RcHm_v2.0_Chr1g0374551	1.60101	1.39695	3.82959	14.3117	16.2801	133.874	2.27585	54.8219	1.70357e-05	4.93616	up
RcHm_v2.0_Chr5g0009951	0.932485	1.54389	0.979897	2.56795	2.28645	33.2577	1.15209	12.704	0.00490422	3.8196	up
RcHm_v2.0_Chr5g0066901	2.83436	2.39247	3.08854	6.89216	22.8346	6.58779	2.77179	12.1048	0.000708988	2.23823	up
RcHm_v2.0_Chr6g0264411	1.59526	2.35454	3.3569	4.48151	10.9672	14.8777	2.43556	10.1088	0.00287658	2.28419	up
RcHm_v2.0_Chr6g0295771	8.88787	5.78572	9.07441	31.9465	74.2398	116.944	7.916	74.3769	3.52389e-07	3.47216	up
RcHm_v2.0_Chr1g0374181	0.580686	0.365705	0.215144	2.66737	3.61441	21.5786	0.387178	9.2868	1.85346e-05	4.82186	up
RcHm_v2.0_Chr6g0266031	254.382	86.6605	58.6528	587.883	1094.9	385.99	133.232	689.592	0.00316831	2.47069	up
RcHm_v2.0_Chr3g0462911	0.36252	1.30764	0.494578	2.38098	1.19769	18.1728	0.721581	7.25049	0.00928845	3.66856	up
RcHm_v2.0_Chr2g0099421	84.966	91.2106	110.485	147.06	245.683	253.784	95.5539	215.509	0.00431429	1.3713	up
RcHm_v2.0_Chr4g0405811	0.155413	0.148858	0.788926	1.52334	2.11741	10.1747	0.364399	4.60517	0.00145179	3.98072	up
RcHm_v2.0_Chr6g0304801	15.4018	19.9895	16.6061	7.34175	5.8411	3.15061	17.3324	5.44449	0.000110216	-1.54277	down
RcHm_v2.0_Chr7g0209281	0	0	0	1.30017	6.41249	88.0089	0	31.9072	5.99796e-05	13.1705	up
RcHm_v2.0_Chr3g0482741	15.3038	13.0137	12.0391	45.4561	29.3155	65.8577	13.4522	46.8764	0.000403908	2.0229	up
RcHm_v2.0_Chr4g0392081	12.9781	17.9644	15.5694	25.6084	40.705	47.2328	15.504	37.8487	0.00444278	1.49103	up
RcHm_v2.0_Chr7g0228331	2.70198	0.275811	0	8.33747	237.619	423.346	0.992597	223.101	0.00215569	8.03624	up
RcHm_v2.0_Chr2g0101491	19.0309	15.1731	15.218	1.03117	1.02206	0.042999	16.474	0.698742	2.41688e-07	-4.46318	down
RcHm_v2.0_Chr3g0472061	22.1733	20.9341	27.9231	39.6178	55.4863	78.1908	23.6768	57.765	0.00675973	1.50628	up
RcHm_v2.0_Chr1g0317371	8.07654	7.45031	10.8206	25.1503	25.4971	36.1212	8.78248	28.9228	1.59082e-05	1.92576	up
RcHm_v2.0_Chr7g0193071	1.6481	2.70905	2.32117	0.60195	0.419049	0.112852	2.22611	0.37795	0.000462876	-2.43945	down
RcHm_v2.0_Chr5g0080321	0.230616	0.244433	0.466069	2.46884	3.88134	30.4011	0.313706	12.2504	2.92829e-06	5.60385	up
RcHm_v2.0_Chr4g0410071	8.46179	5.93247	17.3826	93.0071	669.13	2285.54	10.5923	1015.89	1.19325e-09	6.90894	up
RcHm_v2.0_Chr6g0308031	7.87934	8.9336	8.2995	19.6828	19.5111	14.4026	8.37081	17.8655	4.46301e-10	1.24592	up
RcHm_v2.0_Chr3g0456641	2.15209	1.93641	2.14618	0.429784	0.410208	0.281923	2.07823	0.373972	2.57319e-08	-2.28555	down
RcHm_v2.0_Chr4g0441341	21.5297	25.8595	50.1867	66.4444	89.185	88.0633	32.5253	81.2309	0.00768082	1.51499	up
RcHm_v2.0_Chr5g0000691	158.424	48.7491	39.4818	757.796	391.79	232.29	82.2184	460.625	0.00260115	2.58653	up
RcHm_v2.0_Chr5g0005341	0.194707	0.159665	0.383075	0.672924	1.40533	4.55911	0.245816	2.21245	0.00132961	3.44012	up
RcHm_v2.0_Chr2g0128091	364.786	42.1334	83.2706	21.7278	5.95912	3.04364	163.396	10.2435	0.000737712	-3.91848	down
RcHm_v2.0_Chr5g0042631	16.4911	11.9907	15.8702	28.0226	74.8276	29.6571	14.784	44.1691	0.00343517	1.70663	up
RcHm_v2.0_Chr1g0363951	2.17427	5.95387	6.0353	31.0514	27.4767	227.601	4.72115	95.3765	2.717e-05	4.67974	up
RcHm_v2.0_Chr3g0466461	139.133	292.27	661.522	12.4539	23.2817	3.86045	364.308	13.1987	1.48545e-08	-4.68663	down
RcHm_v2.0_Chr2g0165301	7.04583	5.66906	9.40612	23.1625	26.035	23.0013	7.37367	24.0663	1.48037e-08	1.87864	up
RcHm_v2.0_Chr4g0439661	85.6589	52.6045	39.8648	173.681	219.656	598.915	59.3761	330.751	0.000938838	2.7398	up
RcHm_v2.0_Chr2g0129071	385.695	195.967	141.826	624.501	665.935	1596.62	241.163	962.352	0.00783262	2.23869	up
RcHm_v2.0_Chr4g0394491	0.799863	6.44037	6.43002	0.062372	0.164402	0	4.55675	0.0755913	4.38395e-06	-5.67303	down
RcHm_v2.0_Chr7g0227931	4.38776	4.97602	12.962	16.1315	60.5333	27.6871	7.44191	34.784	0.00369156	2.38039	up
RcHm_v2.0_Chr2g0096621	0.133942	0.485809	0.566954	0.801059	1.48396	42.3368	0.395568	14.874	0.000556496	5.60976	up
RcHm_v2.0_Chr5g0043151	0	0.049049	0.063712	5.48682	6.63031	26.5183	0.037587	12.8785	4.49061e-14	8.53335	up
RcHm_v2.0_Chr2g0097151	0.294089	1.54161	1.30055	0.173911	0.061463	0.059945	1.04542	0.0984397	0.000844862	-3.18276	down
RcHm_v2.0_Chr4g0404721	0.230174	0.659738	1.22682	7.70448	9.90876	7.16979	0.705578	8.26101	2.28017e-08	3.70628	up
RcHm_v2.0_Chr4g0442651	2.27954	1.91778	1.01382	9.62686	16.8785	20.8459	1.73705	15.7838	1.51663e-08	3.38436	up
RcHm_v2.0_Chr7g0223691	0.187658	0.464074	0.254753	1.8085	1.73498	12.3759	0.302162	5.30646	5.91672e-05	4.4388	up
RcHm_v2.0_Chr3g0487151	4.78242	4.27604	3.44588	1.50012	1.21117	0.3574	4.16811	1.0229	0.00306851	-1.91481	down
RcHm_v2.0_Chr4g0386481	0	0	0	0.979831	1.3723	7.40021	0	3.25078	4.44141e-08	10.089	up
RcHm_v2.0_Chr5g0080411	0.380872	0.547585	1.18776	2.12582	2.65066	2.43127	0.705405	2.40258	0.00255369	1.94804	up
RcHm_v2.0_Chr2g0097671	5.39409	8.20309	6.90714	47.1564	42.3521	20.345	6.83477	36.6178	2.21844e-10	2.54236	up
RcHm_v2.0_Chr5g0014961	27.8793	53.1568	59.7978	16.3622	19.121	16.1031	46.9446	17.1954	0.00786147	-1.27363	down
RcHm_v2.0_Chr2g0101981	2.80549	6.81081	2.72529	0.682414	0.09086	0.03309	4.11386	0.268788	0.00139575	-3.79662	down
RcHm_v2.0_Chr1g0325051	1.96528	1.14036	2.40031	0.567592	0.427623	0.314908	1.83532	0.436708	0.000296245	-1.90536	down
RcHm_v2.0_Chr6g0255841	39.6078	53.6592	102.284	25.9332	15.0237	7.46944	65.1838	16.1421	0.00772421	-1.889	down
RcHm_v2.0_Chr2g0104491	3.45917	2.8935	2.57059	1.16093	1.0537	0.48735	2.97442	0.900659	0.00185097	-1.58169	down
RcHm_v2.0_Chr1g0353541	3.30044	4.06181	6.2104	45.7476	8.92174	24.1381	4.52421	26.2691	0.000524393	2.71214	up
RcHm_v2.0_Chr1g0381731	1.73403	1.73476	3.17387	6.59806	6.97464	54.9521	2.21422	22.8416	0.0021696	3.68744	up
RcHm_v2.0_Chr6g0293571	0.335407	1.94178	0.079092	7.99671	8.22564	136.447	0.785426	50.8896	6.04944e-05	6.37025	up
RcHm_v2.0_Chr2g0163831	0.186161	0.86997	0.961868	1.9831	2.58711	6.3771	0.672666	3.6491	0.00868429	2.70642	up
RcHm_v2.0_Chr5g0025051	4.87265	3.63069	6.25763	14.1851	8.94786	19.2716	4.92032	14.1349	0.00453624	1.74585	up
RcHm_v2.0_Chr2g0161101	1.20405	0.992748	2.64567	5.16041	8.21956	4.90667	1.61416	6.09555	0.000374305	2.06979	up
RcHm_v2.0_Chr2g0117741	1.06959	1.45038	1.26673	0.207306	0.260546	0	1.26223	0.155951	0.00859973	-2.86706	down
RcHm_v2.0_Chr2g0135601	0.414597	0.365417	2.69111	10.185	5.4728	20.1991	1.15704	11.9523	0.00136082	3.62999	up
RcHm_v2.0_Chr1g0332511	2.7016	3.73463	2.56018	0.304298	0.700103	0.48734	2.9988	0.497247	2.53638e-06	-2.39437	down
RcHm_v2.0_Chr4g0431871	1.64907	3.01579	2.14443	16.2666	10.2094	57.9439	2.26976	28.14	1.29169e-05	3.92954	up
RcHm_v2.0_Chr7g0178001	38.9852	40.2352	23.1932	12.892	9.76816	3.56263	34.1379	8.74095	0.00303078	-1.8664	down
RcHm_v2.0_Chr5g0081451	2.84359	2.9859	2.44473	16.0739	24.9015	21.9064	2.75807	20.9606	1.11895e-16	3.09651	up
RcHm_v2.0_Chr2g0145711	2.05211	6.68486	2.10833	0.086843	0.318843	0.086939	3.6151	0.164208	6.86925e-05	-4.12735	down
RcHm_v2.0_Chr1g0358711	3.41201	5.43247	18.5681	38.5998	48.027	109.566	9.13752	65.3975	0.00130126	3.11206	up
RcHm_v2.0_Chr5g0015661	0.441188	1.48626	1.50332	2.98355	3.94674	14.6722	1.14359	7.20082	0.00550396	2.95772	up
RcHm_v2.0_Chr4g0442571	19.2728	14.0001	15.1346	4.40232	5.3844	0.769185	16.1358	3.51863	0.00979256	-2.12152	down
RcHm_v2.0_Chr4g0398461	2.26048	12.617	10.6412	1.07814	0.713852	0.242309	8.50623	0.678101	0.00011275	-3.50676	down
RcHm_v2.0_Chr1g0333131	0.220443	1.05427	0.134442	5.8009	4.33476	28.6874	0.469718	12.941	2.15565e-05	5.09322	up
RcHm_v2.0_Chr2g0158961	1.70759	6.84004	13.1558	0.180926	0.368693	0.108047	7.23448	0.219222	7.83355e-08	-4.83514	down
RcHm_v2.0_Chr1g0354061	4.55345	17.7938	11.5464	1.54414	0.51216	0.083438	11.2979	0.713245	0.000319368	-3.88428	down
RcHm_v2.0_Chr5g0050611	0.15126	0.827088	0.428784	1.75145	1.79201	8.81653	0.469044	4.12	0.00356825	3.43384	up
RcHm_v2.0_Chr3g0468711	5.33504	4.25024	5.34917	7.85227	17.5407	15.8293	4.97815	13.7407	0.00252416	1.65419	up
RcHm_v2.0_Chr1g0368491	0.241509	0.303887	0.409795	2.5015	4.30188	2.6631	0.318397	3.15549	3.8912e-15	3.43611	up
RcHm_v2.0_Chr2g0127471	28.7881	31.0117	32.0488	14.5026	13.957	7.36041	30.6162	11.94	0.000218163	-1.22774	down
RcHm_v2.0_Chr5g0050781	39.5884	28.3251	16.8087	73.7727	277.211	92.7242	28.2407	147.902	0.000793713	2.5007	up
RcHm_v2.0_Chr5g0028771	2.00231	1.92019	3.78553	16.4453	14.6564	274.912	2.56934	102.005	1.45083e-05	5.68728	up
RcHm_v2.0_Chr6g0282241	0.326295	0.305837	0.437984	1.18122	1.77905	8.06287	0.356705	3.67438	0.000753486	3.64875	up
RcHm_v2.0_Chr6g0304241	0.714858	0.42094	0.406943	7.35225	9.40582	28.7404	0.514247	15.1661	7.91394e-11	5.14349	up
RcHm_v2.0_Chr1g0354621	0.080849	0.099326	0.269256	1.87082	6.25484	1.71035	0.14981	3.27867	2.46199e-07	4.47729	up
RcHm_v2.0_Chr2g0147881	210.167	188.822	216.684	80.7005	87.7033	33.6768	205.224	67.3602	0.00077881	-1.49423	down
RcHm_v2.0_Chr3g0453521	0.412193	0.416431	1.15372	2.24066	3.39381	8.69833	0.66078	4.7776	0.000750702	3.13158	up
RcHm_v2.0_Chr6g0291611	9.41849	8.93872	14.8297	21.3878	32.4101	40.842	11.0623	31.5466	0.00243266	1.72598	up
RcHm_v2.0_Chr6g0248011	22.1932	36.3761	26.9202	10.9973	7.61022	5.3734	28.4965	7.99365	4.80743e-05	-1.6923	down
RcHm_v2.0_Chr3g0451451	13.2529	11.9714	20.8526	58.8525	105.955	859.197	15.359	341.335	4.3632e-05	4.82819	up
RcHm_v2.0_Chr4g0412491	2.1811	1.67185	1.95525	4.44201	4.22925	4.79301	1.93606	4.48809	0.00281554	1.39023	up
RcHm_v2.0_Chr1g0324421	8.26589	5.44963	5.72686	1.29918	1.59966	0.177206	6.48079	1.02535	0.00280935	-2.57853	down
RcHm_v2.0_Chr5g0056831	1.44495	3.07196	9.5001	0	0.49342	0.316287	4.67234	0.269902	0.00859973	-3.83573	down
RcHm_v2.0_Chr6g0246951	0.412868	2.14899	0.534178	6.42079	4.92114	28.3921	1.03201	13.2447	0.000563563	3.98535	up
RcHm_v2.0_Chr3g0461001	30.8249	60.4726	14.4851	130.054	204.736	124.835	35.2609	153.208	0.00139575	2.26474	up
RcHm_v2.0_Chr5g0002331	1.42269	2.08407	3.08696	5.59646	11.6217	6.88745	2.19791	8.03521	0.00299727	2.00998	up
RcHm_v2.0_Chr5g0063921	29.5379	21.0204	42.0164	7.81205	9.17826	3.4767	30.8583	6.82234	6.8082e-05	-2.05754	down
RcHm_v2.0_Chr1g0327051	1.3122	1.41336	1.09127	0.175708	0.32902	0.115695	1.27228	0.206808	3.91286e-06	-2.43927	down
RcHm_v2.0_Chr5g0059331	4.68856	10.0993	13.3609	0.818723	0.558128	0	9.38293	0.45895	0.00135918	-4.26138	down
RcHm_v2.0_Chr4g0444191	8.51853	17.2242	10.7823	2.1275	1.46987	0.71853	12.175	1.43863	1.11039e-07	-2.9375	down
RcHm_v2.0_Chr5g0047431	1.14022	0.80916	0.837082	1.76146	4.78193	4.65169	0.928821	3.73169	0.00179592	2.19504	up
RcHm_v2.0_Chr2g0096331	4.62444	15.5387	5.94716	0.372391	0.873159	1.59609	8.70343	0.947214	0.00181065	-2.93978	down
RcHm_v2.0_Chr3g0465861	0.317523	0.40984	0.538076	0.863646	1.98203	1.94281	0.421813	1.59616	0.00161442	2.10795	up
RcHm_v2.0_Chr6g0293251	0.056087	0.216247	0	1.25002	1.94212	80.1718	0.090778	27.788	0.00221671	8.58312	up
RcHm_v2.0_Chr1g0381091	0.656439	0.258028	0.245628	1.52651	1.24772	4.96171	0.386698	2.57865	0.00351503	2.9928	up
RcHm_v2.0_Chr1g0350591	0.84587	2.73424	0.837646	3.01756	3.98366	38.6202	1.47259	15.2071	0.00825885	3.70724	up
RcHm_v2.0_Chr7g0182161	0.887045	0.806967	6.26066	0.225708	0.425271	0.178441	2.65156	0.276473	0.00832418	-3.07311	down
RcHm_v2.0_Chr1g0380721	11.0179	13.5116	7.84157	2.00977	0.844948	0.540273	10.7904	1.13166	1.77261e-07	-3.12854	down
RcHm_v2.0_Chr6g0263471	2.23439	1.73036	5.58893	12.8503	11.5809	45.9771	3.18456	23.4694	0.00102768	3.18029	up
RcHm_v2.0_Chr6g0308191	11.5614	7.5429	16.3211	0.612735	1.45728	0.101566	11.8084	0.723861	1.4386e-05	-3.95045	down
RcHm_v2.0_Chr4g0420001	0.086047	0.14188	1.07368	4.81014	4.85501	1.79223	0.433869	3.81912	0.0069643	3.24024	up
RcHm_v2.0_Chr5g0021081	3.70096	1.44931	4.40445	7.9125	12.4765	25.3747	3.18491	15.2546	0.00322252	2.51309	up
RcHm_v2.0_Chr1g0377701	5.98435	9.06714	9.718	19.4156	15.4544	15.8224	8.2565	16.8974	0.0013457	1.20719	up
RcHm_v2.0_Chr5g0034101	0.643221	1.04143	1.84635	3.89822	7.67541	67.5624	1.177	26.3787	0.000156912	4.84791	up
RcHm_v2.0_Chr1g0343301	526.022	664.817	1129.92	142.438	189.86	35.552	773.585	122.617	0.000420074	-2.56464	down
RcHm_v2.0_Chr2g0140151	2.50624	2.83412	2.21984	0.404379	0.281355	0	2.52007	0.228578	0.00106095	-3.32703	down
RcHm_v2.0_Chr6g0296721	80.424	103.229	124.069	54.9439	38.3219	40.1171	102.574	44.461	0.00799903	-1.03507	down
RcHm_v2.0_Chr2g0135591	1.02775	1.50625	7.87029	19.4352	16.4552	60.9555	3.4681	32.282	0.00250723	3.51864	up
RcHm_v2.0_Chr6g0295811	12.6291	8.73001	10.2724	55.5445	112.385	168.081	10.5439	112.003	2.17758e-09	3.63833	up
RcHm_v2.0_Chr5g0055361	0.989747	5.28269	1.54309	10.3976	8.53036	47.3951	2.60518	22.1077	0.00452324	3.39803	up
RcHm_v2.0_Chr7g0237711	5.7126	4.87685	8.30487	16.8906	17.3989	21.3137	6.29811	18.5344	5.78619e-05	1.75367	up
RcHm_v2.0_Chr3g0491241	3.31917	2.01375	8.19561	14.0361	32.7801	34.5857	4.50951	27.1339	0.00056447	2.80144	up
RcHm_v2.0_Chr6g0280471	0	0	0	1.20547	3.61245	30.015	0	11.611	9.94143e-05	11.3243	up
RcHm_v2.0_Chr1g0367651	2.40318	2.17828	2.6034	15.5189	12.41	23.7483	2.39495	17.2257	2.95099e-10	3.06585	up
RcHm_v2.0_Chr5g0014941	0.310735	0.486359	0.376081	1.10991	1.80053	12.3012	0.391058	5.07054	0.00127481	4.01927	up
RcHm_v2.0_Chr5g0034651	12.8447	22.6691	23.1034	5.84663	6.89967	2.7414	19.5391	5.16257	0.000276899	-1.79643	down
RcHm_v2.0_Chr2g0123351	0.264288	0.137628	0.758605	3.00984	2.20568	7.11756	0.38684	4.11103	0.000166885	3.65841	up
RcHm_v2.0_Chr2g0154511	2.3006	1.24504	1.80809	24.8544	7.68741	25.6378	1.78458	19.3932	8.17017e-08	3.65281	up
RcHm_v2.0_Chr7g0189001	12.1048	22.4023	15.0241	43.2385	38.8384	388.035	16.5104	156.704	0.00331325	3.59444	up
RcHm_v2.0_Chr2g0137681	30.3841	20.0965	30.3767	109.442	77.6733	918.935	26.9524	368.684	0.000509813	4.12139	up
RcHm_v2.0_Chr7g0216061	17.1852	21.9868	19.2001	6.95388	9.72858	8.36464	19.4574	8.34903	0.00343601	-1.04532	down
RcHm_v2.0_Chr3g0488811	5.6252	3.95713	4.76492	7.77848	17.0531	8.71548	4.78242	11.1824	0.00828558	1.36685	up
RcHm_v2.0_Chr7g0231061	10.2727	5.34634	6.96744	0.072791	0.608485	0	7.52881	0.227092	3.03989e-06	-4.7245	down
RcHm_v2.0_Chr5g0062951	4.57756	11.1582	6.01372	21.3074	18.7638	32.4758	7.24984	24.1823	0.00311514	1.95391	up
RcHm_v2.0_Chr7g0209591	4.48887	7.39572	5.9261	23.0186	31.8299	51.1059	5.9369	35.3181	8.70542e-07	2.79858	up
RcHm_v2.0_Chr4g0443771	0.109806	0	0.064603	1.18438	1.2689	4.35605	0.0581363	2.26978	7.27649e-06	5.50123	up
RcHm_v2.0_Chr6g0244521	6.37091	3.18111	15.4635	47.8844	86.5326	200.744	8.33851	111.72	1.40381e-05	4.02192	up
RcHm_v2.0_Chr6g0304081	0.652775	0.751971	3.28084	6.33949	19.0171	30.0645	1.56186	18.4737	0.000152746	3.82112	up
RcHm_v2.0_Chr7g0213061	0.295457	0.307514	0.324495	0.968716	2.61094	2.65088	0.309155	2.07684	1.08075e-05	2.93764	up
RcHm_v2.0_Chr2g0111951	26.209	12.0089	28.0267	7.73998	2.74714	1.67322	22.0815	4.05345	0.00352653	-2.33279	down
RcHm_v2.0_Chr2g0113041	0.073096	0.097667	0.6203	2.67342	5.92616	26.2662	0.263688	11.6219	5.3262e-06	5.72213	up
RcHm_v2.0_Chr7g0202791	5.04187	7.09016	7.4087	1.5332	1.49191	1.25792	6.51357	1.42768	1.5849e-10	-2.02212	down
RcHm_v2.0_Chr1g0315251	0.068261	0.124541	0.275874	0.447141	0.753141	1.02769	0.156225	0.742658	0.00533443	2.43737	up
RcHm_v2.0_Chr6g0274721	0.135515	0.167888	0.146	1.98765	1.23128	0.70857	0.149801	1.30917	5.44147e-07	3.1903	up
RcHm_v2.0_Chr1g0372111	2.68987	3.21578	3.55085	17.0277	55.6935	46.0864	3.15216	39.6025	7.97863e-11	3.83861	up
RcHm_v2.0_Chr5g0015071	5.27649	18.5219	21.1749	2.62554	1.85625	0.31666	14.9911	1.59948	0.00115292	-3.12965	down
RcHm_v2.0_Chr1g0339761	16.8064	23.0812	16.0327	42.1783	36.2268	50.5615	18.6401	42.9889	0.00216139	1.40114	up
RcHm_v2.0_Chr5g0041111	0.138682	0.191325	0.223561	0.683526	1.3554	13.3179	0.184523	5.11893	9.30769e-05	5.09814	up
RcHm_v2.0_Chr4g0433411	1.06623	0.729393	0.718463	4.86039	5.35316	19.6735	0.83803	9.96235	6.02713e-06	3.85381	up
RcHm_v2.0_Chr1g0372241	0.123079	0.229633	0	0.826039	0.619175	5.12453	0.117571	2.18992	0.00833106	4.481	up
RcHm_v2.0_Chr3g0453861	0.030591	0.051321	0.251443	2.14128	4.42674	13.1832	0.111118	6.58375	2.3098e-07	6.06168	up
RcHm_v2.0_Chr6g0309921	0.287297	0.571644	0.476964	3.03505	3.77122	44.5179	0.445302	17.108	2.73174e-05	5.49545	up
RcHm_v2.0_Chr3g0461171	1.54057	0.584863	0.817561	3.6359	21.9193	116.942	0.980999	47.4991	3.23112e-06	5.91016	up
RcHm_v2.0_Chr3g0464941	0.565161	0.341635	0.422377	0.92618	2.81644	9.33192	0.443058	4.35818	0.000906877	3.5753	up
RcHm_v2.0_Chr3g0488531	46.9093	42.7152	28.6298	16.5613	9.6844	11.0976	39.4181	12.4478	0.00120416	-1.50273	down
RcHm_v2.0_Chr2g0089121	0.979864	8.18577	4.65194	0.485419	0.117528	0.235115	4.60586	0.279354	0.000176236	-3.80327	down
RcHm_v2.0_Chr6g0293321	18.9688	41.3273	38.1759	73.0412	79.7135	408.968	32.824	187.241	0.0081726	2.83277	up
RcHm_v2.0_Chr5g0051641	8.46231	4.87822	17.4524	90.5059	187.598	114.699	10.2643	130.934	5.66592e-10	3.83824	up
RcHm_v2.0_Chr7g0209541	0.933801	3.7648	1.28634	6.20012	9.52961	68.5356	1.99498	28.0884	0.00120242	4.14968	up
RcHm_v2.0_Chr7g0205741	2.77255	4.28986	11.862	37.7239	69.0278	995.7	6.30815	367.484	6.19722e-06	6.25057	up
RcHm_v2.0_Chr1g0352331	16.0841	30.6034	31.7063	9.25001	9.06265	3.09687	26.1313	7.13651	0.00387693	-1.75915	down
RcHm_v2.0_Chr7g0205401	0.108163	0	0	4.3239	2.10359	29.9921	0.0360543	12.1399	5.29803e-07	8.4585	up
RcHm_v2.0_Chr3g0462211	0.081779	0.024439	0	1.67956	1.51002	3.43295	0.035406	2.20751	7.23418e-09	6.11833	up
RcHm_v2.0_Chr4g0386001	6.17385	8.32061	8.25908	3.27665	1.96431	1.2499	7.58451	2.16362	0.000425612	-1.67293	down
RcHm_v2.0_Chr6g0283311	0	0.112832	0.451259	2.85394	1.52812	14.6198	0.18803	6.33394	0.000617011	5.33313	up
RcHm_v2.0_Chr6g0298491	1.31488	0.574117	0.938745	2.4826	5.69412	20.6888	0.942581	9.62186	0.000511826	3.64774	up
RcHm_v2.0_Chr7g0194111	6.6127	5.63339	11.0182	31.5012	49.4047	19.2454	7.75478	33.3838	8.81819e-06	2.23071	up
RcHm_v2.0_Chr4g0394721	6.9874	9.96304	14.9624	41.7683	81.7329	68.1951	10.6376	63.8987	4.30287e-08	2.77548	up
RcHm_v2.0_Chr6g0303811	0.488461	0.271744	0.364769	1.65326	2.98007	2.18345	0.374991	2.27226	1.28267e-06	2.69608	up
RcHm_v2.0_Chr1g0328041	401.081	443.139	679.546	168.335	149.619	65.6284	507.922	127.861	0.000106815	-1.8676	down
RcHm_v2.0_Chr6g0283211	3.28705	1.0853	3.33221	39.2739	105.111	62.867	2.56818	69.084	1.04593e-14	4.90158	up
RcHm_v2.0_Chr3g0479301	6.21326	4.4296	4.02062	10.4281	16.1389	9.43236	4.88783	11.9998	0.000704653	1.43551	up
RcHm_v2.0_Chr7g0233361	3.8128	3.62775	7.73693	22.6722	42.4218	76.4191	5.05916	47.171	1.43644e-06	3.47523	up
RcHm_v2.0_Chr5g0074751	1.17055	0.673337	0.60296	2.34492	3.14648	2.11395	0.815617	2.53512	0.00039961	1.78134	up
RcHm_v2.0_Chr1g0343271	22.1373	16.3738	19.6814	3.67992	6.01929	0.922479	19.3975	3.54056	0.00116019	-2.36056	down
RcHm_v2.0_Chr5g0054001	0	0	0	1.19918	2.8824	1.7558	0	1.94579	4.42904e-10	9.34082	up
RcHm_v2.0_Chr2g0157201	2.36396	19.2722	12.4275	1.66155	0.882897	1.27372	11.3546	1.27272	0.00141317	-2.9601	down
RcHm_v2.0_Chr4g0438101	1.84079	3.33978	2.70396	6.37413	9.1959	54.0829	2.62818	23.2177	0.00181411	3.4738	up
RcHm_v2.0_Chr1g0373391	168.991	147.446	96.6187	30.7123	24.0289	3.53782	137.685	19.4263	0.00135842	-2.75418	down
RcHm_v2.0_Chr2g0158861	0.925041	2.12008	1.92165	11.9063	21.0169	32.3158	1.65559	21.7463	2.01729e-09	3.94627	up
RcHm_v2.0_Chr1g0313741	2.36583	7.42186	0.464077	0.179225	0.079892	0.02832	3.41725	0.0958123	4.80524e-05	-4.95316	down
RcHm_v2.0_Chr5g0031021	73.1824	50.0173	116.743	218.667	288.837	504.147	79.9811	337.217	0.000619407	2.31589	up
RcHm_v2.0_Chr4g0432661	0.301432	0.145033	0.639125	3.05496	4.58825	28.4702	0.361863	12.0378	4.00833e-06	5.36227	up
RcHm_v2.0_Chr2g0090721	3.70324	6.35152	6.5729	6.14307	53.9021	756.729	5.54255	272.258	0.000110216	6.00162	up
RcHm_v2.0_Chr3g0461811	55.8083	42.6547	22.9697	339.076	945.17	359.233	40.4776	547.826	1.83579e-10	3.87555	up
RcHm_v2.0_Chr7g0242321	0.403905	2.00902	0.198743	5.26618	6.98753	92.5913	0.870556	34.9483	0.000156912	5.66708	up
RcHm_v2.0_Chr4g0424021	3.91395	6.40125	2.71418	23.6947	21.0781	138.286	4.34313	61.0195	7.37949e-05	4.12782	up
RcHm_v2.0_Chr7g0221021	3.29978	6.16195	3.28232	0.255195	0.410949	0.42046	4.24802	0.362201	2.95099e-10	-3.33757	down
RcHm_v2.0_Chr5g0073931	0.282831	1.08272	0.63471	1.82446	0.72846	28.8003	0.666753	10.4511	0.00690513	4.33979	up
RcHm_v2.0_Chr1g0340091	0	0.408133	0.210122	4.49412	2.08427	121.181	0.206085	42.5863	0.00181411	8.07239	up
RcHm_v2.0_Chr3g0474611	0.144501	0.291235	0.368873	1.10401	1.51917	6.31665	0.268203	2.97994	0.000216738	3.76605	up
RcHm_v2.0_Chr4g0385251	0.724513	1.51522	1.11095	7.45586	4.33857	29.6934	1.1169	13.8293	9.13532e-05	3.92964	up
RcHm_v2.0_Chr4g0423121	7.42446	21.319	2.34547	0.148023	0	0.201418	10.363	0.11648	2.23759e-06	-6.20094	down
RcHm_v2.0_Chr1g0352251	0.522155	0.131654	0.590445	2.38628	2.32265	1.89499	0.414751	2.20131	0.000254956	2.55394	up
RcHm_v2.0_Chr5g0009881	0.092215	0.193284	0.732047	1.00188	2.44278	20.2263	0.339182	7.89031	0.000756035	4.90239	up
RcHm_v2.0_Chr7g0189281	4.94304	6.34332	4.83673	1.16606	1.08793	0.207895	5.37436	0.820629	0.000114209	-2.57389	down
RcHm_v2.0_Chr2g0132701	85.4341	49.2037	46.8159	216.63	150.424	209.237	60.4846	192.097	0.00024339	1.84764	up
RcHm_v2.0_Chr6g0298851	0.30077	0.521145	1.39074	1.82149	1.3876	89.8905	0.737553	31.0332	0.000727771	5.80144	up
RcHm_v2.0_Chr6g0283701	1.08943	0.831214	2.26535	6.55783	13.2413	219.627	1.39533	79.8085	9.90821e-06	6.20662	up
RcHm_v2.0_Chr1g0364021	0.568338	0.328893	1.59784	7.00297	4.04732	11.4587	0.83169	7.503	0.000110216	3.41428	up
RcHm_v2.0_Chr7g0196331	0.316577	0.517717	0.326176	1.89443	2.48375	82.8824	0.386823	29.0869	2.05326e-05	6.53623	up
RcHm_v2.0_Chr6g0255341	8.29304	12.2253	4.3127	2.74667	1.16393	0.401938	8.27701	1.43751	0.00827049	-2.42436	down
RcHm_v2.0_Chr5g0019191	0.247535	4.83567	0.750174	8.77697	11.8803	80.8141	1.94446	33.8238	0.00353586	4.45459	up
RcHm_v2.0_Chr7g0237741	5.83711	5.69633	5.0437	13.3906	13.3686	11.6514	5.52571	12.8035	3.34865e-08	1.37425	up
RcHm_v2.0_Chr3g0471151	0	0	0	1.19141	1.14518	1.13298	0	1.15652	1.67401e-08	8.39041	up
RcHm_v2.0_Chr6g0294541	4.65676	4.15588	3.58386	14.3921	27.0984	202.1	4.13217	81.1969	7.73382e-05	4.63205	up
RcHm_v2.0_Chr1g0351281	0.587398	3.51198	3.57166	6.35584	7.41495	55.0051	2.55701	22.9253	0.00946302	3.5134	up
RcHm_v2.0_Chr7g0222101	27.2784	16.862	29.6967	2.80881	4.3484	1.81055	24.6124	2.98925	6.46467e-11	-2.91359	down
RcHm_v2.0_Chr6g0292681	1.74882	1.93235	1.04487	4.4419	5.63636	2.68885	1.57534	4.2557	0.00931409	1.53664	up
RcHm_v2.0_Chr1g0383071	3.94518	7.40939	1.32634	0.830864	0.27155	0.266431	4.22697	0.456282	0.00139918	-3.0371	down
RcHm_v2.0_Chr5g0002641	0.069329	0.346577	0.211015	2.18215	0.721398	12.0197	0.208974	4.9744	0.000209828	4.88584	up
RcHm_v2.0_Chr2g0124401	10.2584	8.83384	23.8886	2.38546	3.98521	0.940312	14.327	2.43699	0.00160939	-2.42416	down
RcHm_v2.0_Chr6g0302011	137.348	184.143	370.213	74.8862	79.4079	47.2219	230.568	67.172	0.00401185	-1.62887	down
RcHm_v2.0_Chr7g0186101	1.5454	3.39459	5.97473	12.4537	19.2088	38.9468	3.63824	23.5364	0.000449519	2.95734	up
RcHm_v2.0_Chr5g0033171	16.3147	23.8126	20.6983	10.4074	6.04607	7.03546	20.2752	7.82965	0.00617017	-1.20217	down
RcHm_v2.0_Chr3g0496721	3.88648	5.52693	6.65984	9.13489	16.9049	29.7798	5.35775	18.6065	0.00643881	2.0466	up
RcHm_v2.0_Chr7g0208241	0.474072	0.252899	0.41688	3.91201	3.25533	134.048	0.381284	47.0716	8.70542e-07	7.28966	up
RcHm_v2.0_Chr2g0107251	7.04555	79.2307	56.6247	3.16793	2.49098	0.581203	47.6336	2.08004	2.49849e-05	-4.36769	down
RcHm_v2.0_Chr3g0467851	0.467879	2.53255	2.57328	5.14367	4.07479	59.0892	1.8579	22.7692	0.0061925	3.9833	up
RcHm_v2.0_Chr7g0179381	52.6893	46.9577	54.005	21.8764	15.5043	12.78	51.2173	16.7202	8.70542e-07	-1.4655	down
RcHm_v2.0_Chr4g0410131	12.5158	10.1214	13.8516	32.9189	170.165	142.699	12.1629	115.261	4.05722e-06	3.44116	up
RcHm_v2.0_Chr5g0073591	35.331	16.3727	19.7058	57.1321	110.823	72.174	23.8032	80.043	0.000718917	1.90141	up
RcHm_v2.0_Chr7g0203191	1.65493	13.5037	2.77352	0.464545	0.808095	0.121589	5.97739	0.464743	0.00371186	-3.54695	down
RcHm_v2.0_Chr7g0185971	0.364042	0.580453	0.412955	1.85269	1.1766	2.10943	0.452483	1.71291	0.000285323	2.11332	up
RcHm_v2.0_Chr5g0073351	42.3924	39.9231	58.4421	76.1624	212.332	125.006	46.9192	137.834	0.00263691	1.71729	up
RcHm_v2.0_Chr2g0139771	0.075389	0.257314	0.2314	0.659132	0.728096	0.724389	0.188034	0.703872	0.00445409	2.0775	up
RcHm_v2.0_Chr7g0226191	0.259963	0.120762	0	2.20828	6.24115	4.41871	0.126908	4.28938	1.49078e-05	5.17664	up
RcHm_v2.0_Chr1g0371101	0.448224	0.520605	1.29067	2.59193	10.7001	31.0271	0.753166	14.773	2.66635e-05	4.58407	up
RcHm_v2.0_Chr5g0052971	13.9939	4.28263	3.06507	0.38267	1.70205	0.437195	7.11386	0.840637	0.00335946	-2.98649	down
RcHm_v2.0_Chr1g0374511	0.541224	0.836735	0.340419	2.94931	2.8464	55.5912	0.572793	20.4623	5.61764e-05	5.51853	up
RcHm_v2.0_Chr7g0212121	0.419826	0.247091	0.33464	1.85235	0.89186	1.85583	0.333852	1.53335	0.000360941	2.37978	up
RcHm_v2.0_Chr5g0006831	60.0368	140.629	190.832	18.5931	36.5522	5.46363	130.499	20.203	0.00282034	-2.60021	down
RcHm_v2.0_Chr1g0381861	1.06451	1.91176	0.752997	4.63465	8.48784	6.42184	1.24309	6.51478	0.000171106	2.51385	up
RcHm_v2.0_Chr3g0494371	10.5723	14.4169	12.3245	4.79753	6.72795	4.09205	12.4379	5.20585	0.00139575	-1.10562	down
RcHm_v2.0_Chr6g0310211	28.7784	31.3471	24.3046	14.2033	12.4945	6.6559	28.1434	11.1179	0.0021696	-1.21447	down
RcHm_v2.0_Chr2g0097641	5.83289	9.26008	9.32266	16.7899	23.4021	15.8266	8.13854	18.6729	0.000289962	1.35751	up
RcHm_v2.0_Chr3g0463551	176.292	230.908	230.346	88.6091	109.48	43.9898	212.515	80.6929	0.0038056	-1.2765	down
RcHm_v2.0_Chr3g0486551	2.65756	3.2135	3.13854	16.4237	37.1264	190.578	3.0032	81.3759	8.70542e-07	5.08934	up
RcHm_v2.0_Chr4g0424411	2.30096	22.4084	1.54849	0.439015	0.046826	0	8.75261	0.161947	0.0010547	-5.57419	down
RcHm_v2.0_Chr1g0343531	6.25196	4.90182	2.65588	0.299227	0.849579	0	4.60322	0.382935	0.00734851	-3.52848	down
RcHm_v2.0_Chr3g0483571	8.6302	11.3119	11.196	1.89887	1.42329	1.15543	10.3794	1.49253	9.92409e-19	-2.63746	down
RcHm_v2.0_Chr4g0436191	2.32308	1.8193	1.3269	3.2587	6.53943	7.95453	1.82309	5.91755	0.00879337	1.88501	up
RcHm_v2.0_Chr4g0439651	7.16019	5.76304	5.20845	33.5313	52.3085	79.5133	6.04389	55.1177	6.82851e-10	3.40621	up
RcHm_v2.0_Chr5g0048261	0.46278	0.401779	0.450048	1.33599	1.35269	0.671594	0.438202	1.12009	0.00812965	1.47889	up
RcHm_v2.0_Chr4g0435151	18.4804	18.5241	24.9009	54.8623	94.3681	29.5577	20.6351	59.5961	0.00210321	1.64207	up
RcHm_v2.0_Chr1g0330991	7.35536	88.0437	14.7728	1.41211	0.369113	0.65894	36.724	0.813387	7.88191e-07	-5.31856	down
RcHm_v2.0_Chr1g0339431	0.786804	0.706553	1.15795	4.07425	5.05891	3.33954	0.883769	4.15757	2.08979e-11	2.37899	up
RcHm_v2.0_Chr5g0040311	5.42648	14.8009	12.3803	25.0275	55.2187	387.596	10.8692	155.948	0.000821966	4.19446	up
RcHm_v2.0_Chr2g0153971	15.5544	30.2571	33.2455	1.8078	2.85521	0.075596	26.3523	1.57953	0.000382003	-3.99524	down
RcHm_v2.0_Chr5g0019981	0.771139	0.692405	0.391603	8.6701	8.69575	48.6354	0.618382	22.0004	8.31443e-07	5.34306	up
RcHm_v2.0_Chr7g0180251	6.65919	8.99154	8.34705	15.1827	38.3413	33.1517	7.99926	28.8919	0.000239329	2.04394	up
RcHm_v2.0_Chr7g0231031	358.674	162.211	279.622	12.2942	33.2692	23.5614	266.836	23.0416	8.54428e-09	-3.36287	down
RcHm_v2.0_Chr2g0138271	17.2849	21.968	29.4607	9.56383	8.2791	6.79266	22.9045	8.21186	0.000165794	-1.31761	down
RcHm_v2.0_Chr4g0427711	1.88593	3.342	3.95219	7.56724	4.70051	97.3024	3.06004	36.5234	0.00519166	3.94993	up
RcHm_v2.0_Chr5g0050011	3.93369	3.73748	4.12328	9.22098	11.9302	37.4164	3.93149	19.5225	0.00219196	2.59432	up
RcHm_v2.0_Chr1g0367301	1.30925	1.19072	2.11951	4.02566	3.22068	4.37293	1.53983	3.87309	0.00433453	1.51948	up
RcHm_v2.0_Chr7g0222951	1.0245	1.27539	1.87076	7.41228	8.68777	52.7999	1.39021	22.9666	2.35e-05	4.36392	up
RcHm_v2.0_Chr7g0234241	0.552184	0.484647	0.686136	1.96384	1.13977	1.55612	0.574322	1.55325	0.00560129	1.60402	up
RcHm_v2.0_Chr2g0098191	1.13089	1.30468	0.11897	9.82726	16.6858	10.2962	0.851511	12.2698	7.63539e-06	3.97743	up
RcHm_v2.0_Chr4g0400061	2.03803	4.70443	7.54673	1.02925	1.14941	0.291286	4.76306	0.823315	0.00866317	-2.33739	down
RcHm_v2.0_Chr2g0106241	0.934409	0.729406	0.692063	1.78143	2.08325	1.70209	0.785293	1.85559	0.00158179	1.39323	up
RcHm_v2.0_Chr5g0036301	3.44987	3.54737	5.27873	12.4976	28.5584	24.0911	4.09199	21.7157	5.56089e-07	2.59487	up
RcHm_v2.0_Chr3g0496281	3.60913	2.46411	2.45857	7.63271	7.17673	12.9185	2.84394	9.24266	0.000929469	1.91598	up
RcHm_v2.0_Chr7g0180441	33.861	30.5098	73.2633	68.5721	244.484	422.684	45.878	245.247	0.00523159	2.68628	up
RcHm_v2.0_Chr2g0105111	7.561	7.63737	12.4944	3.86781	4.29596	2.57444	9.23092	3.5794	0.00399321	-1.2176	down
RcHm_v2.0_Chr3g0471131	1.03815	0.431866	2.03377	31.186	29.3695	28.8235	1.16793	29.793	3.19996e-15	4.84473	up
RcHm_v2.0_Chr5g0069961	1.55899	3.47745	4.10715	4.46654	11.895	76.4951	3.04786	30.9522	0.00458065	3.69586	up
RcHm_v2.0_Chr2g0148341	19.4326	11.789	18.0184	29.6593	65.6352	30.8882	16.4133	42.0609	0.00610001	1.49417	up
RcHm_v2.0_Chr5g0028701	5.78028	5.6689	10.4447	17.2356	14.1998	18.7789	7.29797	16.7381	0.00705456	1.39572	up
RcHm_v2.0_Chr1g0340871	20.7867	35.5642	53.0629	1.95853	3.32748	0.320781	36.4713	1.86893	3.95051e-07	-4.19597	down
RcHm_v2.0_Chr6g0279731	193.558	103.555	93.8209	540.795	467.89	830.575	130.311	613.087	4.18576e-05	2.44413	up
RcHm_v2.0_Chr2g0104161	3.29482	1.73884	2.72805	5.44883	9.1279	28.6207	2.58724	14.3991	0.00445004	2.76069	up
RcHm_v2.0_Chr3g0461801	0.06357	0.171913	0.218912	1.56511	10.5277	3.57286	0.151465	5.22188	1.03544e-08	5.1969	up
RcHm_v2.0_Chr6g0247151	82.5665	64.1254	124.594	4.52886	30.7276	6.418	90.4288	13.8915	0.00546732	-2.59877	down
RcHm_v2.0_Chr3g0464241	1.73388	0.931062	0.327089	10.3306	14.6339	100.96	0.997343	41.9749	1.05661e-06	5.713	up
RcHm_v2.0_Chr2g0164071	0.540847	0.597587	1.21806	2.51893	13.0683	6.5729	0.785499	7.38671	0.000127566	3.35375	up
RcHm_v2.0_Chr5g0066181	7.73525	5.06378	11.3149	19.0751	16.7871	22.3507	8.03799	19.4043	0.00784797	1.47059	up
RcHm_v2.0_Chr7g0209581	0.641695	2.69022	1.27336	4.50242	9.16505	62.7465	1.53509	25.4713	0.000633059	4.39495	up
RcHm_v2.0_Chr5g0029771	1.48618	1.39551	1.50064	5.26302	5.2555	17.5647	1.46078	9.36108	0.000172565	2.95557	up
RcHm_v2.0_Chr6g0308291	0.172265	0.701175	1.36396	4.21546	2.21751	22.235	0.7458	9.55599	0.00204513	4.0128	up
RcHm_v2.0_Chr3g0457531	137.024	616.451	451.295	31.2862	94.2442	16.0968	401.59	47.2091	0.00126141	-2.9931	down
RcHm_v2.0_Chr3g0469011	5.35521	5.46637	4.45685	2.66248	2.03996	1.76299	5.09281	2.15514	0.00185097	-1.08212	down
RcHm_v2.0_Chr4g0408661	2.78982	2.97998	5.41685	12.7591	27.4564	144.62	3.72888	61.6119	7.20766e-05	4.37954	up
RcHm_v2.0_Chr7g0196451	9.0349	15.3292	9.04816	52.9901	54.6698	349.545	11.1374	152.402	6.8082e-05	4.09937	up
RcHm_v2.0_Chr2g0152101	24.4513	54.7578	3.65577	3.95166	0.262625	0.386745	27.6216	1.53368	0.00564902	-4.05051	down
RcHm_v2.0_Chr4g0405161	0.417638	1.13905	0.430349	10.1039	2.8147	21.4846	0.662344	11.4677	1.02179e-05	4.37806	up
RcHm_v2.0_Chr6g0270311	0.672097	1.28584	0.395014	1.35717	1.03534	163.806	0.784316	55.3996	0.00912402	6.53052	up
RcHm_v2.0_Chr6g0310451	42.9271	101.918	13.7842	9.91517	1.69123	1.54752	52.8766	4.38464	0.00266069	-3.48815	down
RcHm_v2.0_Chr2g0084701	0.716444	0.543008	0.787648	3.00902	3.33662	421.526	0.682367	142.624	0.000402979	8.07399	up
RcHm_v2.0_Chr6g0261561	2.9403	3.32065	2.34923	5.99592	7.8735	5.86961	2.87006	6.57968	0.0092219	1.32841	up
RcHm_v2.0_Chr3g0485711	2.27133	1.99808	9.47964	19.0919	22.8514	31.9559	4.58302	24.6331	0.00252875	2.6516	up
RcHm_v2.0_Chr2g0171431	150.666	197.283	205.029	264.947	870.302	2646.51	184.326	1260.59	0.00329573	3.07959	up
RcHm_v2.0_Chr4g0434291	1.97511	3.0745	3.45679	0.200635	0.081597	0.087629	2.83547	0.123287	1.60642e-09	-4.21479	down
RcHm_v2.0_Chr5g0030081	0.56929	1.10414	7.02103	25.938	42.6716	50.89	2.89815	39.8332	0.000185669	3.99824	up
RcHm_v2.0_Chr7g0236811	7.69097	4.15727	4.79216	17.4262	16.8647	12.3334	5.5468	15.5414	9.30769e-05	1.63048	up
RcHm_v2.0_Chr2g0104931	0.049316	0	0.117781	0.841349	1.5779	60.8331	0.055699	21.0841	0.000793394	8.77542	up
RcHm_v2.0_Chr3g0461201	0.276669	0.95525	0.79532	1.63593	19.3429	4.76839	0.675746	8.58241	0.000869293	3.74319	up
RcHm_v2.0_Chr4g0427341	137.707	107.991	98.5973	61.7731	50.4214	32.1293	114.765	48.108	0.00411327	-1.12258	down
RcHm_v2.0_Chr2g0156411	0.294574	0.054996	0.240652	1.01134	0.924033	1.83674	0.196741	1.25737	0.00153694	2.88589	up
RcHm_v2.0_Chr1g0349661	0.456759	0.41888	0.62994	0.990461	1.23213	1.27746	0.50186	1.16668	0.00386075	1.39039	up
RcHm_v2.0_Chr2g0153191	250.367	695.538	2579.53	139.773	37.9924	4.54178	1175.14	60.7691	0.00283767	-4.18279	down
RcHm_v2.0_Chr6g0267001	8.38247	8.14776	6.25795	2.50676	1.00164	2.47148	7.59606	1.99329	0.00846838	-1.72167	down
RcHm_v2.0_Chr6g0257021	0.251879	0.211425	0	3.32966	10.1502	24.3189	0.154435	12.5996	6.60849e-08	6.59456	up
RcHm_v2.0_Chr6g0295041	35.1046	63.6212	53.895	12.8543	7.67781	1.42772	50.8736	7.31995	0.00161207	-2.71288	down
RcHm_v2.0_Chr5g0005191	0.0927	0	0.257065	0.657999	1.44834	17.1665	0.116588	6.42428	0.000577463	6.12807	up
RcHm_v2.0_Chr4g0412891	30.6267	43.6039	32.0313	18.0033	11.3988	10.4427	35.4206	13.2816	0.00173585	-1.26203	down
RcHm_v2.0_Chr2g0119291	694.519	109.089	348.585	45.582	10.6253	3.34418	384.064	19.8505	0.000261644	-4.20497	down
RcHm_v2.0_Chr6g0296761	8.64989	10.8632	12.5815	3.34578	3.74144	1.95506	10.6982	3.01409	5.30821e-07	-1.68918	down
RcHm_v2.0_Chr4g0424701	21.1499	11.3167	4.07661	51.4696	64.5543	68.3549	12.1811	61.4596	0.00143907	2.50395	up
RcHm_v2.0_Chr7g0208601	1.14296	3.12111	2.60131	0	0.199382	0	2.28846	0.0664607	0.00100091	-4.89542	down
RcHm_v2.0_Chr5g0017651	3.57533	2.09395	3.76006	25.3784	54.2967	232.136	3.14311	103.937	3.92973e-08	5.36322	up
RcHm_v2.0_Chr1g0348051	0.164043	0.805189	0.320884	1.54899	2.38521	9.23203	0.430039	4.38874	0.00209301	3.6326	up
RcHm_v2.0_Chr5g0004191	0.38146	0.44104	0.565549	1.01221	1.11459	6.98073	0.462683	3.03584	0.00989626	3.02402	up
RcHm_v2.0_Chr4g0398531	1.84135	2.6911	2.6163	0.08232	0	0	2.38291	0.02744	8.89606e-06	-6.11418	down
RcHm_v2.0_Chr7g0207631	0.151458	0.415562	0.472244	1.05673	1.39409	1.03405	0.346421	1.16162	0.00428475	1.8866	up
RcHm_v2.0_Chr4g0417971	0.469008	0.344651	1.61089	1.90192	5.28922	13.8627	0.808184	7.01795	0.00292752	3.41475	up
RcHm_v2.0_Chr2g0087601	1.03656	2.56699	15.6939	0.190793	0.121529	0.110196	6.4325	0.140839	7.75997e-06	-5.24481	down
RcHm_v2.0_Chr2g0102591	10.3358	6.39391	12.5875	33.2521	18.0671	24.4767	9.77238	25.2653	0.00396902	1.54737	up
RcHm_v2.0_Chr6g0268951	2.81246	5.82377	15.0211	0.104614	0.359521	0.139469	7.88576	0.201201	1.22731e-07	-4.91312	down
RcHm_v2.0_Chr6g0293381	1.7872	3.04043	3.97576	0.798544	0.839933	0.536979	2.93446	0.725152	0.000288531	-1.85421	down
RcHm_v2.0_Chr1g0328171	0	0	0.133415	3.66683	5.14626	4.62356	0.0444717	4.47888	2.21712e-09	6.73161	up
RcHm_v2.0_Chr5g0042451	2.68374	2.59306	3.45589	0.458068	0.709772	0.193954	2.9109	0.453931	7.80918e-07	-2.56955	down
RcHm_v2.0_Chr4g0406271	12.426	9.86877	26.0122	81.0628	141.321	352.843	16.1023	191.742	3.94687e-06	3.85676	up
RcHm_v2.0_Chr5g0078741	1.61061	2.28245	1.45255	0.393976	0.536843	0.408016	1.78187	0.446278	0.00113194	-1.78475	down
RcHm_v2.0_Chr4g0439541	0.930205	11.3687	13.9605	0.544595	0.231145	0.3297	8.75312	0.36848	4.18576e-05	-4.34451	down
RcHm_v2.0_Chr3g0455591	0.048761	0.273319	0.719317	0.344994	0.748354	226.608	0.347132	75.9006	0.00414284	8.17816	up
RcHm_v2.0_Chr1g0313001	1.00493	1.22395	0.472553	3.81764	3.93658	10.9674	0.900478	6.24055	0.000974675	3.038	up
RcHm_v2.0_Chr5g0046041	2.87213	2.24236	4.30661	16.9148	19.1408	109.693	3.14037	48.5828	1.83767e-05	4.27417	up
RcHm_v2.0_Chr6g0301421	9.51984	24.8041	22.94	68.9503	35.7307	114.731	19.088	73.1373	0.00784797	2.19216	up
RcHm_v2.0_Chr7g0199881	1.31431	0.705193	0.883727	5.34987	5.28293	2.26863	0.967743	4.30047	3.13374e-05	2.25148	up
RcHm_v2.0_Chr6g0304511	0.371427	0.33112	0.212384	1.36389	2.62065	11.5238	0.304977	5.16945	2.19291e-05	4.37237	up
RcHm_v2.0_Chr1g0314151	30.2398	75.9168	34.6471	11.381	5.74234	3.1638	46.9346	6.76237	9.30769e-05	-2.67897	down
RcHm_v2.0_Chr2g0130331	0	0.183556	0.498456	1.77375	9.81537	2.59504	0.227337	4.72805	0.00139575	4.47075	up
RcHm_v2.0_Chr2g0087991	3.77274	3.86316	2.96734	20.1704	20.9056	51.7593	3.53441	30.9451	3.00615e-07	3.37498	up
RcHm_v2.0_Chr1g0367641	1.43303	1.1275	0.85939	8.326	6.21037	11.5774	1.13998	8.70459	6.10071e-09	3.12972	up
RcHm_v2.0_Chr3g0460091	0.486858	0.399321	0.811264	9.53719	5.86693	31.8468	0.565814	15.7503	3.90104e-08	5.06043	up
RcHm_v2.0_Chr4g0439891	2.41438	1.58671	2.05961	9.23639	22.9994	336.603	2.02024	122.946	3.71278e-06	6.2955	up
RcHm_v2.0_Chr2g0107511	2.35171	1.27216	1.68985	26.3007	40.9123	130.793	1.77124	66.0021	1.48635e-11	5.49662	up
RcHm_v2.0_Chr2g0149641	58.7728	49.3585	56.6089	8.15052	17.5446	5.10724	54.9134	10.2675	1.29888e-05	-2.31111	down
RcHm_v2.0_Chr3g0484291	5.44585	5.23196	7.62835	18.4382	32.694	20.2111	6.10205	23.7811	1.86009e-07	2.11409	up
RcHm_v2.0_Chr4g0387641	6.62943	7.38853	6.76356	2.86214	3.16249	2.19837	6.92718	2.741	4.54556e-06	-1.18459	down
RcHm_v2.0_Chr2g0113441	2.28934	8.14937	5.55708	1.3861	1.4706	1.12696	5.33193	1.32788	0.00923008	-1.83576	down
RcHm_v2.0_Chr4g0437711	0.293305	0.99964	1.74226	8.44642	21.9641	29.0165	1.01174	19.809	1.16822e-07	4.53032	up
RcHm_v2.0_Chr3g0465491	5.70286	5.1472	6.0194	15.4354	87.3808	38.6476	5.62315	47.1546	8.21613e-06	3.20947	up
RcHm_v2.0_Chr6g0274171	0.957171	0.629841	2.35961	4.27137	4.13619	56.8456	1.31554	21.7511	0.00134808	4.41253	up
RcHm_v2.0_Chr2g0164091	1.07685	0.976978	1.11242	3.57034	5.4927	5.81125	1.05542	4.9581	2.62393e-08	2.41859	up
RcHm_v2.0_Chr4g0423771	13.2305	14.8594	17.334	23.2205	30.9605	27.0733	15.1413	27.0848	0.00313032	1.01587	up
RcHm_v2.0_Chr1g0339981	7.65186	10.8296	15.3235	31.9124	11.3789	434.696	11.2683	159.329	0.00533162	4.20254	up
RcHm_v2.0_Chr4g0444321	1.61993	20.0606	11.7803	0.48547	0.613547	0.292525	11.1536	0.463847	5.80049e-06	-4.41582	down
RcHm_v2.0_Chr5g0054931	0.206981	0.60679	0.447717	1.51693	3.23069	1.58187	0.420496	2.10983	0.00055756	2.43004	up
RcHm_v2.0_Chr7g0210661	1.98674	1.76126	7.29716	0.115824	0.48935	0.019512	3.68172	0.208229	0.000827342	-3.98076	down
RcHm_v2.0_Chr3g0463491	3.14845	3.17194	3.48374	14.5251	19.3151	70.7431	3.26804	34.8611	1.27851e-05	3.70829	up
RcHm_v2.0_Chr3g0450761	24.9157	18.2276	10.5322	287.125	239.766	210.526	17.8918	245.806	3.87205e-19	3.92931	up
RcHm_v2.0_Chr1g0368501	0.728643	1.32672	0.878398	2.85678	2.66347	9.35414	0.977919	4.95813	0.00306851	2.61278	up
RcHm_v2.0_Chr1g0381931	1.34264	0.637904	0.84925	2.71353	4.43036	9.90825	0.943263	5.68405	0.000430338	2.84255	up
RcHm_v2.0_Chr4g0438401	1.48814	2.22997	3.73831	5.08867	7.92848	50.0552	2.48547	21.0241	0.00444734	3.4201	up
RcHm_v2.0_Chr2g0122591	1.91553	3.42219	4.3989	9.16508	12.075	51.7018	3.24554	24.314	0.00127404	3.21926	up
RcHm_v2.0_Chr3g0465371	2.48332	3.57936	2.67752	6.35498	10.7836	9.23705	2.9134	8.79187	7.69495e-05	1.76963	up
RcHm_v2.0_Chr7g0241291	0.846082	0.779752	0.778403	0.304309	0.315252	0.128509	0.801412	0.249357	0.00427467	-1.54002	down
RcHm_v2.0_Chr6g0311031	3.12801	8.83224	4.23564	1.31539	0.375436	0.399805	5.39863	0.696876	0.000471889	-2.80619	down
RcHm_v2.0_Chr6g0272551	1.1983	0.982505	0.397214	7.74763	2.69626	8.51337	0.859338	6.31909	0.000147514	3.07603	up
RcHm_v2.0_Chr6g0303381	1.18603	41.1327	42.9539	0.674585	0.199766	0.081604	28.4242	0.318652	1.00029e-06	-6.33967	down
RcHm_v2.0_Chr5g0027011	4.76752	5.49808	6.17259	16.1284	11.1112	25.7167	5.4794	17.6521	0.00141643	1.92055	up
RcHm_v2.0_Chr2g0090491	0.489514	0.678392	1.57856	4.85442	6.07332	39.3482	0.915488	16.7586	5.00368e-05	4.53495	up
RcHm_v2.0_Chr2g0150451	3.90971	2.61429	6.22663	32.6721	10.5036	11.1397	4.25021	18.1051	0.00203676	2.23079	up
RcHm_v2.0_Chr1g0383931	7.06374	6.48013	10.7491	13.1158	27.5601	15.6486	8.09764	18.7748	0.00899065	1.36861	up
RcHm_v2.0_Chr5g0009931	0.848587	0.478091	2.1018	5.55854	6.85931	26.9556	1.14283	13.1245	0.000198257	3.82876	up
RcHm_v2.0_Chr4g0396921	4.88474	20.4993	11.1488	1.69231	0.215642	0.132597	12.1776	0.680182	0.000443223	-4.0574	down
RcHm_v2.0_Chr7g0209121	6.37706	4.47227	6.55921	0	0	0	5.80285	0	8.29253e-08	-8.04512	down
RcHm_v2.0_Chr6g0253251	5.35034	5.82048	3.46722	2.11068	1.9752	1.43871	4.87935	1.84153	0.00460773	-1.25738	down
RcHm_v2.0_Chr7g0201601	28.4017	12.7174	18.3623	5.09014	8.26274	2.94441	19.8271	5.43243	0.00414472	-1.75758	down
RcHm_v2.0_Chr5g0046221	2.81636	1.62594	2.78107	5.5613	6.53629	11.34	2.40779	7.81252	0.0046558	1.92351	up
RcHm_v2.0_Chr5g0039071	1.2036	1.00048	1.00214	4.13428	39.5158	13.7533	1.06874	19.1345	8.42763e-07	4.27227	up
RcHm_v2.0_Chr4g0410081	0.660315	0.923723	1.78292	6.59453	17.3595	114.723	1.12232	46.2258	2.8253e-06	5.68954	up
RcHm_v2.0_Chr5g0020711	1.30288	1.65846	0.694038	7.5807	3.75528	16.3709	1.21846	9.23562	0.000285323	3.17445	up
RcHm_v2.0_Chr4g0424031	0	0.406415	1.01478	3.53562	5.97941	65.698	0.47373	25.071	0.000421676	6.02005	up
RcHm_v2.0_Chr5g0049941	3.4611	3.31892	5.20143	7.15731	19.1132	15.7999	3.99382	14.0235	0.00147308	1.9996	up
RcHm_v2.0_Chr5g0022271	41.7357	17.1388	61.8935	113.096	287.643	171.977	40.256	190.905	0.000812006	2.40897	up
RcHm_v2.0_Chr7g0191971	0.389957	0.269452	0.678369	3.96208	4.70251	3.83161	0.445926	4.1654	2.71727e-13	3.37818	up
RcHm_v2.0_Chr6g0276861	0.287926	0	0.249777	1.45821	29.4986	394.354	0.179234	141.77	0.000172544	9.93879	up
RcHm_v2.0_Chr5g0018501	1.73378	7.44103	3.70011	13.2809	10.6969	113.304	4.29164	45.7606	0.00414472	3.76463	up
RcHm_v2.0_Chr3g0462531	292.535	226.576	267.896	81.6345	134.498	98.0517	262.335	104.728	0.00267088	-1.16081	down
RcHm_v2.0_Chr4g0390951	2.02666	0.470724	0.22682	10.2099	113.684	310.075	0.908069	144.656	7.85447e-09	7.53024	up
RcHm_v2.0_Chr2g0103821	2.90572	2.38154	1.41053	3.04042	6.08351	84.1004	2.2326	31.0748	0.00490422	4.15476	up
RcHm_v2.0_Chr3g0456491	5.1434	20.4618	25.9049	1.34068	3.77999	1.04924	17.17	2.05664	0.000728239	-2.93406	down
RcHm_v2.0_Chr2g0088361	4.17081	18.5942	6.26316	1.1178	1.41616	0.13658	9.67606	0.890177	0.00140482	-3.3467	down
RcHm_v2.0_Chr6g0289131	0.045731	0.093678	0.01432	1.10172	1.96917	171.324	0.051243	58.1317	8.16848e-06	10.4318	up
RcHm_v2.0_Chr5g0031981	5.65793	8.0126	8.59149	0	0	0	7.42067	0	1.507e-10	-9.12499	down
RcHm_v2.0_Chr4g0416651	0.854137	0.327348	0.033805	7.04866	1.04664	8.82929	0.405097	5.64153	0.00330389	3.99496	up
RcHm_v2.0_Chr3g0463281	3.04944	3.31063	4.36306	6.60346	7.56839	7.45114	3.57438	7.20766	0.00104484	1.1948	up
RcHm_v2.0_Chr2g0084281	1.94379	2.02635	11.8944	34.6539	70.8839	157.158	5.28818	87.5652	4.60097e-05	4.33711	up
RcHm_v2.0_Chr3g0492671	1.03593	0.843559	0.838522	2.08365	6.01807	2.0942	0.906002	3.39864	0.00923008	2.01546	up
RcHm_v2.0_Chr1g0372901	0.771025	0.629607	0.730981	1.82939	3.86112	7.54003	0.710538	4.41018	0.000354124	2.87735	up
RcHm_v2.0_Chr2g0170881	6.55547	9.77513	4.60863	34.7424	25.8883	407.223	6.97974	155.951	0.000158631	4.83581	up
RcHm_v2.0_Chr2g0155221	30.2852	24.303	35.3316	5.71686	13.5286	5.17525	29.9732	8.14024	0.0011176	-1.75207	down
RcHm_v2.0_Chr2g0167971	0.563272	0.846525	0.352857	3.38871	6.61644	25.1214	0.587551	11.7089	2.44377e-06	4.60263	up
RcHm_v2.0_Chr4g0436651	2.50058	3.63006	2.23121	12.8834	3.12245	82.5155	2.78728	32.8404	0.00368481	3.90461	up
RcHm_v2.0_Chr3g0481381	44.5201	10.4262	23.9712	3.54617	6.16136	1.63726	26.3059	3.7816	0.000952178	-2.70143	down
RcHm_v2.0_Chr6g0300921	8.49061	7.2994	7.09587	2.29562	2.76501	0.955524	7.62863	2.00538	0.00013847	-1.81301	down
RcHm_v2.0_Chr5g0007621	0.749812	1.56884	1.18653	3.38025	2.6983	7.67977	1.16839	4.58611	0.00479637	2.2307	up
RcHm_v2.0_Chr2g0163191	10.5517	10.3057	8.98442	4.5785	3.20144	2.51187	9.94726	3.4306	7.20766e-05	-1.38685	down
RcHm_v2.0_Chr6g0251101	5.15498	7.89839	10.1308	26.7455	69.4684	102.034	7.72804	66.0826	2.53286e-06	3.34054	up
RcHm_v2.0_Chr7g0234331	1.67439	6.92203	5.15726	0.943431	0.527748	0.830551	4.58456	0.767243	0.00288419	-2.36708	down
RcHm_v2.0_Chr6g0263881	4.56585	6.98302	11.7195	1.17429	0	0.149226	7.75611	0.441172	0.00632572	-3.9793	down
RcHm_v2.0_Chr6g0261671	5.45346	4.52456	4.62074	2.42911	1.70032	0.81558	4.86626	1.64834	0.00808434	-1.43087	down
RcHm_v2.0_Chr5g0018151	0.239819	0.190087	0.11403	0.947603	0.817632	3.02684	0.181312	1.59736	0.000222289	3.3533	up
RcHm_v2.0_Chr2g0096591	0.155951	0.374819	0.421042	1.26116	2.5652	6.75251	0.317271	3.52629	4.68025e-05	3.7537	up
RcHm_v2.0_Chr4g0410291	1.54069	3.14561	3.83634	12.5821	31.4581	129.482	2.84088	57.8408	8.69819e-06	4.66927	up
RcHm_v2.0_Chr3g0480411	17.5495	8.05903	23.6525	50.2564	111.411	195.818	16.4203	119.162	0.00013847	3.11215	up
RcHm_v2.0_Chr2g0132201	8.80243	7.76468	9.03599	15.4614	28.0861	19.9641	8.53437	21.1705	0.000262336	1.47433	up
RcHm_v2.0_Chr1g0372871	3.97143	7.14534	7.60855	2.71634	1.52872	1.49147	6.24178	1.91218	0.00377707	-1.54357	down
RcHm_v2.0_Chr2g0104671	6.94853	10.1473	8.03164	18.3211	24.9478	14.9728	8.37583	19.4139	4.3615e-05	1.35928	up
RcHm_v2.0_Chr1g0359311	11.653	11.4274	10.6507	22.856	27.6704	47.2704	11.2437	32.5989	0.00213523	1.76308	up
RcHm_v2.0_Chr4g0423881	551.261	433.785	396.376	7636.9	9963.44	4461.31	460.474	7353.89	6.5458e-32	4.11815	up
RcHm_v2.0_Chr6g0254801	14.0208	11.7872	3.52505	118.69	106.964	93.5869	9.77771	106.414	6.57378e-09	3.59104	up
RcHm_v2.0_Chr3g0491061	0.498216	0.602037	0.787705	4.27687	9.48093	6.5533	0.629319	6.77037	8.63865e-13	3.57997	up
RcHm_v2.0_Chr4g0428561	1.92001	3.04728	3.32373	9.54009	14.5421	18.5301	2.76367	14.2041	8.09919e-07	2.57458	up
RcHm_v2.0_Chr4g0418701	2.69666	6.74143	4.97773	7.43065	28.99	93.0325	4.80527	43.1511	0.00219618	3.47883	up
RcHm_v2.0_Chr3g0456621	6.03963	5.48226	5.34051	0.538453	0.963398	1.0483	5.6208	0.85005	7.48951e-08	-2.51401	down
RcHm_v2.0_Chr7g0177741	65.7046	74.0057	145.198	23.1605	28.7362	5.39653	94.9694	19.0978	0.00461026	-2.22102	down
RcHm_v2.0_Chr7g0179461	4.34101	12.3859	2.91133	1.00256	0.30637	0	6.54606	0.43631	0.00817002	-3.80204	down
RcHm_v2.0_Chr1g0339551	40.7255	25.1289	35.9248	122.487	133.936	890.891	33.9264	382.438	0.000324192	3.8227	up
RcHm_v2.0_Chr3g0452371	2.21331	1.773	1.35415	5.56456	12.5968	5.46535	1.78015	7.87555	2.88318e-05	2.26822	up
RcHm_v2.0_Chr6g0285741	14.4446	12.5425	13.4143	26.1466	48.7919	102.44	13.4671	59.126	0.00196645	2.39357	up
RcHm_v2.0_Chr1g0367611	1.29842	1.46928	1.78671	6.63792	6.65189	13.6175	1.51813	8.96912	3.60561e-05	2.77358	up
RcHm_v2.0_Chr2g0147861	56.0064	53.4113	126.389	9.81248	6.14728	4.41167	78.6024	6.79047	1.79092e-10	-3.38635	down
RcHm_v2.0_Chr5g0017681	1.05077	0.73184	3.57277	13.9733	18.9459	80.6891	1.78513	37.8694	8.81819e-06	4.72607	up
RcHm_v2.0_Chr4g0405681	0.39549	0.522474	0.777184	6.40484	5.59417	20.7385	0.565049	10.9125	1.64601e-08	4.5286	up
RcHm_v2.0_Chr7g0239961	6.41982	35.6847	22.6445	79.2658	66.2347	639.028	21.583	261.51	0.00230619	3.95092	up
RcHm_v2.0_Chr6g0298381	0.174054	0.037454	0.241401	2.12631	3.6311	50.8764	0.15097	18.878	1.84538e-07	7.2191	up
RcHm_v2.0_Chr4g0446331	1.88637	1.45319	2.98032	4.68467	14.0921	6.93717	2.10662	8.57132	0.00140482	2.16595	up
RcHm_v2.0_Chr6g0278091	3.55255	9.02088	7.40959	16.2616	17.1292	21.2202	6.66101	18.2037	0.00497721	1.65136	up
RcHm_v2.0_Chr5g0001851	1081.98	806.516	533.973	373.567	194.536	134.615	807.49	234.24	0.00722706	-1.66661	down
RcHm_v2.0_Chr1g0362411	22.0429	21.4433	19.7017	42.0163	42.7231	67.9632	21.0626	50.9009	0.00333164	1.48702	up
RcHm_v2.0_Chr3g0482601	0.799896	2.05127	1.94524	4.3633	6.44075	21.3359	1.5988	10.7133	0.00168853	3.03906	up
RcHm_v2.0_Chr1g0327331	8.36294	6.95549	9.34402	17.2983	12.6882	18.0173	8.22082	16.0013	0.00946302	1.1539	up
RcHm_v2.0_Chr5g0077951	0.288295	1.49982	0.516792	4.13348	7.59847	5.38494	0.768304	5.70563	0.000103122	3.04683	up
RcHm_v2.0_Chr3g0468461	1.51184	2.05488	1.41115	3.61801	4.34711	6.88344	1.65929	4.94952	0.00283767	1.79167	up
RcHm_v2.0_Chr5g0077701	0.232473	0.150196	0.380333	0.747955	0.794768	2.47316	0.254334	1.33863	0.00595121	2.66246	up
RcHm_v2.0_Chr6g0295711	27.925	18.0442	39.5063	10.4654	12.7005	6.84958	28.4918	10.0052	0.00690773	-1.3683	down
RcHm_v2.0_Chr1g0356011	0.596147	0.254749	0.670973	2.5652	5.16268	3.12038	0.50729	3.61609	2.38543e-06	2.96128	up
RcHm_v2.0_Chr5g0046601	0	0.078577	0	1.10427	2.20148	7.8213	0.0261923	3.70902	5.24381e-06	7.07796	up
RcHm_v2.0_Chr6g0246801	0.304644	1.49159	0.918495	3.47372	3.30783	12.1439	0.90491	6.30848	0.00313032	3.08936	up
RcHm_v2.0_Chr7g0219281	1.55659	2.94102	6.31737	8.41598	18.0345	40.4375	3.60499	22.296	0.0033514	2.91134	up
RcHm_v2.0_Chr3g0458341	4.24184	1.63325	2.2816	3.06129	41.62	14.8678	2.71889	19.8497	0.00814667	2.98237	up
RcHm_v2.0_Chr2g0152311	15.9555	11.2394	7.82229	41.8688	74.3676	291.174	11.6724	135.803	8.38824e-05	3.83965	up
RcHm_v2.0_Chr6g0304401	2.37223	9.37557	5.96999	1.44128	1.02921	0.421738	5.90593	0.964078	0.00139287	-2.4851	down
RcHm_v2.0_Chr4g0439641	38.4111	21.3438	30.2479	79.0197	69.7124	131.488	30.0009	93.4068	0.00216139	1.8601	up
RcHm_v2.0_Chr4g0423991	80.5129	44.6288	115.887	1024.9	2958.96	5681.65	80.3428	3221.84	3.31958e-12	5.59335	up
RcHm_v2.0_Chr5g0081461	2.08401	8.38325	5.4294	13.8118	21.3558	25.7003	5.29888	20.2893	0.00544577	2.14889	up
RcHm_v2.0_Chr5g0018551	5.45668	10.1276	12.1041	27.2757	39.8058	162.474	9.22946	76.5183	0.000609054	3.36585	up
RcHm_v2.0_Chr2g0158741	15.6537	7.42373	8.75657	48.2523	15.1244	127.843	10.6113	63.7399	0.006868	2.87518	up
RcHm_v2.0_Chr2g0143331	38.7076	51.1447	111.357	18.2822	11.3987	14.3455	67.0698	14.6755	0.00120242	-2.00366	down
RcHm_v2.0_Chr7g0184511	55.7068	31.7357	31.3983	106.233	92.8211	84.4421	39.6136	94.4989	0.00161811	1.40994	up
RcHm_v2.0_Chr4g0424041	12.4172	20.4026	31.3087	84.532	212.774	1330.37	21.3762	542.559	1.70785e-05	5.01688	up
RcHm_v2.0_Chr2g0141741	1.89329	0.941725	1.00322	3.6945	5.90299	16.0789	1.27941	8.55879	0.000835517	3.00384	up
RcHm_v2.0_Chr4g0403401	1.38303	1.77605	3.58691	8.79489	3.94938	57.0464	2.24866	23.2636	0.00343992	3.7224	up
RcHm_v2.0_Chr6g0303931	2.20295	12.403	5.57788	1.30304	0.687343	0.088124	6.72794	0.692835	0.00573718	-3.18384	down
RcHm_v2.0_Chr3g0470221	764.715	355.348	178.582	53.6092	26.5615	1.34434	432.882	27.1717	0.00218137	-3.9486	down
RcHm_v2.0_Chr6g0277691	0.510247	1.15748	0.747698	4.65177	3.6595	2.74512	0.805143	3.68546	1.17795e-06	2.32893	up
RcHm_v2.0_Chr2g0085381	0.757797	1.93912	1.67256	5.00469	5.42048	63.3789	1.45649	24.6014	0.000515838	4.43839	up
RcHm_v2.0_Chr7g0239311	63.4595	64.9679	44.0765	24.6132	17.622	6.24079	57.5013	16.1586	0.00671527	-1.73282	down
RcHm_v2.0_Chr6g0279131	13.4142	11.5689	6.36952	2.97453	0.727558	0.321367	10.4509	1.34115	0.0034182	-2.87659	down
RcHm_v2.0_Chr4g0442581	1.8801	3.28686	2.31231	0.229176	0.460823	0.107801	2.49309	0.265933	2.10277e-06	-3.06474	down
RcHm_v2.0_Chr2g0119521	12.733	14.2175	12.35	5.32792	3.71611	2.57499	13.1002	3.87301	8.10314e-06	-1.61421	down
RcHm_v2.0_Chr5g0053361	174.61	93.88	240.188	284.958	788.156	799.575	169.559	624.23	0.00573718	2.08982	up
RcHm_v2.0_Chr7g0226681	0.205768	0.671919	0.289865	1.70782	1.45478	8.04672	0.389184	3.73644	0.0011176	3.56001	up
RcHm_v2.0_Chr1g0373911	8.96059	9.6005	14.0575	29.8249	32.5947	117.846	10.8729	60.0887	0.00152593	2.7595	up
RcHm_v2.0_Chr2g0147301	23.0206	16.5366	29.7824	132.968	131.017	83.7385	23.1132	115.908	1.35761e-12	2.47046	up
RcHm_v2.0_Chr6g0307061	11.8548	11.5306	20.991	33.8116	35.2868	84.4299	14.7922	51.1761	0.00662221	2.04954	up
RcHm_v2.0_Chr1g0361871	0.071533	0.505778	1.0702	1.40754	6.2395	15.3173	0.54917	7.65479	0.00191588	4.08414	up
RcHm_v2.0_Chr4g0444001	39.307	22.4141	12.7826	84.7903	84.0937	108.843	24.8345	92.5755	0.00130487	2.08262	up
RcHm_v2.0_Chr2g0093711	0.53927	0.89785	0.313289	5.23708	6.29912	94.4129	0.58347	35.3164	1.28267e-06	6.26809	up
RcHm_v2.0_Chr3g0473041	1.39543	4.16372	3.05043	0.361926	0.19215	0.288561	2.86986	0.280879	9.27462e-05	-3.08712	down
RcHm_v2.0_Chr4g0439681	12.6623	8.54868	6.62041	54.4655	45.7802	127.333	9.27712	75.8594	2.53286e-06	3.28065	up
RcHm_v2.0_Chr3g0464221	0.2206	0.681783	1.11595	2.30628	3.021	6.59825	0.672778	3.97518	0.00374277	2.79278	up
RcHm_v2.0_Chr1g0370211	1.69165	1.0395	1.8054	3.72428	6.19426	16.8327	1.51218	8.91708	0.0019307	2.8321	up
RcHm_v2.0_Chr5g0066021	1.11461	1.07352	2.15061	5.32066	5.84045	3.57359	1.44625	4.91157	2.40884e-05	1.9108	up
RcHm_v2.0_Chr4g0395321	27.9969	13.5977	14.6481	19.309	19.6803	1140.59	18.7476	393.193	0.00683655	4.77289	up
RcHm_v2.0_Chr7g0238371	1.16382	5.14591	4.02907	0.157058	0.193883	0	3.44627	0.11698	2.20986e-05	-4.62779	down
RcHm_v2.0_Chr2g0168761	1.25961	4.7329	6.42194	0.225209	0.246063	0.145997	4.13815	0.205756	2.80542e-09	-4.15497	down
RcHm_v2.0_Chr3g0471051	0.263026	0.092124	0.221593	1.09131	0.665326	1.87468	0.192248	1.21044	0.00143907	2.85879	up
RcHm_v2.0_Chr2g0107241	1.82943	22.0805	3.21388	0.207071	0.651956	0	9.04126	0.286342	0.00195157	-4.87373	down
RcHm_v2.0_Chr2g0130441	5.80957	2.82902	3.65935	4.54465	34.8732	30.1495	4.09931	23.1891	0.00789792	2.69059	up
RcHm_v2.0_Chr2g0104121	0.3257	0.470606	0.246349	1.12272	0.813522	1.05872	0.347552	0.99832	0.00266778	1.69616	up
RcHm_v2.0_Chr6g0289321	1.21808	1.39033	1.99302	5.52463	9.73722	28.7747	1.53381	14.6788	4.3615e-05	3.54116	up
RcHm_v2.0_Chr2g0123611	5.64293	7.37832	13.4256	19.3987	29.1291	25.6164	8.8156	24.7147	0.00241001	1.67511	up
RcHm_v2.0_Chr5g0009711	1.20194	1.28096	1.55802	5.18667	5.14938	124.932	1.34697	45.0893	0.00013847	5.42751	up
RcHm_v2.0_Chr1g0377541	1.26025	4.86523	3.39859	0.635043	0.618552	0.653042	3.17469	0.635546	0.00456372	-2.11824	down
RcHm_v2.0_Chr6g0311421	0.336817	0.111715	0.573841	3.83304	1.66146	1.92225	0.340791	2.47225	0.000427591	2.93177	up
RcHm_v2.0_Chr5g0062941	1.09204	1.40192	0.539043	1.41772	2.16342	37.9469	1.011	13.8427	0.00832418	4.12622	up
RcHm_v2.0_Chr6g0311891	2.41119	10.0682	4.99614	1.16957	1.63193	0.391442	5.82519	1.06432	0.00917813	-2.31961	down
RcHm_v2.0_Chr6g0298231	46.7253	32.6234	61.4998	114.301	145.386	76.6181	46.9495	112.102	0.00142593	1.39369	up
RcHm_v2.0_Chr1g0382151	3.31834	2.75012	4.14473	9.54677	13.8862	4.54971	3.4044	9.32756	0.00844105	1.56761	up
RcHm_v2.0_Chr3g0466491	5.29262	10.9659	10.9941	2.90461	2.37441	1.56747	9.08421	2.28216	0.000157161	-1.84434	down
RcHm_v2.0_Chr7g0242031	2.70187	20.6054	4.7265	30.4528	16.9977	508.326	9.34459	185.259	0.00414472	4.68677	up
RcHm_v2.0_Chr5g0029031	9.77183	8.0151	1.66117	8.72799	142.98	210.447	6.4827	120.718	0.000566372	4.45986	up
RcHm_v2.0_Chr5g0024151	1.5297	5.86819	2.53599	0.168996	0.763417	0.202275	3.31129	0.378229	0.00139156	-2.98043	down
RcHm_v2.0_Chr1g0364351	0.072887	0.102126	0.497345	2.52518	7.57169	12.7255	0.224119	7.60747	7.88191e-07	5.31488	up
RcHm_v2.0_Chr2g0090561	140.63	67.9646	73.9935	335.552	251.174	179.428	94.1961	255.385	0.0035534	1.57069	up
RcHm_v2.0_Chr6g0281411	0.540221	1.60929	0.505912	5.28015	11.1262	20.8643	0.885141	12.4235	4.4922e-06	4.03939	up
RcHm_v2.0_Chr3g0471251	0.035652	0	0	0.770268	1.6603	5.46935	0.011884	2.63331	1.76575e-06	7.96821	up
RcHm_v2.0_Chr4g0439301	1.5073	1.02082	1.11585	7.80689	11.7875	36.4037	1.21466	18.666	2.09127e-07	4.22305	up
RcHm_v2.0_Chr2g0156211	0.075835	0.079398	0.253184	0.47843	1.01499	3.25676	0.136139	1.58339	0.000699596	3.80563	up
RcHm_v2.0_Chr1g0327241	1.89458	1.00465	1.69981	31.2499	41.3787	125.582	1.53302	66.0703	6.63965e-14	5.70544	up
RcHm_v2.0_Chr6g0261981	7.206	10.6764	7.17402	2.79037	2.1802	1.58049	8.35215	2.18369	1.33432e-06	-1.78784	down
RcHm_v2.0_Chr2g0104831	0.18169	0.798839	0.370672	2.33736	2.40204	7.99405	0.4504	4.24448	0.00038781	3.49256	up
RcHm_v2.0_Chr7g0224711	3.69287	2.78803	6.76375	5.93841	7.43466	370.637	4.41488	128.003	0.00207334	5.25383	up
RcHm_v2.0_Chr2g0152541	134.547	133.302	52.9233	36.5603	39.878	18.8011	106.924	31.7465	0.00989517	-1.63593	down
RcHm_v2.0_Chr5g0014631	1.88578	3.02574	2.37116	5.50608	5.90226	5.36501	2.42756	5.59111	0.000887526	1.36976	up
RcHm_v2.0_Chr6g0283961	0.302207	0.40782	0.696848	2.68532	1.49399	2.37216	0.468958	2.18382	0.000251477	2.41227	up
RcHm_v2.0_Chr7g0222561	0.301796	0.343172	1.16602	2.88475	2.49663	3.47552	0.603662	2.9523	0.00229592	2.4779	up
RcHm_v2.0_Chr1g0363741	9.05017	6.99637	6.93731	9.28241	45.4467	33.6136	7.66128	29.4476	0.00805521	2.12523	up
RcHm_v2.0_Chr5g0076991	4.95604	3.17307	2.20999	32.3626	60.2321	204.196	3.44637	98.9302	1.05779e-08	5.12954	up
RcHm_v2.0_Chr1g0379721	4.15825	1.09074	2.60107	3.52144	22.3601	45.2363	2.61668	23.706	0.0035327	3.44225	up
RcHm_v2.0_Chr2g0147391	10.6091	7.01516	8.54223	25.0771	22.5332	39.9095	8.72218	29.1733	0.000276735	1.95767	up
RcHm_v2.0_Chr5g0026351	1.60567	1.30848	2.29595	2.8488	5.70803	11.3949	1.7367	6.65058	0.00917362	2.19817	up
RcHm_v2.0_Chr7g0186971	88.4573	35.0025	25.1619	177.189	132.032	1149.9	49.5406	486.372	0.00327149	3.61445	up
RcHm_v2.0_Chr4g0424121	1.30169	1.60336	0.832688	29.1286	144	383.505	1.24591	185.545	2.194e-14	7.46989	up
RcHm_v2.0_Chr4g0391161	2.2556	0.971668	0.820238	5.11778	7.31712	17.2147	1.34917	9.88319	0.000253129	3.12267	up
RcHm_v2.0_Chr5g0018991	0.142145	0.218327	0.427344	1.61886	1.91338	3.8172	0.262605	2.44981	1.31785e-05	3.40844	up
RcHm_v2.0_Chr7g0228231	3.22497	3.76989	0.133782	24.2331	327.707	862.573	2.37622	404.837	6.09328e-08	7.69049	up
RcHm_v2.0_Chr1g0360301	7.4426	5.66773	3.10697	1.23098	0.687045	0.162963	5.40577	0.693664	0.000920418	-2.84158	down
RcHm_v2.0_Chr6g0283131	1.01131	1.18325	0.91342	3.04073	4.30666	4.6338	1.03599	3.99373	2.23759e-06	2.12847	up
RcHm_v2.0_Chr3g0491431	2.94516	3.45089	4.57392	6.17742	12.4641	9.00674	3.65666	9.21609	0.00355442	1.50501	up
RcHm_v2.0_Chr7g0191191	5.74721	2.23307	1.13262	25.9234	25.0554	123.502	3.03763	58.1602	1.83155e-05	4.54349	up
RcHm_v2.0_Chr5g0036791	1.15646	0.97302	1.60018	3.7865	3.0938	22.4031	1.24322	9.76112	0.00273916	3.29669	up
RcHm_v2.0_Chr5g0036061	1.69548	2.45812	2.92062	0.683865	1.04748	0.303328	2.35807	0.678225	0.00761183	-1.6719	down
RcHm_v2.0_Chr3g0451971	59.8763	40.426	73.941	21.2197	17.904	14.9324	58.0811	18.0187	5.70329e-05	-1.53001	down
RcHm_v2.0_Chr2g0130341	0.644064	0.933998	0.836704	2.07511	8.46983	4.86934	0.804922	5.13809	0.000160978	2.82102	up
RcHm_v2.0_Chr4g0392681	222.002	1190.37	4096.57	254.274	58.0532	27.9994	1836.31	113.442	0.00329401	-3.90216	down
RcHm_v2.0_Chr5g0011581	9.35483	9.69781	8.71372	32.7777	26.9685	50.1773	9.25545	36.6411	8.20492e-06	2.20384	up
RcHm_v2.0_Chr7g0190421	0.233523	1.80249	0.136556	3.47192	2.96046	58.3295	0.724189	21.5873	0.00161927	5.24179	up
RcHm_v2.0_Chr6g0305181	7.04563	5.86643	13.0748	1.50807	2.4068	1.94396	8.6623	1.95295	0.000183133	-1.96742	down
RcHm_v2.0_Chr6g0285091	4.15404	3.94861	6.07519	23.263	30.0199	81.3144	4.72595	44.8658	1.89096e-06	3.51883	up
RcHm_v2.0_Chr6g0274191	6.3193	5.71428	16.8435	39.3348	42.508	549.144	9.62568	210.329	0.000238731	4.82168	up
RcHm_v2.0_Chr2g0109971	6.18866	10.9734	8.39533	15.4822	18.5691	20.8549	8.51913	18.3021	0.00812612	1.29675	up
RcHm_v2.0_Chr7g0228201	9.41286	8.29858	1.43373	28.1239	496.357	1228.97	6.38172	584.482	2.20014e-07	6.80154	up
RcHm_v2.0_Chr7g0222901	1.1572	2.61073	0.397922	12.4514	7.79039	78.5445	1.38862	32.9288	8.46783e-05	4.88536	up
RcHm_v2.0_Chr2g0099601	23.4471	20.8016	27.6268	2.20218	1.99903	1.65707	23.9585	1.95276	1.29568e-30	-3.44445	down
RcHm_v2.0_Chr3g0473821	9.50852	5.60234	3.76476	1.62891	0.900386	1.7543	6.29187	1.42786	0.00927107	-1.93563	down
RcHm_v2.0_Chr6g0275461	13.4662	17.3004	6.56422	3.40319	1.89211	0.409994	12.4436	1.90176	0.0039518	-2.62564	down
RcHm_v2.0_Chr4g0417791	0.653694	0.528734	0.583419	0.064228	0.022017	0.067175	0.588616	0.05114	8.19892e-07	-3.2354	down
RcHm_v2.0_Chr6g0300251	0.373321	1.18421	0.723098	0.914474	0.855492	48.7986	0.760211	16.8562	0.00630612	4.85013	up
RcHm_v2.0_Chr4g0398631	38.9894	115.681	55.4615	399.279	230.566	162.023	70.0439	263.956	0.0021912	2.04839	up
RcHm_v2.0_Chr5g0029851	4.60674	4.80884	8.26525	24.1352	25.2836	36.7152	5.89361	28.7113	4.24712e-07	2.50027	up
RcHm_v2.0_Chr4g0390921	1.00017	0.735812	0	4.83166	110.804	335.148	0.578662	150.261	3.38937e-07	8.23672	up
RcHm_v2.0_Chr1g0365031	105.825	165.036	365.915	31.646	30.919	31.9672	212.259	31.5108	1.9231e-05	-2.55987	down
RcHm_v2.0_Chr2g0122641	60.2678	97.308	97.0148	33.1368	30.9322	14.056	84.8635	26.0417	0.000730401	-1.58002	down
RcHm_v2.0_Chr6g0280341	4.97737	7.58251	2.16206	1.32452	0.543893	0.66742	4.90731	0.845279	0.00224793	-2.36994	down
RcHm_v2.0_Chr1g0361301	13.2203	13.9271	24.9117	35.0037	45.537	36.0137	17.353	38.8515	0.00307411	1.33549	up
RcHm_v2.0_Chr5g0012531	0.776205	16.2261	14.425	1.01812	0.833028	0.030265	10.4758	0.627136	0.00741245	-3.96271	down
RcHm_v2.0_Chr2g0150611	0.254585	0.241553	0.315256	1.78147	1.01935	0.658017	0.270465	1.15294	0.00013847	2.18609	up
RcHm_v2.0_Chr4g0417311	13.5187	24.9763	21.0296	6.77238	6.38178	4.94681	19.8415	6.03366	7.67415e-05	-1.55611	down
RcHm_v2.0_Chr3g0477181	4.54721	7.89384	4.28396	9.91232	17.0502	95.9657	5.57501	40.9761	0.00621403	3.20627	up
RcHm_v2.0_Chr2g0118651	1.12124	0.508894	1.8639	5.15138	10.3869	4.6083	1.16468	6.71552	0.000312237	2.63072	up
RcHm_v2.0_Chr7g0202471	0.822948	0.627093	0.728993	0.970427	1.65694	33.0648	0.726345	11.8974	0.00445409	4.39414	up
RcHm_v2.0_Chr1g0322851	5.09903	7.3135	6.00219	22.3777	7.82968	132.135	6.13824	54.1142	0.00559145	3.48437	up
RcHm_v2.0_Chr2g0165521	0.802727	0.669763	1.01242	1.65029	1.74741	1.20514	0.828304	1.53428	0.00810442	1.03498	up
RcHm_v2.0_Chr6g0285241	0.992297	0.658946	0.617947	2.70347	2.78785	1.05837	0.756397	2.18323	0.00799073	1.62993	up
RcHm_v2.0_Chr2g0119681	2.25865	11.2825	20.0228	1.60228	2.56197	1.12597	11.188	1.76341	0.00963376	-2.51453	down
RcHm_v2.0_Chr5g0081811	0.869032	0.679281	0.837924	2.25487	1.83528	1.48439	0.795412	1.85818	0.000151545	1.37723	up
RcHm_v2.0_Chr3g0448721	5.74471	6.35191	55.2657	0.112493	0.63045	0.08475	22.4541	0.275898	3.06538e-07	-6.21001	down
RcHm_v2.0_Chr1g0381031	2.49905	1.31717	3.54238	7.37175	7.89824	33.052	2.45287	16.1073	0.00257574	3.01259	up
RcHm_v2.0_Chr5g0019291	1.44782	3.20216	5.68489	9.36966	16.7425	63.6716	3.44496	29.9279	0.00161927	3.43461	up
RcHm_v2.0_Chr7g0192161	16.9201	12.9235	15.5892	34.5047	24.4935	35.1574	15.1443	31.3852	0.00456372	1.24126	up
RcHm_v2.0_Chr1g0317591	0.378779	1.69862	4.28787	5.69907	10.8181	277.629	2.12175	98.0489	0.00037374	5.92719	up
RcHm_v2.0_Chr5g0025891	0.152937	0.266648	0.574787	2.11744	1.74883	41.4672	0.331457	15.1112	3.2955e-05	5.89149	up
RcHm_v2.0_Chr4g0408311	0.589421	0.827916	1.81789	2.74323	6.28673	8.69996	1.07841	5.90997	0.000961075	2.6892	up
RcHm_v2.0_Chr6g0298291	0.193681	0.442198	0.481852	4.59699	2.33617	22.1172	0.372577	9.68344	3.80454e-06	4.98959	up
RcHm_v2.0_Chr4g0423961	100.74	103.217	217.771	439.95	387.906	876.626	140.576	568.16	0.00142507	2.26564	up
RcHm_v2.0_Chr2g0098631	0.863834	35.1506	5.78875	0.956922	0.49798	0.345008	13.9344	0.59997	0.00127404	-4.39061	down
RcHm_v2.0_Chr5g0004141	0.594932	0.239806	0.899965	3.47221	5.5669	37.8287	0.578234	15.6226	1.36222e-05	5.08117	up
RcHm_v2.0_Chr5g0022851	0.966495	1.0111	1.07245	1.79093	2.46892	1.3696	1.01668	1.87648	0.00445004	1.02328	up
RcHm_v2.0_Chr4g0390971	12.3044	16.691	3.79502	49.415	49.7164	408.515	10.9302	169.215	0.000448001	4.28169	up
RcHm_v2.0_Chr2g0108661	1.066	1.09135	0	2.9192	7.62868	43.8331	0.719116	18.127	0.00577585	4.95098	up
RcHm_v2.0_Chr4g0443431	21.8943	22.596	24.9962	64.4723	127.839	209.996	23.1622	134.103	1.70785e-05	2.77514	up
RcHm_v2.0_Chr3g0471641	0.489497	0.223561	0.199645	19.9116	22.6672	45.3822	0.304234	29.3204	2.08268e-25	6.80752	up
RcHm_v2.0_Chr6g0277721	7.54266	9.27817	7.4578	34.1611	40.6693	47.9245	8.09288	40.9183	7.83019e-12	2.53185	up
RcHm_v2.0_Chr6g0258271	0.149432	0.130747	0.257315	1.46024	2.78948	73.9285	0.179165	26.0594	8.96953e-07	7.44519	up
RcHm_v2.0_Chr2g0118331	0.719372	0.677658	1.3701	5.26033	5.00184	18.5212	0.922378	9.59447	1.46777e-05	3.66487	up
RcHm_v2.0_Chr3g0465931	3.23032	3.65242	5.03903	6.53008	9.70852	8.66409	3.97392	8.3009	0.00460744	1.24443	up
RcHm_v2.0_Chr3g0469291	13.9629	12.1293	15.1592	43.4774	24.6344	27.1945	13.7505	31.7688	0.000527224	1.36966	up
RcHm_v2.0_Chr2g0167751	0.437652	1.34014	0.537846	8.82176	6.22293	57.7316	0.771878	24.2587	3.96629e-06	5.26163	up
RcHm_v2.0_Chr1g0383171	0.976292	1.14435	1.66906	3.61451	7.32437	60.1128	1.26323	23.6839	0.000185881	4.58283	up
RcHm_v2.0_Chr3g0453911	0.323236	0.232045	0.285849	2.00486	4.67606	17.4125	0.280377	8.03114	1.49746e-06	5.07247	up
RcHm_v2.0_Chr6g0278121	1.76475	3.39418	2.81986	6.11353	7.23475	7.19065	2.6596	6.84631	0.000668332	1.54687	up
RcHm_v2.0_Chr6g0283951	0.355908	0.483629	0.55959	1.86964	1.78192	2.35747	0.466376	2.00301	0.000153993	2.24176	up
RcHm_v2.0_Chr4g0392071	3.11102	4.09043	6.32557	13.1246	22.4707	34.6922	4.50901	23.4292	6.6882e-05	2.6155	up
RcHm_v2.0_Chr6g0306471	0	0	0.423189	3.8651	3.54148	12.0224	0.141063	6.47634	0.000396059	5.7198	up
RcHm_v2.0_Chr2g0137721	189.246	111.651	179.986	535.593	411.881	1794.98	160.294	914.152	0.00159278	2.80049	up
RcHm_v2.0_Chr2g0131271	2.20975	2.21638	2.2782	10.8842	6.86098	15.9733	2.23477	11.2395	6.48496e-06	2.55082	up
RcHm_v2.0_Chr4g0424131	0.424191	2.47707	1.21224	7.13422	22.4743	76.5051	1.37117	35.3712	1.40253e-05	4.97343	up
RcHm_v2.0_Chr5g0036511	0.659165	1.62301	3.16541	0.469131	0.290905	0.112316	1.81586	0.290784	0.0073772	-2.47968	down
RcHm_v2.0_Chr5g0080861	0.510469	1.0658	0.588293	21.4573	101.331	85.2354	0.72152	69.3412	1.06345e-20	6.7617	up
RcHm_v2.0_Chr7g0195541	22.8705	27.1347	19.1633	33.6868	159.292	134.392	23.0562	109.124	0.00185126	2.43796	up
RcHm_v2.0_Chr7g0182801	1.33362	0.541845	3.72827	7.52409	14.0403	146.719	1.86791	56.0945	0.000186194	5.27359	up
RcHm_v2.0_Chr7g0186191	130.339	189.217	130.723	57.5043	39.6113	19.1801	150.093	38.7652	0.000342049	-1.83746	down
RcHm_v2.0_Chr3g0463831	1.83172	1.55114	2.11276	5.52794	4.9759	3.20201	1.83187	4.56862	4.47356e-06	1.45826	up
RcHm_v2.0_Chr1g0372131	23.9679	76.8406	91.4885	3.12161	3.04778	0.162655	64.099	2.11068	4.09048e-06	-4.8428	down
RcHm_v2.0_Chr2g0136951	0.310921	0.037844	0.204569	2.08142	2.01965	31.6673	0.184445	11.9228	5.12283e-06	6.32991	up
RcHm_v2.0_Chr4g0425171	65.3108	75.2565	106.774	189.819	374.439	949.045	82.447	504.435	0.000676475	2.89666	up
RcHm_v2.0_Chr5g0080911	0	0.215248	0.198938	2.36788	14.4146	4.33937	0.138062	7.04061	8.46968e-07	5.63624	up
RcHm_v2.0_Chr3g0461461	38.0232	25.8816	21.1865	10.399	9.82078	5.83366	28.3638	8.68447	0.000289795	-1.57875	down
RcHm_v2.0_Chr4g0447241	5.34552	5.35328	3.62201	9.00769	17.1894	7.56428	4.7736	11.2538	0.0087058	1.36431	up
RcHm_v2.0_Chr5g0065631	0.165628	0.201133	0	1.92768	1.32134	8.40363	0.122254	3.88422	0.000253129	5.14311	up
RcHm_v2.0_Chr4g0387791	28.3643	40.7173	189.868	410.223	1267.55	567.406	86.3164	748.393	0.000750702	3.27684	up
RcHm_v2.0_Chr4g0410401	3.72832	2.50154	3.94302	0.854186	0.216656	0.049413	3.39096	0.373418	0.00387083	-3.07208	down
RcHm_v2.0_Chr4g0410251	0.598287	1.93381	2.00484	18.0771	51.5353	242.735	1.51231	104.116	5.7917e-09	6.43492	up
RcHm_v2.0_Chr5g0072761	536.244	805.755	455.707	23.2321	10.9066	1.70085	599.236	11.9465	6.63821e-11	-5.57436	down
RcHm_v2.0_Chr2g0104571	3.35053	3.27766	4.92491	8.61928	10.3968	19.4434	3.85103	12.8198	0.00207334	1.97468	up
RcHm_v2.0_Chr7g0222091	7.00058	4.60232	5.49411	1.8804	1.53653	1.83346	5.699	1.75013	0.000324679	-1.52028	down
RcHm_v2.0_Chr2g0145621	1.05823	0.335242	0.312737	4.22814	4.03213	30.2913	0.568736	12.8505	9.11408e-05	4.74128	up
RcHm_v2.0_Chr6g0270861	24.517	23.2124	21.3301	40.7508	53.867	59.1132	23.0198	51.2437	0.000896326	1.34537	up
RcHm_v2.0_Chr6g0298501	1.18644	0.171319	0.301296	2.04475	2.29989	11.7936	0.553018	5.37941	0.00971043	3.51155	up
RcHm_v2.0_Chr4g0424631	4.05087	3.3355	0.895532	82.3252	139.306	507.177	2.76063	242.936	2.88594e-12	6.74375	up
RcHm_v2.0_Chr4g0409791	47.3231	96.0566	60.3124	10.7601	3.74216	0.235792	67.8974	4.91268	0.00273916	-3.72027	down
RcHm_v2.0_Chr4g0428041	3.8769	9.93977	4.25702	0.776491	0.564403	0.260807	6.02456	0.5339	1.66387e-07	-3.35432	down
RcHm_v2.0_Chr5g0048671	1.1135	4.07688	5.21074	0.151406	0.343657	0	3.46704	0.165021	0.000381083	-4.27986	down
RcHm_v2.0_Chr4g0386491	0.123862	0.226142	0.211347	0.482339	0.735008	2.51222	0.187117	1.24319	0.00281554	3.00552	up
RcHm_v2.0_Chr2g0097661	0.513269	0.080468	0.013121	2.87592	2.61876	7.16385	0.202286	4.21951	0.000477225	4.59423	up
RcHm_v2.0_Chr1g0368871	1.05285	1.11729	0.883956	0.059374	0.146653	0.133426	1.01803	0.113151	7.36317e-07	-2.97025	down
RcHm_v2.0_Chr1g0364341	1.49517	1.88998	2.72645	10.6225	17.1367	16.8949	2.0372	14.8847	1.61522e-11	3.06046	up
RcHm_v2.0_Chr6g0312011	0.669317	0.79669	0.982007	4.84546	6.24248	12.0636	0.816005	7.71717	2.35592e-08	3.46938	up
RcHm_v2.0_Chr3g0465381	2.41976	1.85926	1.43798	5.30323	7.09592	4.48388	1.90567	5.62768	5.93455e-05	1.70146	up
RcHm_v2.0_Chr2g0102961	0.678515	0.397561	0.808027	2.60789	3.17039	4.72181	0.628034	3.50003	5.94438e-06	2.6854	up
RcHm_v2.0_Chr2g0175231	23.0888	25.1503	50.6108	64.0748	92.575	97.756	32.95	84.8019	0.00817002	1.56579	up
RcHm_v2.0_Chr6g0267321	0.383829	0.284019	1.90509	2.90887	5.27983	18.9289	0.857648	9.03919	0.00256169	3.71059	up
RcHm_v2.0_Chr4g0444591	3.32813	1.87782	0.28489	46.2781	2.58265	123.458	1.83028	57.4396	0.000372925	5.2614	up
RcHm_v2.0_Chr1g0372951	0.566625	0	0.262913	11.773	24.4331	16.5692	0.276513	17.5918	1.24641e-12	6.07548	up

## Sheet: Table S5
Table S5 DEGs between 0 hpi and 72 hpi post-inoculation.
Gene ID	0h-1_FPKM	0h-2_FPKM	0h-3_FPKM	72h-1_FPKM	72h-2_FPKM	72h-3_FPKM	0h Average	72h average	FDR	log2FC	Regulated
RcHm_v2.0_Chr6g0284121	1.18839	1.79032	1.90681	0.356556	0.483949	0.361962	1.62851	0.400822	8.10963e-07	-1.9732	down
RcHm_v2.0_Chr6g0277541	0.04177	0.087166	0.038719	0.921247	0.566323	1.13203	0.055885	0.873199	1.6836e-09	3.94323	up
RcHm_v2.0_Chr2g0148351	1.81098	1.47227	3.53334	10.7095	8.42187	15.9306	2.27219	11.6873	2.15013e-06	2.39984	up
RcHm_v2.0_Chr5g0068741	11.1869	13.003	12.8591	52.1047	41.698	63.8396	12.3497	52.5474	7.06465e-14	2.12263	up
RcHm_v2.0_Chr6g0255151	53.1309	18.2864	48.5625	647.424	220.85	272.998	39.9933	380.424	1.79525e-07	3.30666	up
RcHm_v2.0_Chr5g0075371	0.526256	0.844763	0.438143	3.91975	2.65043	5.08709	0.603054	3.88576	4.01352e-08	2.70518	up
RcHm_v2.0_Chr1g0357031	1.12936	2.8434	2.83836	0.319966	0.539229	0.267943	2.27037	0.375713	1.60707e-05	-2.5503	down
RcHm_v2.0_Chr2g0176511	3.54343	2.91425	3.3696	6.61189	7.24339	6.1206	3.27576	6.65863	7.83382e-06	1.05205	up
RcHm_v2.0_Chr7g0198241	20.7896	26.2305	31.1551	7.13103	5.57033	3.06426	26.0584	5.25521	1.11999e-07	-2.26495	down
RcHm_v2.0_Chr7g0241971	1.5584	1.67899	0.702612	0.176184	0.217598	0.111854	1.31333	0.168545	6.17439e-06	-2.91061	down
RcHm_v2.0_Chr4g0437071	31.6559	23.6931	27.778	7.67244	7.02908	6.95813	27.709	7.21989	2.0821e-14	-1.90707	down
RcHm_v2.0_Chr2g0170351	12.816	15.0453	14.8465	32.9121	37.0307	39.6974	14.2359	36.5467	7.23454e-12	1.38943	up
RcHm_v2.0_Chr4g0425181	142.069	177.174	274.785	534.987	306.354	524.934	198.01	455.425	0.00670573	1.25186	up
RcHm_v2.0_Chr1g0343261	67.0439	269.87	492.948	17.5313	38.6823	23.5701	276.62	26.5945	2.84382e-06	-3.34638	down
RcHm_v2.0_Chr2g0094341	9.29245	15.399	8.94208	46.7267	20.5547	35.0147	11.2112	34.0987	0.00130252	1.65211	up
RcHm_v2.0_Chr6g0255531	8.79226	12.6264	16.6356	30.9222	20.9675	29.3903	12.6848	27.0933	0.00585604	1.14129	up
RcHm_v2.0_Chr1g0325821	101.306	38.4106	24.7796	188.09	236.891	271.936	54.8322	232.306	0.000929405	2.09303	up
RcHm_v2.0_Chr4g0396531	1.03562	1.93629	1.02173	0.232483	0.451472	0.128487	1.33121	0.270814	0.00169922	-2.25416	down
RcHm_v2.0_Chr2g0092441	1.21828	2.68977	2.20148	7.97863	5.15847	4.11286	2.03651	5.74999	0.00479339	1.54071	up
RcHm_v2.0_Chr2g0150131	1.62233	5.57777	5.20523	0.374799	0.265249	0.295036	4.13511	0.311695	1.62042e-10	-3.66715	down
RcHm_v2.0_Chr7g0238011	0.887381	0.913273	1.37233	4.27797	2.80219	4.47188	1.05766	3.85068	3.30909e-05	1.90792	up
RcHm_v2.0_Chr3g0449081	3.30706	0.360938	1.00266	12.0031	11.0012	7.91585	1.55689	10.3067	0.00105234	2.73655	up
RcHm_v2.0_Chr1g0362291	69.9663	39.4396	72.855	357.668	219.247	377.402	60.7536	318.106	3.33769e-09	2.42982	up
RcHm_v2.0_Chr2g0140051	1.44274	7.79978	6.61005	1.32282	0.172202	0.09794	5.28419	0.530989	0.00828616	-3.20535	down
RcHm_v2.0_Chr6g0264071	0.228097	0.063121	0	5.68845	1.06462	2.75425	0.0970727	3.16911	1.96292e-05	4.95607	up
RcHm_v2.0_Chr4g0385081	0.52642	0.290269	0.292117	2.18926	2.60153	2.87137	0.369602	2.55405	1.52613e-08	2.79927	up
RcHm_v2.0_Chr2g0170621	3.2125	2.40511	2.48509	0.349565	0.299534	0.067147	2.7009	0.238749	2.51391e-08	-3.40211	down
RcHm_v2.0_Chr3g0451161	218.929	256.071	219.989	415.87	431.44	539.879	231.663	462.396	1.58085e-05	1.02735	up
RcHm_v2.0_Chr1g0382831	29.6836	20.1116	17.388	41.6844	38.5185	58.5577	22.3944	46.2535	0.00917674	1.07212	up
RcHm_v2.0_Chr6g0307131	0.908484	2.35712	1.29632	0.140512	0.219703	0.262208	1.52064	0.207474	6.75327e-06	-2.80016	down
RcHm_v2.0_Chr3g0463101	67.532	58.8419	57.268	263.291	300.637	337.346	61.214	300.425	1.953e-28	2.32145	up
RcHm_v2.0_Chr7g0227711	10.8299	16.0841	8.65825	3.18827	3.97194	2.86666	11.8574	3.34229	1.42326e-06	-1.80065	down
RcHm_v2.0_Chr5g0034661	22.117	36.5163	9.44922	1.95856	2.91398	0.75226	22.6942	1.87493	2.06707e-07	-3.57178	down
RcHm_v2.0_Chr2g0128411	11.5282	7.58286	8.35923	12.2536	22.6294	25.239	9.15675	20.0407	0.00991696	1.1447	up
RcHm_v2.0_Chr6g0294341	8.72847	34.093	70.9516	3.16863	0.486784	1.05419	37.9244	1.56987	9.17406e-07	-4.5029	down
RcHm_v2.0_Chr2g0155581	183.662	110.885	102.695	40.9134	43.881	40.0121	132.414	41.6022	2.83918e-06	-1.6469	down
RcHm_v2.0_Chr3g0457961	3.18472	1.83541	2.42091	5.02641	5.84381	12.7186	2.48034	7.86293	0.00181687	1.68482	up
RcHm_v2.0_Chr7g0207441	25.562	16.8343	18.0436	62.912	49.4228	33.2323	20.1466	48.5224	0.00446345	1.30093	up
RcHm_v2.0_Chr2g0124241	1204.67	817.35	680.362	363.999	460.637	368.861	900.793	397.832	0.00130463	-1.1592	down
RcHm_v2.0_Chr5g0058201	1.76833	2.06515	2.73228	7.16213	3.47601	4.91829	2.18858	5.18548	0.00820362	1.29366	up
RcHm_v2.0_Chr4g0436861	1.22497	0.959605	1.02641	3.2645	2.40247	3.28015	1.07033	2.98237	5.17688e-05	1.50467	up
RcHm_v2.0_Chr3g0451931	11.6243	13.7325	20.392	7.63611	6.93718	6.15393	15.2496	6.90907	0.00234759	-1.10053	down
RcHm_v2.0_Chr5g0029081	11.9668	8.91826	1.30211	174.672	236.219	131.178	7.39572	180.69	5.86094e-10	4.61617	up
RcHm_v2.0_Chr7g0221031	83.6571	92.6273	119.041	186.882	196.823	195.899	98.4418	193.201	1.91779e-05	1.00727	up
RcHm_v2.0_Chr1g0326921	2.3672	1.45087	1.55332	10.1804	5.54639	14.3618	1.79046	10.0296	6.42665e-07	2.51598	up
RcHm_v2.0_Chr7g0202271	2.08717	7.87419	3.8894	1.52191	0.414681	0.759983	4.61692	0.898857	0.00315282	-2.29948	down
RcHm_v2.0_Chr7g0243761	5.82683	7.62637	10.836	3.23949	2.85582	1.34727	8.09641	2.48086	0.00134189	-1.6618	down
RcHm_v2.0_Chr2g0170671	0.595086	0.643471	0.928965	4.36302	1.16215	3.17592	0.722507	2.90036	0.00203013	2.05092	up
RcHm_v2.0_Chr7g0236871	2.62827	3.25317	5.17424	13.3028	8.55629	13.8715	3.68523	11.9102	3.80715e-05	1.73793	up
RcHm_v2.0_Chr4g0398131	16.2552	22.0981	19.6583	6.42507	5.51687	9.8843	19.3372	7.27541	0.000241836	-1.37441	down
RcHm_v2.0_Chr2g0096461	8.67956	29.3715	26.035	1.36574	1.55597	0.653798	21.362	1.19184	9.15143e-13	-4.11911	down
RcHm_v2.0_Chr3g0469251	21.2764	12.8871	18.1199	2.55329	6.85488	3.33851	17.4278	4.24889	3.68406e-05	-2.02284	down
RcHm_v2.0_Chr2g0156611	0.858049	1.29583	1.4508	4.53687	5.66091	2.94021	1.20156	4.37933	1.90202e-05	1.88454	up
RcHm_v2.0_Chr6g0296841	1.11352	0.9345	0.774285	3.15886	3.56248	4.17847	0.940768	3.63327	5.87726e-08	1.97188	up
RcHm_v2.0_Chr1g0359751	21.9216	18.0167	19.5129	7.57712	10.2892	6.80537	19.8171	8.22391	1.11727e-05	-1.24428	down
RcHm_v2.0_Chr4g0445881	6.9333	4.91983	14.4413	17.539	27.8855	41.0834	8.76481	28.836	0.00292038	1.74977	up
RcHm_v2.0_Chr7g0235121	2.10857	1.74423	1.19076	3.8475	3.88559	4.34388	1.68118	4.02566	0.000969625	1.28542	up
RcHm_v2.0_Chr6g0304651	0.347339	0.243284	0.262886	2.13475	1.68433	2.89087	0.284503	2.23665	4.91205e-13	2.97953	up
RcHm_v2.0_Chr7g0242001	40.1336	33.4774	37.57	21.8603	18.2228	10.9555	37.0603	17.0129	0.00883618	-1.08605	down
RcHm_v2.0_Chr7g0194511	1.64994	2.08407	1.20472	0.803629	0.511998	0.450379	1.64624	0.588669	0.00911124	-1.44152	down
RcHm_v2.0_Chr4g0418361	1.49691	3.43064	3.42037	0.692557	0.606923	0.16368	2.78264	0.48772	0.000525434	-2.46329	down
RcHm_v2.0_Chr5g0049281	4.47375	4.40118	5.09361	1.70501	2.7537	1.56811	4.65618	2.00894	0.000959067	-1.18633	down
RcHm_v2.0_Chr2g0093031	1.49282	1.96949	1.26237	0.719464	0.504277	0.28551	1.57489	0.503084	0.0050911	-1.60663	down
RcHm_v2.0_Chr7g0239991	12.0564	34.6822	10.5835	271.82	30.6493	88.3732	19.1074	130.281	0.00241705	2.84197	up
RcHm_v2.0_Chr4g0423371	8.17083	2.39956	1.27567	0.024817	0.281009	0.719831	3.94869	0.341886	0.00316212	-3.52268	down
RcHm_v2.0_Chr4g0395451	6.35505	6.19902	6.94304	16.2619	24.0167	31.0324	6.49904	23.7704	4.11038e-09	1.89351	up
RcHm_v2.0_Chr3g0492431	18.9873	27.0662	19.4057	7.38574	4.44393	4.38439	21.8197	5.40469	3.77547e-07	-1.96805	down
RcHm_v2.0_Chr3g0464821	1.74083	3.54417	2.15929	0.538976	0.968365	0.549084	2.48143	0.685475	0.000183088	-1.83019	down
RcHm_v2.0_Chr5g0027901	3.80272	21.5274	4.90561	0.392387	0.542547	0.534261	10.0786	0.489732	2.91731e-09	-4.32907	down
RcHm_v2.0_Chr1g0371331	4.4395	2.38384	2.55695	11.6737	15.3098	18.1148	3.12676	15.0328	1.14171e-08	2.28225	up
RcHm_v2.0_Chr7g0235171	1.01238	0.564791	0.37003	12.0051	2.12326	5.68532	0.649067	6.60457	1.92139e-05	3.38963	up
RcHm_v2.0_Chr3g0478451	1.00926	1.5462	3.33936	5.69192	3.76787	9.32642	1.96494	6.26207	0.00911536	1.72045	up
RcHm_v2.0_Chr2g0172331	326.948	198.571	294.366	46.1326	86.7181	30.8743	273.295	54.575	1.41914e-06	-2.30847	down
RcHm_v2.0_Chr1g0363401	7.94081	18.7845	16.1	0.967647	4.03121	1.85188	14.2751	2.28358	5.80252e-05	-2.61954	down
RcHm_v2.0_Chr5g0054721	0.605139	1.74524	1.18912	7.26035	1.86148	4.62521	1.17983	4.58234	0.00882951	2.00488	up
RcHm_v2.0_Chr6g0276871	0.460109	0.493899	0.61935	43.9932	2.4451	3.54153	0.524453	16.66	4.3513e-06	5.06366	up
RcHm_v2.0_Chr2g0174751	0.510341	0.371495	0.171969	19.7872	5.24752	10.6322	0.351268	11.889	5.33766e-15	5.10799	up
RcHm_v2.0_Chr2g0089741	0.741144	6.8554	2.66555	0.444689	0.47267	0.085487	3.4207	0.334282	0.000685332	-3.30802	down
RcHm_v2.0_Chr4g0443411	2.98996	5.17323	4.87296	41.6582	14.1325	36.1284	4.34539	30.6397	1.14258e-07	2.86874	up
RcHm_v2.0_Chr3g0469331	740.774	423.64	514.557	1628.79	1301.36	1366.82	559.657	1432.33	0.000105955	1.38828	up
RcHm_v2.0_Chr5g0034091	2.95146	2.87919	4.00061	44.8436	7.37815	21.9001	3.27709	24.7073	1.95634e-05	2.98242	up
RcHm_v2.0_Chr4g0423661	57.1855	49.3752	75.7362	256.912	257.356	352.899	60.7656	289.056	5.33766e-15	2.28396	up
RcHm_v2.0_Chr2g0136011	0.917073	0.444443	0.56055	3.61969	4.39342	4.51243	0.640689	4.17518	2.46497e-10	2.71958	up
RcHm_v2.0_Chr2g0149701	0.041394	0.146668	0.282889	9.597	5.23266	6.53239	0.156984	7.12068	1.68764e-19	5.45355	up
RcHm_v2.0_Chr1g0348071	0.462603	0.466051	0.670516	3.40843	1.84647	1.16896	0.533057	2.14129	0.000388309	2.04636	up
RcHm_v2.0_Chr5g0047971	1.80702	0.733466	3.35255	8.86948	9.09346	13.594	1.96435	10.519	0.000154967	2.44964	up
RcHm_v2.0_Chr2g0132871	1.14074	2.41328	1.71894	0.42094	0.200823	0.188561	1.75766	0.270108	6.45468e-06	-2.62395	down
RcHm_v2.0_Chr1g0352721	0.124262	1.31405	0.174614	4.56242	6.21863	16.1551	0.537641	8.97872	6.14465e-05	4.04179	up
RcHm_v2.0_Chr5g0074341	18.8074	25.075	25.3199	74.2965	38.9837	60.1805	23.0674	57.8202	0.00065664	1.37414	up
RcHm_v2.0_Chr4g0416181	2.7064	2.02585	2.14032	5.43121	5.14756	5.4189	2.29086	5.33256	0.000516023	1.24139	up
RcHm_v2.0_Chr6g0307601	14.408	9.50111	22.7008	5.62209	5.74352	5.56872	15.5366	5.64478	0.00159672	-1.4197	down
RcHm_v2.0_Chr7g0188541	6.35358	6.61875	14.4231	61.5819	36.2632	65.7497	9.13183	54.5316	5.32007e-08	2.62832	up
RcHm_v2.0_Chr1g0359061	6.15836	8.53468	13.346	61.3727	16.2306	21.3689	9.34635	32.9907	0.00782928	1.89117	up
RcHm_v2.0_Chr3g0457711	13.7154	18.722	39.5246	167.802	77.423	91.8023	23.9873	112.343	7.09858e-05	2.29064	up
RcHm_v2.0_Chr1g0375841	16.4924	51.1912	39.392	1.60852	5.2262	2.50605	35.6918	3.11359	3.979e-09	-3.50146	down
RcHm_v2.0_Chr1g0318501	57.9435	63.9836	63.862	5.90007	22.1215	10.518	61.9297	12.8465	1.2315e-05	-2.26394	down
RcHm_v2.0_Chr6g0282541	19.1065	21.7819	16.2904	2.69536	5.32675	4.46065	19.0596	4.16092	3.41299e-10	-2.17511	down
RcHm_v2.0_Chr5g0006171	308.354	256.665	243.958	869.332	430.478	885.582	269.659	728.464	0.000669238	1.47538	up
RcHm_v2.0_Chr7g0182261	3.25103	4.66255	3.75299	0.685595	1.40428	0.635164	3.88886	0.908345	3.38001e-05	-2.06245	down
RcHm_v2.0_Chr6g0291361	3.48152	4.91612	2.13228	28.0929	10.7596	16.2268	3.50997	18.3597	1.96292e-05	2.43189	up
RcHm_v2.0_Chr7g0201331	1.11156	1.91396	2.78721	0.706854	0.302695	0.305532	1.93757	0.43836	0.00116491	-2.07479	down
RcHm_v2.0_Chr4g0445851	10.622	2.03813	2.00158	0.054696	0.335877	0.245809	4.88725	0.212127	3.86197e-05	-4.48241	down
RcHm_v2.0_Chr2g0100841	1.45291	1.16492	2.92713	11.9394	3.35494	10.6616	1.84832	8.65199	0.00101294	2.28167	up
RcHm_v2.0_Chr1g0384561	3.87932	6.3032	4.87681	32.3026	9.21402	10.3425	5.01978	17.2864	0.0074102	1.84846	up
RcHm_v2.0_Chr2g0164051	5.55917	7.786	4.12504	1.93781	1.25974	0.893346	5.8234	1.36363	3.15545e-05	-2.05233	down
RcHm_v2.0_Chr4g0400181	0.421086	0.496049	0.902608	0.113158	0.218355	0.166801	0.606581	0.166105	0.00363031	-1.83519	down
RcHm_v2.0_Chr1g0348721	2.27767	4.38761	5.85175	10.4863	13.6154	9.13042	4.17234	11.0774	0.00250519	1.44184	up
RcHm_v2.0_Chr7g0180991	1.8298	2.15844	1.36044	3.79014	5.23508	5.32686	1.78289	4.78402	0.000127312	1.44505	up
RcHm_v2.0_Chr7g0220251	69.5614	70.8355	77.4907	20.2603	28.7599	21.1638	72.6292	23.3946	3.53882e-13	-1.60873	down
RcHm_v2.0_Chr1g0366021	1.68438	1.58638	1.26434	3.27242	3.57042	2.94865	1.5117	3.26383	0.000882719	1.13011	up
RcHm_v2.0_Chr4g0432681	0.533824	0.308843	0.35263	11.3378	6.042	7.50811	0.398432	8.29598	6.05206e-23	4.39557	up
RcHm_v2.0_Chr4g0429051	3.5441	2.61843	3.12675	13.6871	18.917	26.1133	3.09642	19.5725	1.24959e-11	2.66975	up
RcHm_v2.0_Chr2g0086761	161.133	261.796	48.2876	17.2395	21.8247	11.9165	157.072	16.9936	1.0472e-06	-3.18862	down
RcHm_v2.0_Chr2g0175911	0.498438	0.305381	0	17.69	2.13428	3.49174	0.26794	7.77202	0.00020126	4.85553	up
RcHm_v2.0_Chr7g0218871	9.90363	10.7646	9.81377	3.80792	4.86399	3.20986	10.1607	3.96059	2.51635e-07	-1.33186	down
RcHm_v2.0_Chr2g0098401	27.8677	24.8612	19.8893	67.1396	67.4868	61.795	24.2061	65.4738	1.35932e-08	1.46338	up
RcHm_v2.0_Chr5g0065811	0.945272	1.36781	1.08332	7.31046	4.63196	7.97015	1.13213	6.63752	6.40823e-12	2.58316	up
RcHm_v2.0_Chr2g0120161	0.561264	0.492051	1.50934	0.085817	0.249066	0.11081	0.854218	0.148564	0.00231579	-2.44422	down
RcHm_v2.0_Chr2g0101941	0.492734	0.89964	0.117959	6.30947	8.64115	12.7993	0.503444	9.24998	1.55654e-09	4.18034	up
RcHm_v2.0_Chr7g0231091	481.388	251.854	609.882	50.9305	26.5043	8.26029	447.708	28.565	3.04919e-08	-3.91225	down
RcHm_v2.0_Chr1g0371761	11.3854	12.9815	14.0144	27.8375	19.8671	34.1783	12.7938	27.2943	0.00115891	1.13263	up
RcHm_v2.0_Chr2g0139061	24.02	10.0728	15.0266	51.0073	45.602	54.5196	16.3731	50.3763	0.000228893	1.64796	up
RcHm_v2.0_Chr5g0050621	0.671491	1.06031	1.30655	0.173041	0.198476	0.131995	1.01278	0.167837	2.06821e-05	-2.49829	down
RcHm_v2.0_Chr6g0296781	1.01902	1.27079	2.4926	8.30277	4.45137	6.25968	1.59414	6.33794	0.000209276	2.04215	up
RcHm_v2.0_Chr5g0083221	3.30562	4.44306	4.14214	7.37064	8.29458	13.0606	3.96361	9.57526	0.0005605	1.30387	up
RcHm_v2.0_Chr3g0481001	1.1965	4.92721	1.65919	0.106026	0.080211	0.030734	2.5943	0.0723237	7.59867e-09	-5.00756	down
RcHm_v2.0_Chr7g0242891	5.29234	6.34444	7.39513	2.63038	3.43157	3.21972	6.34397	3.09389	0.000755339	-1.00217	down
RcHm_v2.0_Chr1g0367661	0.260441	0.237952	0.476782	2.49402	1.27108	1.92713	0.325058	1.89741	3.01592e-05	2.57131	up
RcHm_v2.0_Chr7g0212481	0.236357	0.299268	0.24533	1.25163	0.796575	2.29893	0.260318	1.44905	1.59644e-05	2.50696	up
RcHm_v2.0_Chr2g0143501	60.2583	45.6867	73.1287	341.364	100.686	228.49	59.6913	223.513	0.000564312	1.96317	up
RcHm_v2.0_Chr2g0100551	9.25488	20.9061	4.88177	63.6554	118.639	82.975	11.6809	88.4232	1.14867e-06	2.93232	up
RcHm_v2.0_Chr6g0293951	1.8408	3.75407	5.21788	1.03758	1.05096	0.626998	3.60425	0.905179	0.000237869	-1.9475	down
RcHm_v2.0_Chr4g0440511	10.7008	11.6851	7.8566	23.1464	27.7789	24.1886	10.0808	25.038	2.51838e-06	1.33692	up
RcHm_v2.0_Chr1g0380691	44.1609	19.2755	29.2495	88.5303	76.2999	105.218	30.8953	90.0161	0.000344171	1.5715	up
RcHm_v2.0_Chr1g0361121	11.5963	12.7905	11.2098	22.3793	27.4117	31.9636	11.8655	27.2515	7.76814e-07	1.22552	up
RcHm_v2.0_Chr4g0412741	1.55992	1.84817	3.62922	11.8747	7.6489	8.0715	2.34577	9.19838	3.31342e-05	2.01815	up
RcHm_v2.0_Chr2g0167291	7.06132	11.408	1.12675	0.094949	0	0	6.53203	0.0316497	2.67097e-08	-7.38156	down
RcHm_v2.0_Chr2g0161201	2.05471	2.43296	5.09844	9.23957	8.22649	10.463	3.19537	9.30969	0.000716169	1.58729	up
RcHm_v2.0_Chr7g0189931	3.2837	12.2543	4.64679	0.660452	1.11928	0.730641	6.72826	0.83679	1.3634e-06	-2.9768	down
RcHm_v2.0_Chr1g0315851	13.7968	16.4483	11.1074	110.255	24.1211	51.5237	13.7842	61.9667	0.000691375	2.22916	up
RcHm_v2.0_Chr2g0090861	0.882316	3.32378	2.32421	0	0	0.033988	2.17677	0.0113293	4.93105e-10	-7.38094	down
RcHm_v2.0_Chr3g0456581	1.74086	0.877231	0.509843	2.66856	18.8655	5.50011	1.04264	9.0114	0.000426199	3.07908	up
RcHm_v2.0_Chr2g0168061	0.420775	0.55776	0.195884	12.6908	7.08526	18.3607	0.391473	12.7123	6.40832e-19	5.0082	up
RcHm_v2.0_Chr1g0370461	0.6149	0.885158	0.886771	2.03465	1.81723	1.74414	0.79561	1.86534	3.2432e-05	1.2651	up
RcHm_v2.0_Chr2g0160001	5.2987	23.3255	8.18118	0	0.09297	0	12.2684	0.03099	9.41774e-15	-8.5644	down
RcHm_v2.0_Chr2g0115961	2.15929	1.89338	2.96712	9.96139	3.75569	5.51997	2.33993	6.41235	0.0073329	1.51188	up
RcHm_v2.0_Chr2g0091231	2.54622	4.6643	1.35397	208.918	13.5718	43.0498	2.85483	88.5131	2.77103e-07	5.0302	up
RcHm_v2.0_Chr1g0344271	5.60661	3.58255	6.03601	13.1669	15.0262	16.8959	5.07506	15.0296	8.37936e-07	1.5952	up
RcHm_v2.0_Chr5g0031811	1.26284	0.525807	0.431317	0	0.032299	0	0.739987	0.0107663	5.648e-06	-5.7046	down
RcHm_v2.0_Chr2g0158461	1.82206	2.55888	5.1567	11.7775	9.26389	17.7221	3.17922	12.9212	0.000117629	2.06725	up
RcHm_v2.0_Chr2g0124231	7.01432	4.97181	8.34867	23.4518	13.0823	20.7132	6.77826	19.0825	0.000208653	1.53889	up
RcHm_v2.0_Chr7g0212441	62.8835	40.188	68.8463	4.14561	10.6702	1.81398	57.3059	5.54326	3.16427e-07	-3.35887	down
RcHm_v2.0_Chr7g0201661	0.50299	1.09206	2.06261	7.56002	2.64828	6.66118	1.21922	5.62316	0.00168445	2.26692	up
RcHm_v2.0_Chr2g0138311	2.31716	5.28212	14.9554	0.544857	0.258378	0.344165	7.51823	0.382467	5.86896e-08	-4.20032	down
RcHm_v2.0_Chr3g0469121	9.3805	15.2154	11.4825	3.756	2.88331	2.76867	12.0261	3.13599	1.43557e-08	-1.8981	down
RcHm_v2.0_Chr5g0021271	150.445	179.197	112.45	16.6252	25.4861	10.3774	147.364	17.4962	3.51313e-13	-3.05491	down
RcHm_v2.0_Chr6g0304201	8.51081	5.28457	4.86166	10.5612	43.2629	35.7154	6.21901	29.8465	0.000193368	2.26186	up
RcHm_v2.0_Chr6g0258231	2.75425	4.64365	5.37764	0.921112	0.323612	0.24059	4.25851	0.495105	1.38686e-05	-3.01183	down
RcHm_v2.0_Chr4g0409551	240.437	437.726	344.816	131.741	126.839	110.849	340.993	123.143	1.34301e-05	-1.4329	down
RcHm_v2.0_Chr7g0179541	21.6605	53.336	38.3172	18.2001	14.365	12.2088	37.7712	14.9246	0.00725163	-1.29637	down
RcHm_v2.0_Chr2g0176741	9.61581	19.4208	33.8148	65.5628	61.8188	88.3823	20.9504	71.9213	0.000775909	1.82455	up
RcHm_v2.0_Chr1g0377161	3.19973	3.28377	6.31467	51.1846	49.9661	58.0618	4.26606	53.0708	6.59792e-26	3.6745	up
RcHm_v2.0_Chr5g0003201	22.656	61.4462	34.0376	11.8916	8.76641	10.1623	39.3799	10.2734	7.69163e-05	-1.89702	down
RcHm_v2.0_Chr7g0237851	3.54353	3.79654	5.84309	32.7574	16.6137	56.1095	4.39439	35.1602	1.388e-08	3.04444	up
RcHm_v2.0_Chr5g0029741	0.419424	0.650431	0.449221	1.13712	1.12976	1.68707	0.506359	1.31798	0.00120576	1.40482	up
RcHm_v2.0_Chr5g0017101	0.521043	0.469032	1.98978	13.3758	5.39248	15.9841	0.993284	11.5841	4.33428e-06	3.57014	up
RcHm_v2.0_Chr2g0136021	38.7911	30.6381	26.0977	72.5832	89.7582	85.823	31.8423	82.7215	5.92229e-07	1.39946	up
RcHm_v2.0_Chr4g0403951	0.202498	0.625605	1.07417	5.45346	1.72886	3.025	0.634091	3.40244	0.00167123	2.48993	up
RcHm_v2.0_Chr7g0199031	1.55058	1.1558	0.086242	2.69703	25.4221	14.5076	0.930874	14.2089	0.000394409	3.89281	up
RcHm_v2.0_Chr2g0115261	9.53255	27.3985	32.6964	8.14096	8.19792	6.42713	23.2091	7.58867	0.00617043	-1.56821	down
RcHm_v2.0_Chr6g0300991	42.4619	56.126	43.1954	24.6878	24.0679	17.511	47.2611	22.0889	0.000603631	-1.06433	down
RcHm_v2.0_Chr5g0047601	3.00178	3.51213	3.64077	1.55685	1.87229	1.37912	3.38489	1.60275	0.00320987	-1.04212	down
RcHm_v2.0_Chr5g0013971	2.84952	10.495	11.1648	1.04492	1.23069	0.198758	8.16977	0.824788	8.35243e-05	-3.24766	down
RcHm_v2.0_Chr5g0001361	1.05345	0.760069	0.272487	2.08988	2.0369	3.05125	0.695336	2.39268	0.00724325	1.78903	up
RcHm_v2.0_Chr6g0272051	2.04307	2.33474	2.9407	6.96287	5.60617	7.53285	2.4395	6.70063	2.64458e-05	1.48913	up
RcHm_v2.0_Chr6g0269601	0.04627	0.026511	0.061052	2.24033	0.348172	0.426771	0.044611	1.00509	1.4181e-05	4.38023	up
RcHm_v2.0_Chr3g0465031	1.91993	4.54217	3.59448	15.3732	19.6237	8.37276	3.35219	14.4566	4.29752e-05	2.13712	up
RcHm_v2.0_Chr7g0185191	0.308557	0.322212	0.397539	4.95062	0.918062	2.33934	0.342769	2.73601	6.35655e-05	3.05306	up
RcHm_v2.0_Chr2g0087161	13.1109	12.1723	10.4833	41.4554	37.5644	51.3138	11.9222	43.4445	6.76337e-13	1.89554	up
RcHm_v2.0_Chr4g0436421	2.00043	1.45131	1.29657	13.0972	7.71137	11.8529	1.58277	10.8871	4.232e-10	2.81757	up
RcHm_v2.0_Chr2g0109851	70.7862	64.1802	86.658	27.9879	38.7813	35.1637	73.8748	33.9776	1.03526e-05	-1.0934	down
RcHm_v2.0_Chr1g0372921	0.961185	5.48914	8.77762	1.53041	0.5609	0.580087	5.07598	0.890464	0.00849941	-2.433	down
RcHm_v2.0_Chr6g0283721	7.1966	9.08727	12.5228	24.5669	16.3535	29.9772	9.60221	23.6326	0.0014798	1.3436	up
RcHm_v2.0_Chr4g0416871	5.74049	8.99315	12.5607	61.1587	19.9485	33.2767	9.09813	38.128	0.0003102	2.131	up
RcHm_v2.0_Chr4g0423301	5.03453	5.59485	4.77691	26.5974	11.4125	24.7538	5.13543	20.9212	5.07803e-06	2.07088	up
RcHm_v2.0_Chr3g0463181	0.609143	1.12498	1.85462	0.354921	0.123488	0.283012	1.19625	0.253807	0.00515688	-2.1519	down
RcHm_v2.0_Chr4g0392661	1549.31	5001.47	9832.02	861.138	1578.91	1319.6	5460.93	1253.22	0.00350564	-2.08724	down
RcHm_v2.0_Chr2g0175241	11.1547	4.46253	2.94263	0.21714	1.4938	0.794933	6.1866	0.835292	0.000665885	-2.88725	down
RcHm_v2.0_Chr5g0007601	0.551541	0.510303	1.08891	10.2891	1.42317	1.69304	0.716919	4.46842	0.00749789	2.72199	up
RcHm_v2.0_Chr2g0172191	1.05763	2.04546	0.82212	5.42503	5.07635	2.68989	1.3084	4.39709	0.00410825	1.77621	up
RcHm_v2.0_Chr2g0093511	136.636	119.457	123.013	46.0616	41.7907	55.5398	126.369	47.7974	1.88696e-08	-1.37053	down
RcHm_v2.0_Chr5g0034961	1.84119	2.5939	3.15083	5.47035	4.55663	5.53373	2.52864	5.1869	0.00343827	1.07447	up
RcHm_v2.0_Chr5g0051631	14.8661	7.50031	26.3996	462.21	47.2288	165.216	16.2554	224.885	9.27025e-06	3.87223	up
RcHm_v2.0_Chr7g0235561	10.4276	56.7494	44.2874	0.064509	0.289346	0	37.1548	0.117952	4.49217e-07	-8.23727	down
RcHm_v2.0_Chr5g0038151	5.05646	6.71761	5.51534	15.6239	11.8764	19.225	5.76313	15.5751	3.58947e-05	1.46835	up
RcHm_v2.0_Chr3g0464321	33.3858	25.422	25.7649	8.82299	16.4111	13.16	28.1909	12.798	0.00143748	-1.12383	down
RcHm_v2.0_Chr6g0279781	26.6574	39.3738	6.90348	2.15906	6.87029	4.35647	24.3115	4.46194	0.0015739	-2.44652	down
RcHm_v2.0_Chr3g0472511	19.4083	26.7963	21.0891	3.06778	6.02545	2.03262	22.4312	3.70862	3.49754e-08	-2.57796	down
RcHm_v2.0_Chr3g0469531	1.35321	2.08515	1.83425	5.46142	10.6275	4.19514	1.75754	6.76137	9.40867e-05	1.95676	up
RcHm_v2.0_Chr6g0252191	5.46753	11.4036	7.14562	2.91607	3.61085	2.99605	8.00559	3.17432	0.00162618	-1.30268	down
RcHm_v2.0_Chr3g0484151	1.84342	1.11579	1.23334	3.78825	9.19394	9.11101	1.39751	7.3644	3.68244e-06	2.39411	up
RcHm_v2.0_Chr4g0434131	9.33255	8.36779	1.7075	22.7893	19.5762	38.4155	6.46928	26.927	0.00611744	2.07432	up
RcHm_v2.0_Chr4g0406401	3.02363	3.29118	3.90424	14.5682	8.94783	15.0768	3.40635	12.8643	1.03813e-08	1.96016	up
RcHm_v2.0_Chr5g0083531	0.157249	0.071157	0.132516	0.765674	0.633888	1.06228	0.120307	0.820616	1.12836e-06	2.74562	up
RcHm_v2.0_Chr3g0492711	0.719507	1.12878	3.28271	11.0973	3.2336	8.55094	1.71033	7.62727	0.00893402	2.2173	up
RcHm_v2.0_Chr2g0117611	2.06344	1.02792	2.02919	9.22668	5.20631	7.46045	1.70685	7.29781	7.40604e-05	2.11656	up
RcHm_v2.0_Chr6g0291601	4.9099	4.51126	3.76671	19.7841	11.0092	12.0157	4.39596	14.2697	0.0014081	1.72236	up
RcHm_v2.0_Chr4g0423971	85.4568	55.8493	100.036	1613.88	356.623	543.384	80.4472	837.963	1.60359e-07	3.44977	up
RcHm_v2.0_Chr2g0120841	1.3546	1.63889	2.6139	7.8371	4.50419	7.2581	1.86913	6.53313	0.000238507	1.84043	up
RcHm_v2.0_Chr5g0051651	4.5591	2.48402	12.4357	263.335	19.2992	84.3162	6.49295	122.317	1.14904e-05	4.32566	up
RcHm_v2.0_Chr5g0044871	2.48476	1.57621	3.23737	0.926228	0.558932	0.509212	2.43278	0.664791	0.00278149	-1.79947	down
RcHm_v2.0_Chr2g0104701	25.2663	19.925	17.7829	32.7875	66.477	53.4174	20.9914	50.894	0.000815147	1.28956	up
RcHm_v2.0_Chr1g0332351	26.5678	22.76	29.0829	55.842	48.1659	58.7167	26.1369	54.2415	1.26446e-05	1.08892	up
RcHm_v2.0_Chr2g0141991	3.27653	2.97401	2.96606	5.87082	5.7281	6.58822	3.0722	6.06238	3.75143e-05	1.01053	up
RcHm_v2.0_Chr4g0392431	1.47859	8.61797	2.28339	0.130718	0.154072	0.279782	4.12665	0.188191	9.66002e-08	-4.35305	down
RcHm_v2.0_Chr4g0437821	5.79392	20.1081	3.06215	0.173162	0	0	9.65474	0.0577207	0.00229583	-7.19779	down
RcHm_v2.0_Chr1g0353431	8.53273	6.8789	9.60277	27.3564	16.4314	20.3427	8.33813	21.3769	0.000168519	1.40171	up
RcHm_v2.0_Chr2g0133031	1.7617	3.39802	3.91287	11.4113	12.6848	12.1922	3.0242	12.0961	6.52094e-08	2.03367	up
RcHm_v2.0_Chr2g0130811	1.56103	0.826256	0.845299	10.0029	8.17466	7.46854	1.07753	8.54872	1.2229e-13	3.00891	up
RcHm_v2.0_Chr5g0040571	5.07967	11.7879	12.3617	0.470285	1.38111	0.279818	9.74309	0.710404	6.15918e-08	-3.7433	down
RcHm_v2.0_Chr5g0012431	1.01611	7.32409	1.13902	0.175699	0.423103	0.134416	3.15974	0.244406	0.000436951	-3.60121	down
RcHm_v2.0_Chr5g0070741	11.8022	19.6805	15.9758	6.48082	6.6248	9.00442	15.8195	7.37001	0.00260828	-1.06812	down
RcHm_v2.0_Chr2g0095311	0.963384	8.32423	1.21927	0.426779	0.055476	0.062039	3.50229	0.181431	0.000436951	-4.15268	down
RcHm_v2.0_Chr3g0470651	3.63948	1.11722	0.510341	5.76566	9.73836	17.9613	1.75568	11.1551	0.00211506	2.66456	up
RcHm_v2.0_Chr3g0482181	5.45508	5.56564	6.85278	17.7398	15.2048	35.7117	5.95783	22.8854	2.43463e-05	1.97503	up
RcHm_v2.0_Chr3g0486001	24.4759	43.203	23.6732	2.56955	2.01295	0.775633	30.4507	1.78604	4.6861e-14	-4.0489	down
RcHm_v2.0_Chr1g0375021	2.03106	2.21979	3.76622	0.824542	1.23559	0.513932	2.67236	0.858021	0.00234368	-1.60137	down
RcHm_v2.0_Chr1g0377721	0.898709	2.38471	0.544613	0.175467	0.351422	0.066164	1.27601	0.197684	0.00565931	-2.6344	down
RcHm_v2.0_Chr5g0004501	50.096	49.4271	54.468	105.623	86.8778	110.701	51.3304	101.067	2.40718e-05	1.0138	up
RcHm_v2.0_Chr1g0358271	14.0002	27.1918	43.7166	12.2322	9.95525	8.49113	28.3029	10.2262	0.00912725	-1.41821	down
RcHm_v2.0_Chr3g0487771	13.432	21.0097	18.0199	6.71999	6.32998	4.49454	17.4872	5.84817	3.41739e-06	-1.54341	down
RcHm_v2.0_Chr1g0375931	3.43298	3.08238	3.36453	1.70818	1.55332	1.55883	3.2933	1.60678	0.000239656	-1.0012	down
RcHm_v2.0_Chr4g0434741	0.114767	0.125569	0.164242	29.1309	3.4539	5.9291	0.134859	12.838	1.90753e-13	6.58454	up
RcHm_v2.0_Chr7g0196841	112.613	124.635	81.7637	9.1266	40.5969	28.5566	106.337	26.0934	0.000709892	-2.0263	down
RcHm_v2.0_Chr1g0380791	3.80724	1.90044	2.32863	3.91563	8.82096	8.98759	2.67877	7.24139	0.00791085	1.44146	up
RcHm_v2.0_Chr2g0154351	1.0517	2.53077	2.28083	13.2674	4.22137	7.71744	1.95443	8.40208	0.000756599	2.16398	up
RcHm_v2.0_Chr5g0049271	0.670692	0.897444	0.837643	2.93919	1.85462	3.04114	0.801926	2.61165	0.000157507	1.73072	up
RcHm_v2.0_Chr7g0189731	4.159	3.03118	0.892862	0	0.129315	0.054686	2.69435	0.0613337	1.19492e-07	-5.31682	down
RcHm_v2.0_Chr2g0091311	7.73648	1.60943	1.13213	0	0.377885	0.244259	3.49268	0.207381	0.00239883	-4.0802	down
RcHm_v2.0_Chr7g0194611	0.412696	0.661951	0.330509	0.076411	0.079988	0.058377	0.468385	0.071592	2.10183e-05	-2.63838	down
RcHm_v2.0_Chr5g0023311	0.092525	0.025257	0	1.63016	1.60477	4.28285	0.0392607	2.50593	3.16751e-10	5.94202	up
RcHm_v2.0_Chr4g0423851	1.67538	1.59383	1.87042	74.2398	2.3229	7.43878	1.71321	28.0005	0.000479378	4.10985	up
RcHm_v2.0_Chr1g0381611	1.36283	2.40971	1.57153	0.816236	0.5864	0.43925	1.78136	0.613962	0.00247821	-1.48722	down
RcHm_v2.0_Chr2g0093381	1.43485	1.41647	1.34007	5.28711	2.66415	3.36743	1.39713	3.7729	0.00112774	1.47574	up
RcHm_v2.0_Chr1g0333141	3.28226	3.21488	2.22426	7.41167	6.25973	5.75909	2.90713	6.47683	0.00317159	1.18478	up
RcHm_v2.0_Chr4g0444361	1.78137	4.82046	4.74903	1.27683	1.03902	1.22511	3.78362	1.18032	0.00244387	-1.63426	down
RcHm_v2.0_Chr3g0461571	0.724918	1.80474	1.57727	0.130893	0.0683	0.030712	1.36897	0.076635	5.03238e-08	-4.00588	down
RcHm_v2.0_Chr3g0470401	0.294193	0.863143	0.751119	4.53872	1.28439	4.71454	0.636152	3.51255	0.000860555	2.49815	up
RcHm_v2.0_Chr7g0221011	1.19307	0.943206	0.695831	0.140443	0.271047	0.225222	0.944034	0.212237	0.000227457	-2.09466	down
RcHm_v2.0_Chr7g0198261	0.269891	0.157321	0.514392	64.8834	1.85288	2.55149	0.313868	23.0959	0.000460758	6.23221	up
RcHm_v2.0_Chr2g0141731	13.1313	18.833	13.8193	459.177	99.575	155.939	15.2612	238.23	3.43727e-10	4.02887	up
RcHm_v2.0_Chr7g0228671	39.9615	31.3956	32.1135	10.5055	8.78105	7.11442	34.4902	8.80033	8.34631e-11	-1.93538	down
RcHm_v2.0_Chr5g0058551	3.22946	3.31551	2.16798	1.14428	1.2402	1.41243	2.90432	1.26564	0.00337	-1.16979	down
RcHm_v2.0_Chr7g0177841	1.60928	13.5601	2.40198	0.693487	0.465811	0.201149	5.85713	0.453482	0.000172589	-3.63319	down
RcHm_v2.0_Chr4g0403471	0.572217	0.195073	0.416701	1.92394	0.881733	1.39247	0.394664	1.39938	0.00769927	1.84392	up
RcHm_v2.0_Chr1g0345691	10.5468	6.208	11.0624	3.80788	3.0576	3.6431	9.27238	3.50286	0.000245474	-1.36632	down
RcHm_v2.0_Chr1g0328591	0.410665	0.80056	0.883568	2.89642	1.44182	2.47062	0.698264	2.26962	0.00356088	1.72882	up
RcHm_v2.0_Chr4g0421091	0.565106	0.849624	0.447387	1.59697	1.47152	1.9384	0.620706	1.66896	0.0096477	1.4395	up
RcHm_v2.0_Chr4g0410281	0.39233	0.942528	0.65631	124.055	9.41255	16.0361	0.663723	49.8347	2.24517e-10	6.26237	up
RcHm_v2.0_Chr2g0108611	3.51643	4.25847	5.09253	9.33425	11.7283	9.34777	4.28914	10.1368	3.43388e-07	1.27144	up
RcHm_v2.0_Chr4g0412071	14.4454	20.6721	50.7923	10.4823	7.65864	5.17347	28.6366	7.77145	0.00407088	-1.82456	down
RcHm_v2.0_Chr2g0113451	4.68902	4.92025	3.55419	0.984734	2.1177	0.664009	4.38782	1.25548	0.00119272	-1.78626	down
RcHm_v2.0_Chr5g0023391	9.63576	16.4365	13.3853	34.7979	24.567	30.6046	13.1525	29.9898	0.000707003	1.23101	up
RcHm_v2.0_Chr6g0297781	56.7954	52.6193	37.8646	16.0652	23.6276	20.7252	49.0931	20.1393	5.24268e-05	-1.26649	down
RcHm_v2.0_Chr7g0227801	12.1904	14.075	9.59168	2.76435	6.72112	5.44555	11.9524	4.977	0.00680379	-1.25192	down
RcHm_v2.0_Chr5g0033081	0.266731	0.067094	0.322443	74.866	2.69676	11.7579	0.218756	29.7736	1.81177e-10	7.11996	up
RcHm_v2.0_Chr7g0207161	0.090311	0.302307	0.318506	1.76793	0.870843	2.35539	0.237041	1.66472	7.4668e-05	2.86275	up
RcHm_v2.0_Chr4g0402441	3.67685	4.48469	2.25669	1.12643	1.30106	0.783505	3.47274	1.07033	0.00244387	-1.66593	down
RcHm_v2.0_Chr3g0449381	1.30588	1.19328	1.9002	5.35506	4.74977	6.92858	1.46645	5.6778	6.31691e-09	1.98593	up
RcHm_v2.0_Chr4g0444861	15.3625	38.0154	89.1689	2.362	1.9819	0.559424	47.5156	1.63444	3.59132e-10	-4.79336	down
RcHm_v2.0_Chr4g0445201	133.249	119.988	145.478	347.595	233.66	272.358	132.905	284.537	0.000208884	1.14028	up
RcHm_v2.0_Chr6g0291491	6.05723	6.23221	5.49058	28.2205	21.5453	12.5313	5.92668	20.7657	4.50063e-05	1.84776	up
RcHm_v2.0_Chr2g0166901	3.13048	1.38714	0.658333	5.74606	8.5284	15.2674	1.72532	9.8473	0.000620758	2.50941	up
RcHm_v2.0_Chr4g0418901	0.811087	0.46371	0.722221	1.39303	1.87037	1.85124	0.665673	1.70488	0.000207143	1.37772	up
RcHm_v2.0_Chr3g0462261	2.87624	3.0142	2.80177	10.819	6.49899	14.0045	2.89741	10.4409	3.55212e-06	1.88705	up
RcHm_v2.0_Chr6g0269211	9.46254	7.28385	7.5311	17.4692	15.5556	17.6375	8.0925	16.8874	3.61424e-05	1.09267	up
RcHm_v2.0_Chr7g0206351	200.398	239.776	199.887	49.4204	94.2291	90.5015	213.354	78.0503	2.78926e-05	-1.43257	down
RcHm_v2.0_Chr3g0466971	183.008	337.358	349.186	608.773	556.513	619.392	289.85	594.893	0.00400263	1.07748	up
RcHm_v2.0_Chr6g0296791	2.0769	3.7273	4.35236	0.960534	0.946893	0.663775	3.38552	0.857067	7.1361e-06	-1.94063	down
RcHm_v2.0_Chr1g0360491	1.76248	14.5898	7.12136	1.00413	0.302041	0.212917	7.82456	0.506364	7.28513e-05	-3.87507	down
RcHm_v2.0_Chr6g0311681	1.31376	4.20302	2.33059	19.5513	4.68126	8.20038	2.61579	10.811	0.00796504	2.11272	up
RcHm_v2.0_Chr3g0461451	3.91349	2.29705	1.49922	8.2817	6.58405	7.25767	2.56992	7.37448	0.00275064	1.54649	up
RcHm_v2.0_Chr4g0406691	0.686559	2.43398	3.16113	0.642755	0.35845	0.356101	2.09389	0.452435	0.00316212	-2.14448	down
RcHm_v2.0_Chr3g0471301	9.1445	6.61248	11.2531	16.4943	20.1798	23.7097	9.00338	20.1279	0.000703152	1.18919	up
RcHm_v2.0_Chr5g0056621	0.888804	0.36177	0.583423	5.87416	0.621886	4.51835	0.611332	3.67147	0.00713925	2.62089	up
RcHm_v2.0_Chr2g0136821	4.96733	3.59056	3.4775	18.2832	23.3656	22.2705	4.0118	21.3064	4.28741e-19	2.42905	up
RcHm_v2.0_Chr3g0476581	16.9205	13.1314	18.9509	7.93131	8.68122	7.14419	16.3343	7.91891	0.000175134	-1.01292	down
RcHm_v2.0_Chr5g0056961	3.28535	1.90914	2.47019	6.93688	6.7923	7.07043	2.55489	6.9332	1.39823e-05	1.46794	up
RcHm_v2.0_Chr5g0008551	5.40229	3.82899	6.23745	13.5616	10.7785	14.22	5.15624	12.8533	5.36072e-05	1.35449	up
RcHm_v2.0_Chr5g0017641	284.498	582.168	345.78	6.50236	127.784	61.3142	404.149	65.2002	0.00674352	-2.64106	down
RcHm_v2.0_Chr3g0463891	19.3865	16.4888	11.5053	33.7054	30.1183	34.1564	15.7935	32.66	0.00235222	1.07624	up
RcHm_v2.0_Chr5g0006761	137.859	120.336	70.8114	41.0816	42.9498	18.2809	109.669	34.1041	0.00152091	-1.65982	down
RcHm_v2.0_Chr7g0182251	2.07829	2.25679	2.12547	16.6257	3.70159	5.02349	2.15351	8.45025	0.00479802	2.03902	up
RcHm_v2.0_Chr3g0448691	2.16669	2.5883	2.5623	0.758965	1.22755	0.416174	2.4391	0.800897	0.00428479	-1.57805	down
RcHm_v2.0_Chr3g0455361	11.8715	85.2047	43.5448	8.62044	11.447	10.3263	46.8737	10.1312	0.00320497	-2.17614	down
RcHm_v2.0_Chr1g0376741	13.7657	11.7111	9.85745	23.1455	26.4584	34.6971	11.7781	28.1003	6.34238e-05	1.27823	up
RcHm_v2.0_Chr6g0244491	69.1078	53.0703	35.8225	19.5723	24.0946	14.1156	52.6669	19.2608	0.000813709	-1.43033	down
RcHm_v2.0_Chr6g0306541	0.654706	2.93459	1.29163	0.211014	0.200308	0.214561	1.62697	0.208628	2.05844e-05	-2.89635	down
RcHm_v2.0_Chr5g0024031	3.61575	1.051	3.40092	24.9299	11.9372	28.1361	2.68922	21.6678	7.90516e-07	3.04787	up
RcHm_v2.0_Chr2g0098151	2.94736	2.5002	2.84809	11.5924	7.73959	12.6909	2.76522	10.6743	2.94678e-09	1.98529	up
RcHm_v2.0_Chr5g0077371	1.55154	2.91009	2.25927	11.0134	5.36762	9.03635	2.2403	8.47247	3.36776e-05	1.96209	up
RcHm_v2.0_Chr5g0027761	6.71142	7.26356	6.98544	17.9998	19.166	28.2889	6.98681	21.8182	2.17905e-07	1.66999	up
RcHm_v2.0_Chr3g0450871	47.8721	19.3213	38.3373	576.519	215.999	208.051	35.1769	333.523	4.66721e-08	3.29907	up
RcHm_v2.0_Chr1g0341921	1.16043	3.52432	4.09959	0.394189	0.737441	0.721024	2.92811	0.617551	0.000552949	-2.20638	down
RcHm_v2.0_Chr2g0098601	4.60427	3.5975	7.38159	26.9302	8.26747	16.1328	5.19445	17.1102	0.00419384	1.78223	up
RcHm_v2.0_Chr1g0379541	60.3988	80.4025	95.2487	12.1519	28.1562	15.9232	78.6833	18.7438	4.29325e-07	-2.05111	down
RcHm_v2.0_Chr4g0435811	16.7573	30.5008	46.9137	10.1339	9.41894	12.4268	31.3906	10.6599	0.0016045	-1.51379	down
RcHm_v2.0_Chr5g0008741	15.3819	14.2316	16.0718	31.7971	24.7668	37.9749	15.2284	31.5129	0.00035958	1.08525	up
RcHm_v2.0_Chr5g0046181	1.57583	1.1554	2.40758	8.7688	4.57007	7.0181	1.71294	6.78566	1.81648e-05	2.03552	up
RcHm_v2.0_Chr6g0252211	17.0259	22.7817	35.8888	9.41981	7.43119	5.25354	25.2321	7.36818	0.000128885	-1.72663	down
RcHm_v2.0_Chr2g0151131	11.3468	52.0422	53.6502	6.37248	3.46683	2.65303	39.013	4.16411	4.47542e-06	-3.16508	down
RcHm_v2.0_Chr3g0454091	110.196	234.996	114.905	12.0696	42.3361	19.759	153.366	24.7216	7.13571e-06	-2.62809	down
RcHm_v2.0_Chr7g0233721	7.70865	28.7798	15.131	0.181356	4.20651	1.96508	17.2065	2.11765	0.00379036	-3.02621	down
RcHm_v2.0_Chr4g0398581	6.98616	7.30643	7.24642	18.2111	11.627	18.3104	7.17967	16.0495	0.000553112	1.20167	up
RcHm_v2.0_Chr3g0456691	41.8548	42.4136	37.2653	11.2434	18.0627	15.8384	40.5112	15.0482	1.28231e-07	-1.40838	down
RcHm_v2.0_Chr6g0273121	0.687093	2.08248	0.826016	0	0	0	1.19853	0	1.73139e-08	-8.70854	down
RcHm_v2.0_Chr4g0388221	4.22311	6.24508	6.18061	2.5225	0.861035	1.04571	5.5496	1.47642	0.00206004	-1.84716	down
RcHm_v2.0_Chr4g0417821	7.73453	8.27646	8.21194	13.9172	17.165	23.1408	8.07431	18.0743	6.34064e-05	1.18925	up
RcHm_v2.0_Chr1g0367091	25.2513	65.3082	17.6476	6.52081	8.97757	8.5357	36.069	8.01136	0.000283192	-2.14732	down
RcHm_v2.0_Chr6g0249051	2.36359	2.88261	4.77295	0.060077	0.652087	0.291097	3.33972	0.33442	9.02165e-05	-3.15868	down
RcHm_v2.0_Chr3g0457221	17.3176	14.9147	19.1428	43.2037	43.1161	56.7721	17.125	47.6973	2.33258e-09	1.50977	up
RcHm_v2.0_Chr6g0273841	25.3158	138.987	51.0937	4.98687	24.0504	10.8828	71.7987	13.3067	0.00525136	-2.424	down
RcHm_v2.0_Chr1g0317421	3.07885	2.94217	3.64747	23.5777	9.14272	10.9886	3.22283	14.5697	1.80929e-05	2.23067	up
RcHm_v2.0_Chr7g0210681	1.20451	1.81903	6.75657	0.72408	0.766775	0.530969	3.26004	0.673941	0.00642788	-2.2181	down
RcHm_v2.0_Chr7g0215531	0.399535	0.515369	0.550266	12.9965	5.96157	10.9965	0.48839	9.98485	1.57188e-22	4.37195	up
RcHm_v2.0_Chr3g0483001	0.330368	0.157661	1.25534	189.891	5.99179	3.51645	0.581123	66.4665	0.000408591	6.93181	up
RcHm_v2.0_Chr2g0090751	22.4373	12.959	7.79946	26.8154	68.0462	80.6799	14.3986	58.5138	0.00142947	2.02456	up
RcHm_v2.0_Chr7g0227701	2.93069	5.19546	2.89487	0.476679	0.841377	0.597727	3.67367	0.638594	4.92432e-08	-2.48846	down
RcHm_v2.0_Chr6g0285301	3.27502	16.7782	0.91783	0.024661	0.069187	0	6.99035	0.0312827	2.00086e-05	-7.69115	down
RcHm_v2.0_Chr1g0380131	23.7149	15.9085	24.9047	152.894	179.687	187.358	21.5094	173.313	4.86252e-30	3.03893	up
RcHm_v2.0_Chr5g0077311	0.3866	0.672451	0.62224	0.138901	0.102607	0.081656	0.56043	0.107721	0.000210175	-2.31537	down
RcHm_v2.0_Chr1g0346561	100.239	67.9735	45.9298	22.6467	36.8916	27.0729	71.3809	28.8704	0.00451913	-1.2935	down
RcHm_v2.0_Chr6g0289241	134.065	108.772	118.868	43.3307	59.6461	37.6755	120.568	46.8841	2.50865e-06	-1.33932	down
RcHm_v2.0_Chr6g0308491	2.02604	1.73711	2.41209	0.206605	0.432807	0.114029	2.05842	0.251147	6.80728e-07	-2.97338	down
RcHm_v2.0_Chr2g0166541	3.94986	3.73978	6.0137	14.4933	13.9669	15.103	4.56778	14.5211	8.44938e-09	1.70503	up
RcHm_v2.0_Chr7g0178171	0.889826	3.26451	1.41547	9.76642	5.05214	10.9998	1.8566	8.60612	0.000680561	2.25244	up
RcHm_v2.0_Chr6g0275641	12.5172	9.02681	7.06042	27.0704	51.3534	58.2189	9.5348	45.5476	1.05006e-07	2.26704	up
RcHm_v2.0_Chr6g0308391	1.01171	0.59196	1.23537	15.473	2.88967	7.18383	0.946348	8.51551	9.61124e-06	3.22856	up
RcHm_v2.0_Chr7g0227861	5.47062	5.03924	2.6641	22.2538	8.03548	14.0139	4.39132	14.7677	0.0024291	1.79552	up
RcHm_v2.0_Chr2g0119881	6.20955	15.8052	8.52477	2.62002	1.58282	2.01092	10.1798	2.07125	4.61319e-06	-2.25091	down
RcHm_v2.0_Chr4g0402381	67.0928	118.103	93.6271	392.117	202.91	260.987	92.9409	285.338	0.000131072	1.66852	up
RcHm_v2.0_Chr5g0065071	20.5127	11.7722	21.6406	6.76636	9.43303	8.94483	17.9752	8.38141	0.005721	-1.07462	down
RcHm_v2.0_Chr4g0410091	0.999869	0.471487	2.58161	85.0492	8.67865	6.47695	1.35099	33.4016	2.44379e-05	4.70442	up
RcHm_v2.0_Chr5g0047561	2.3475	1.19696	1.37279	5.84591	7.85583	10.7951	1.63908	8.16562	1.02056e-06	2.33014	up
RcHm_v2.0_Chr6g0291301	1.82058	2.17599	4.13956	184.218	21.1735	60.5465	2.71204	88.6459	1.16311e-10	5.10959	up
RcHm_v2.0_Chr1g0343551	19.061	18.9624	6.59356	0.546416	2.93569	0.657322	14.8723	1.37981	2.14471e-05	-3.4216	down
RcHm_v2.0_Chr3g0460591	313.987	766.237	949.184	30.4465	70.315	28.4111	676.469	43.0575	5.2783e-13	-3.95027	down
RcHm_v2.0_Chr1g0358861	0.264903	0.144702	0.309474	1.88259	1.17854	0.707555	0.239693	1.25623	0.000788708	2.39789	up
RcHm_v2.0_Chr1g0376711	0.506464	0.988956	0.422363	8.26061	2.84381	6.2269	0.639261	5.77711	1.32673e-07	3.21337	up
RcHm_v2.0_Chr7g0218271	2.58468	4.78479	6.31963	0.206582	0.563286	0.284638	4.56303	0.351502	5.82938e-11	-3.64738	down
RcHm_v2.0_Chr2g0168911	0.892707	0.657273	1.0302	95.5656	10.7479	34.9529	0.860061	47.0888	1.44749e-14	5.83295	up
RcHm_v2.0_Chr4g0390771	6.42079	8.48699	8.51422	3.34511	2.32923	3.55585	7.80733	3.07673	0.000175085	-1.29852	down
RcHm_v2.0_Chr5g0005201	1.89989	2.11462	2.82219	9.34727	3.53959	9.05775	2.2789	7.31487	0.00131957	1.73492	up
RcHm_v2.0_Chr4g0441071	3.0642	2.86642	3.16176	5.9805	8.40247	8.04584	3.03079	7.47627	1.9714e-07	1.32534	up
RcHm_v2.0_Chr3g0451891	26.9816	25.4531	9.77969	3.66369	6.04733	2.83672	20.7381	4.18258	3.75538e-05	-2.29777	down
RcHm_v2.0_Chr4g0387801	30.3401	52.1236	162.597	1409.47	797.295	1950.07	81.6871	1385.61	1.69226e-09	4.14336	up
RcHm_v2.0_Chr1g0346421	1.54355	11.0162	10.3921	1.41827	1.24458	0.515177	7.65061	1.05934	0.00110587	-2.79114	down
RcHm_v2.0_Chr2g0110741	0.830297	1.17818	1.1912	2.90801	2.71729	7.41031	1.06656	4.3452	0.000383421	2.05275	up
RcHm_v2.0_Chr5g0048061	1.33961	0.95662	1.21463	4.61493	7.69199	10.1559	1.17029	7.48761	3.30314e-11	2.6926	up
RcHm_v2.0_Chr5g0060081	392.842	152.504	75.6507	563.696	1207.3	1185.49	206.999	985.496	0.00196036	2.24957	up
RcHm_v2.0_Chr4g0446481	1.68028	2.22625	2.56742	20.6034	9.74832	16.6522	2.15798	15.668	1.67154e-11	2.90706	up
RcHm_v2.0_Chr7g0241861	1.41362	3.33471	15.4741	128.76	31.4633	64.029	6.74083	74.7508	0.000208884	3.5556	up
RcHm_v2.0_Chr6g0299681	2.19496	1.84072	2.20599	7.83461	7.89811	8.269	2.08056	8.00057	6.5895e-20	1.97412	up
RcHm_v2.0_Chr2g0168811	38.6768	86.4951	66.4323	5.9661	4.32479	3.00799	63.868	4.43296	1.16569e-17	-3.80167	down
RcHm_v2.0_Chr1g0329911	1.06815	1.08676	1.29877	21.0235	2.08561	2.96212	1.15123	8.69042	0.00204077	2.99579	up
RcHm_v2.0_Chr3g0473831	46.1735	41.2362	67.3368	27.2337	15.2088	18.5462	51.5822	20.3296	0.00244387	-1.29281	down
RcHm_v2.0_Chr6g0310941	44.9144	56.8226	19.6476	4.68879	11.7659	8.56218	40.4615	8.33894	5.48126e-05	-2.27183	down
RcHm_v2.0_Chr7g0217401	48.907	79.7131	92.6811	28.5788	28.4913	24.1367	73.767	27.069	3.6349e-05	-1.40712	down
RcHm_v2.0_Chr4g0391991	0.124095	0.806218	0.672469	6.11869	1.31031	3.32841	0.534261	3.58581	0.00326998	2.78347	up
RcHm_v2.0_Chr2g0088721	0.558882	0.664163	1.64235	7.15651	10.524	9.30621	0.95513	8.99557	4.04514e-11	3.26109	up
RcHm_v2.0_Chr5g0037931	3.82135	3.5689	2.71807	9.07316	8.54079	11.6037	3.36944	9.73921	1.32164e-06	1.55533	up
RcHm_v2.0_Chr3g0460101	0.633138	0.69258	1.44821	12.8001	4.59121	19.6381	0.924644	12.3431	1.36214e-07	3.75326	up
RcHm_v2.0_Chr5g0073411	7.04934	5.61595	5.06953	18.9181	9.61555	13.4323	5.91161	13.9887	0.00377985	1.2836	up
RcHm_v2.0_Chr4g0445531	41.0955	26.313	10.7194	1.03275	6.50523	1.91925	26.0426	3.15241	0.000254085	-3.05532	down
RcHm_v2.0_Chr3g0480401	39.8939	56.109	157.634	1941.22	343.476	1130.06	84.5455	1138.25	1.03335e-06	3.83065	up
RcHm_v2.0_Chr5g0010351	11.8337	12.1428	10.5946	32.7329	21.842	36.1248	11.5237	30.2332	3.23835e-05	1.42788	up
RcHm_v2.0_Chr3g0476331	3.04036	3.41611	3.83907	33.8024	14.1126	31.5686	3.43184	26.4945	4.30633e-11	2.99424	up
RcHm_v2.0_Chr2g0124891	4.75191	14.3653	9.06695	1.06568	1.31125	1.06781	9.39472	1.14825	3.48952e-10	-2.99438	down
RcHm_v2.0_Chr4g0443641	3.17248	3.72355	3.71972	12.6984	6.9575	12.4098	3.53858	10.6885	3.1057e-05	1.63728	up
RcHm_v2.0_Chr5g0019971	6.70449	4.83263	4.9728	70.9535	18.5493	28.9423	5.50331	39.4817	2.62048e-06	2.899	up
RcHm_v2.0_Chr1g0340151	0.286308	1.20262	0.36573	0.066298	0.087437	0.024899	0.618218	0.0595447	0.000164176	-3.3147	down
RcHm_v2.0_Chr7g0202121	40.9995	31.8562	54.7154	93.1335	81.6691	116.581	42.5237	97.1279	0.000437058	1.22905	up
RcHm_v2.0_Chr4g0411151	4.08382	7.15019	8.13848	17.6569	12.1798	20.6749	6.4575	16.8372	0.00139477	1.42737	up
RcHm_v2.0_Chr7g0230321	1.67175	2.01969	5.01674	64.0167	3.60455	7.93476	2.90273	25.1853	0.00495878	3.216	up
RcHm_v2.0_Chr2g0109371	0.516004	0.655242	0.277056	1.75013	1.73273	1.60749	0.482767	1.69678	0.00455886	1.78798	up
RcHm_v2.0_Chr4g0408481	1.65944	1.95464	2.70773	33.6718	4.89668	10.7034	2.10727	16.4239	0.000153346	3.02971	up
RcHm_v2.0_Chr5g0067241	1.05909	1.21749	1.32364	0.448026	0.51221	0.468271	1.20007	0.476169	0.00552871	-1.28083	down
RcHm_v2.0_Chr6g0244741	5.71825	9.10415	7.02541	0.78088	0.900262	0.820307	7.2826	0.833816	1.68982e-23	-3.08102	down
RcHm_v2.0_Chr4g0434751	4.99641	8.83208	9.48954	30.8518	9.97056	34.1975	7.77268	25.0066	0.00642024	1.74034	up
RcHm_v2.0_Chr2g0174691	0.432216	0.88046	0.813724	3.24855	1.38108	2.10875	0.7088	2.24613	0.00596179	1.70899	up
RcHm_v2.0_Chr6g0305951	8.14942	15.3517	6.65267	0.442924	2.25548	1.06778	10.0513	1.25539	8.20282e-06	-2.99409	down
RcHm_v2.0_Chr6g0295781	4.02435	4.34703	4.30219	10.1326	7.20243	9.07631	4.22452	8.80378	0.000504412	1.09898	up
RcHm_v2.0_Chr5g0056941	2.69093	5.93799	2.77256	0.566909	0.779152	1.42524	3.80049	0.923768	0.00112686	-1.99862	down
RcHm_v2.0_Chr4g0406231	145.302	46.9596	99.2944	827.073	381.577	537.195	97.1854	581.948	3.66921e-06	2.626	up
RcHm_v2.0_Chr5g0065681	0.581151	0.943284	1.13937	3.32273	1.70905	2.16927	0.887935	2.40035	0.00441299	1.48137	up
RcHm_v2.0_Chr7g0210581	1.53309	1.31296	2.65045	6.0941	3.23933	5.81839	1.83217	5.05061	0.00605379	1.50633	up
RcHm_v2.0_Chr7g0222891	0.125918	0.870956	0.168844	6.98804	1.44844	1.57468	0.388573	3.33705	0.00804044	3.10382	up
RcHm_v2.0_Chr1g0380581	176.996	169.973	142.152	46.8627	82.3883	72.2192	163.04	67.1567	5.72865e-05	-1.26263	down
RcHm_v2.0_Chr2g0170681	8.15033	12.5711	12.2451	0.552227	1.84117	0.387035	10.9888	0.926812	2.36991e-08	-3.54079	down
RcHm_v2.0_Chr6g0301851	2.16049	7.44876	2.06857	0.302247	0.475256	0.213211	3.89261	0.330238	2.40345e-07	-3.5201	down
RcHm_v2.0_Chr1g0382711	5.92835	5.65389	6.2685	1.53212	2.42702	1.55005	5.95025	1.8364	1.16875e-06	-1.6613	down
RcHm_v2.0_Chr3g0464501	17.3489	37.3447	23.6442	6.10937	10.0889	9.70587	26.1126	8.63473	0.000265968	-1.5716	down
RcHm_v2.0_Chr1g0355461	1.06377	0.970968	1.38256	4.83516	3.0064	3.67351	1.1391	3.83836	1.74402e-06	1.79205	up
RcHm_v2.0_Chr5g0071531	1.84006	2.37621	2.62649	6.94559	6.84455	8.80797	2.28092	7.5327	5.8372e-09	1.75668	up
RcHm_v2.0_Chr7g0192181	0.158138	0.144792	0.540494	2.11269	3.12743	2.75964	0.281141	2.66659	2.25599e-07	3.25787	up
RcHm_v2.0_Chr4g0423701	40.0204	29.4795	58.0981	1358.83	203.097	379.224	42.5327	647.05	1.15233e-07	4.00495	up
RcHm_v2.0_Chr5g0080751	1.95778	1.89657	5.32088	172.687	3.64546	18.3958	3.05841	64.9095	0.00953894	4.50936	up
RcHm_v2.0_Chr7g0179911	10.9201	20.6142	18.8889	3.7924	5.43937	3.24978	16.8077	4.16052	2.32107e-07	-1.98422	down
RcHm_v2.0_Chr1g0377941	10.6387	24.6275	18.2377	0.241021	3.26227	0.832012	17.8346	1.4451	3.49987e-05	-3.62864	down
RcHm_v2.0_Chr5g0035581	3.66982	2.1078	3.83595	6.944	7.54279	11.1191	3.20452	8.5353	0.000547866	1.44208	up
RcHm_v2.0_Chr5g0007711	1.73266	3.7073	2.00023	188.799	23.9908	119.99	2.48006	110.926	5.39452e-14	5.54763	up
RcHm_v2.0_Chr3g0458781	28.8564	36.1701	31.6486	1.20463	1.69514	2.05821	32.225	1.65266	7.0895e-54	-4.25586	down
RcHm_v2.0_Chr4g0399481	4.50086	5.82057	15.9535	46.4335	41.934	61.2678	8.7583	49.8784	5.56346e-06	2.55757	up
RcHm_v2.0_Chr2g0090471	0.245847	0.274363	0.243513	1.16633	0.901671	0.730651	0.254574	0.932883	0.000208193	1.86917	up
RcHm_v2.0_Chr5g0058461	28.2833	36.761	55.3578	116.124	65.0535	99.604	40.1341	93.5938	0.00531032	1.27315	up
RcHm_v2.0_Chr6g0278611	0.844144	1.32374	1.37221	91.8724	2.00339	4.12116	1.18003	32.6657	0.00695899	4.87621	up
RcHm_v2.0_Chr7g0209161	0.827551	1.0181	1.42949	2.49129	2.17908	2.89099	1.09172	2.52045	0.00599012	1.24164	up
RcHm_v2.0_Chr7g0197221	0.996665	0.482946	0.922092	7.07977	1.77917	4.39026	0.800568	4.4164	0.000388326	2.50971	up
RcHm_v2.0_Chr2g0175981	29.4833	22.7523	23.9061	55.3045	47.7603	92.452	25.3806	65.1722	0.000455854	1.39039	up
RcHm_v2.0_Chr6g0252621	0.927889	1.53455	1.22078	0.33285	0.341099	0.21484	1.22774	0.296263	4.5686e-06	-2.00361	down
RcHm_v2.0_Chr3g0480031	1.51047	1.7792	2.13855	0.592056	0.652576	0.300403	1.8094	0.515012	0.000784708	-1.75557	down
RcHm_v2.0_Chr4g0425091	19.059	39.4784	18.5858	1.62962	6.69492	1.46541	25.7077	3.26332	3.72789e-05	-2.97496	down
RcHm_v2.0_Chr7g0227671	37.7547	50.0535	27.3794	14.1586	13.9945	10.7987	38.3959	12.984	2.35826e-05	-1.53424	down
RcHm_v2.0_Chr7g0186441	3.6516	7.92986	7.99416	0.49526	0.548857	0	6.52521	0.348039	6.62949e-05	-4.16912	down
RcHm_v2.0_Chr3g0464361	0.783818	1.2422	1.44366	0.03903	0.282276	0.176979	1.15656	0.166095	0.000894844	-2.7283	down
RcHm_v2.0_Chr4g0425111	8.61157	7.81929	12.7772	27.4596	28.0195	31.0106	9.73602	28.8299	3.65087e-08	1.60148	up
RcHm_v2.0_Chr6g0260811	2.71058	2.67754	2.21222	4.13938	5.25657	5.60976	2.53345	5.00191	0.000159428	1.00539	up
RcHm_v2.0_Chr2g0110601	5.11218	4.66988	2.42737	43.7883	8.61018	9.11351	4.06981	20.504	0.00675262	2.39156	up
RcHm_v2.0_Chr7g0210101	3.76332	2.41192	2.24278	0.289405	0.137762	0.185791	2.80601	0.204319	1.10055e-12	-3.72466	down
RcHm_v2.0_Chr1g0335261	2.68663	4.55343	1.4044	0.453151	0.178736	0.106937	2.88149	0.246275	2.57407e-05	-3.45123	down
RcHm_v2.0_Chr5g0077691	0.93205	1.6727	0.679957	4.83512	3.16012	3.14281	1.0949	3.71268	0.00377985	1.76785	up
RcHm_v2.0_Chr3g0493131	36.251	23.0346	29.2786	56.6345	66.0894	78.8161	29.5214	67.18	0.000142563	1.21145	up
RcHm_v2.0_Chr6g0309911	1.75341	1.39838	1.58899	2.81005	3.20956	3.71852	1.58026	3.24604	0.000983133	1.06485	up
RcHm_v2.0_Chr6g0273151	2.03586	1.4715	1.19246	0.313048	0.602566	0.703334	1.56661	0.539649	0.00753673	-1.50966	down
RcHm_v2.0_Chr2g0157771	1.09307	2.08438	1.47757	23.3594	5.89316	15.8058	1.55167	15.0194	1.54227e-07	3.31679	up
RcHm_v2.0_Chr6g0276851	0.826431	1.89034	0.370427	183.586	9.76106	11.3602	1.02906	68.2356	0.0001562	6.11325	up
RcHm_v2.0_Chr5g0047961	5.35526	1.9953	4.27104	11.4843	24.2502	23.9479	3.87386	19.8941	7.87162e-06	2.37188	up
RcHm_v2.0_Chr1g0380731	61.3207	185.155	115.894	6.85724	4.06219	2.32445	120.79	4.41463	1.49531e-16	-4.72046	down
RcHm_v2.0_Chr5g0012331	6.31568	1.12138	2.8926	0	0.203401	0.381384	3.44322	0.194928	0.000535034	-4.06836	down
RcHm_v2.0_Chr7g0233271	0.562134	0.904147	1.66599	5.0904	1.72245	7.12763	1.04409	4.64682	0.00235425	2.20752	up
RcHm_v2.0_Chr6g0309031	4.23572	4.37	6.36424	10.9915	13.4031	16.1041	4.98998	13.4995	2.85425e-06	1.46694	up
RcHm_v2.0_Chr7g0239821	1.9039	5.93594	6.10677	1.06776	0.786652	0.570106	4.64887	0.808172	3.19592e-05	-2.46729	down
RcHm_v2.0_Chr2g0156621	4.6621	5.43348	6.68567	19.2935	18.466	10.4026	5.59375	16.054	8.89103e-05	1.5594	up
RcHm_v2.0_Chr4g0439231	0.672513	1.104	2.0663	10.899	3.45034	7.21225	1.28094	7.1872	9.31994e-05	2.55192	up
RcHm_v2.0_Chr6g0280521	1.44014	0.40453	2.7771	142.203	7.79975	38.8647	1.54059	62.9557	1.75438e-07	5.43693	up
RcHm_v2.0_Chr4g0394701	12.6744	17.9746	18.0769	77.6087	54.2292	84.2263	16.242	72.0214	1.70085e-11	2.18931	up
RcHm_v2.0_Chr5g0013371	7.5484	8.27779	7.53355	11.0589	19.3034	16.6666	7.78658	15.6763	0.00106928	1.02873	up
RcHm_v2.0_Chr2g0111051	0.195571	0.246938	0.220884	1.28583	0.726106	1.27251	0.221131	1.09481	3.2653e-06	2.30829	up
RcHm_v2.0_Chr4g0402711	1.95757	5.019	3.42331	38.8802	4.59636	14.2564	3.46663	19.2443	0.00365537	2.54872	up
RcHm_v2.0_Chr2g0139261	6.62814	8.93247	7.26429	2.51605	2.90713	1.87852	7.6083	2.4339	4.62903e-07	-1.61135	down
RcHm_v2.0_Chr5g0083051	2.97739	1.43057	2.68685	4.22736	12.872	11.3194	2.36493	9.47293	0.000630847	2.0123	up
RcHm_v2.0_Chr1g0372691	44.4342	69.6327	42.838	26.8468	18.7054	24.5906	52.3017	23.3809	0.00434319	-1.12235	down
RcHm_v2.0_Chr2g0116161	11.57	11.6372	15.5325	33.8507	34.8777	42.6966	12.9132	37.1417	3.48331e-10	1.55824	up
RcHm_v2.0_Chr1g0377331	0.116005	0.670726	0.228534	1.1085	1.856	1.34372	0.338422	1.43607	0.00903064	2.08845	up
RcHm_v2.0_Chr2g0102671	76.0695	81.5236	64.7687	41.0014	34.9876	29.8366	74.1206	35.2752	0.000360642	-1.0369	down
RcHm_v2.0_Chr6g0276881	0.198747	1.01283	0.476152	73.4401	4.40854	6.00061	0.562577	27.9497	7.00725e-07	5.68242	up
RcHm_v2.0_Chr5g0044531	3.54385	6.7277	23.3031	248.321	66.1775	142.855	11.1915	152.451	2.45484e-06	3.84305	up
RcHm_v2.0_Chr2g0114891	0.411508	1.24253	1.72403	4.66323	2.63356	4.73689	1.12602	4.01123	0.00567965	1.883	up
RcHm_v2.0_Chr6g0302651	1.59771	1.87467	2.93503	0.960499	1.01282	0.698096	2.1358	0.890472	0.00732304	-1.21928	down
RcHm_v2.0_Chr4g0428781	1.17494	1.9132	1.55019	4.15514	5.20864	5.76636	1.54611	5.04338	7.80436e-07	1.73015	up
RcHm_v2.0_Chr2g0116631	21.7045	15.7789	25.4135	48.9892	52.7283	56.063	20.9656	52.5935	1.25235e-06	1.35883	up
RcHm_v2.0_Chr3g0480351	6.16468	10.057	8.28208	3.49002	2.12281	2.11802	8.16792	2.57695	8.01508e-05	-1.61571	down
RcHm_v2.0_Chr4g0434031	0.149986	0.317274	0.398627	2.21031	1.06523	1.33843	0.288629	1.53799	0.000117857	2.4514	up
RcHm_v2.0_Chr5g0077911	2.41768	0.979199	0.330674	205.619	46.2991	139.979	1.24252	130.632	1.76489e-17	6.74449	up
RcHm_v2.0_Chr1g0374101	0.702766	2.34965	2.14194	0.458214	0.535242	0.21353	1.73145	0.402329	0.00276387	-2.05921	down
RcHm_v2.0_Chr5g0025981	1.37016	1.54001	3.03859	12.6857	3.68449	7.50817	1.98292	7.95946	0.00138936	2.07129	up
RcHm_v2.0_Chr6g0310701	4.10172	6.49165	1.61646	0	0.758014	0.062877	4.06995	0.27363	0.00572538	-3.84515	down
RcHm_v2.0_Chr5g0000401	1.01294	0.887754	1.43677	21.4806	5.94372	13.0951	1.11249	13.5065	4.7677e-10	3.65581	up
RcHm_v2.0_Chr5g0047611	3.50923	1.37679	2.87084	8.34602	10.1201	16.6495	2.58562	11.7052	2.08322e-05	2.19875	up
RcHm_v2.0_Chr5g0080041	1.48557	0.716159	0.477376	2.23917	5.70906	3.31203	0.893034	3.75342	0.00409565	2.06148	up
RcHm_v2.0_Chr5g0018371	5.18595	3.96533	3.98258	8.06786	9.53143	9.50001	4.37796	9.0331	4.10337e-05	1.06937	up
RcHm_v2.0_Chr6g0310671	6.46229	29.8689	6.18996	1.47288	3.58761	0.570276	14.1737	1.87692	0.00240873	-2.89452	down
RcHm_v2.0_Chr1g0359661	14.7256	13.5117	19.8503	7.2413	8.23145	5.5741	16.0292	7.01561	0.000327175	-1.15843	down
RcHm_v2.0_Chr2g0128251	3.48359	2.87219	7.93821	9.62273	13.2225	20.5469	4.76466	14.4641	0.00574101	1.63603	up
RcHm_v2.0_Chr6g0267121	4.58589	2.92338	1.60367	0.835177	0.363403	0.373067	3.03765	0.523882	0.000133806	-2.48557	down
RcHm_v2.0_Chr6g0257491	10.6034	8.21127	10.3464	3.71847	5.75751	4.09544	9.72034	4.52381	0.000630367	-1.07884	down
RcHm_v2.0_Chr6g0309771	13.7878	13.0645	9.99647	2.52729	4.46317	3.29653	12.2829	3.429	2.15121e-07	-1.8166	down
RcHm_v2.0_Chr7g0191831	46.3234	34.0375	18.5029	77.3437	199.095	280.828	32.9546	185.756	3.91758e-05	2.49931	up
RcHm_v2.0_Chr2g0140711	1.68168	3.13287	3.06761	1.06997	0.60244	0.716726	2.62739	0.796379	0.000945257	-1.66439	down
RcHm_v2.0_Chr2g0154001	8.652	31.5199	26.2171	0.25515	0.243966	0	22.1297	0.166372	1.20497e-13	-6.96273	down
RcHm_v2.0_Chr3g0484651	28.0691	37.6592	29.6745	4.3932	11.0607	8.6525	31.801	8.03545	1.87552e-06	-1.96967	down
RcHm_v2.0_Chr2g0148101	6.15444	5.61386	7.15503	22.1632	9.18304	21.0696	6.30778	17.4719	0.00207884	1.51873	up
RcHm_v2.0_Chr5g0002301	0.729318	8.2971	3.08438	0.758783	0.381425	0.19281	4.03693	0.444339	0.00153971	-3.11667	down
RcHm_v2.0_Chr6g0301281	2.20579	6.45659	2.306	0.476546	1.48545	0.987975	3.65613	0.983324	0.00893402	-1.88231	down
RcHm_v2.0_Chr7g0229681	0.682502	0.94364	1.00082	0.083285	0.079488	0.034001	0.875654	0.0655913	1.45571e-06	-3.60231	down
RcHm_v2.0_Chr6g0279801	0.863913	1.07591	1.46082	9.4441	2.21602	4.83223	1.13355	5.49745	0.000842117	2.33562	up
RcHm_v2.0_Chr5g0054911	4.74004	4.1401	6.74936	14.9017	11.6495	17.3078	5.20983	14.6197	1.80929e-05	1.52554	up
RcHm_v2.0_Chr5g0062081	2.62746	5.79643	3.96145	1.30727	0.937807	0.611399	4.12845	0.952158	4.58832e-05	-2.06733	down
RcHm_v2.0_Chr1g0358601	9.82173	9.19207	17.3669	37.4445	41.9289	40.934	12.1269	40.1025	2.60575e-07	1.7616	up
RcHm_v2.0_Chr3g0454851	0.085766	0.199132	0.608942	1.931	1.14863	1.15289	0.297947	1.41084	0.00715927	2.29632	up
RcHm_v2.0_Chr5g0026371	5.11776	5.5947	9.15072	28.9368	9.48177	17.7269	6.62106	18.7152	0.00883618	1.5606	up
RcHm_v2.0_Chr4g0398211	0.628022	0.491443	0.470579	1.05937	1.01272	1.31528	0.530015	1.12912	0.00595028	1.11118	up
RcHm_v2.0_Chr5g0016881	0.173614	0.170798	0.612376	3.22049	1.21709	3.17059	0.318929	2.53606	4.91768e-05	3.01629	up
RcHm_v2.0_Chr6g0248591	0.502546	0.494291	0.893113	3.09554	1.76158	2.81848	0.629983	2.55853	7.29108e-05	2.04988	up
RcHm_v2.0_Chr2g0086851	33.867	56.7344	33.8935	16.8007	22.8271	9.57305	41.4983	16.4003	0.0084937	-1.31407	down
RcHm_v2.0_Chr6g0285721	2.71831	1.86748	3.70773	5.44202	8.32825	8.62748	2.76451	7.46592	0.00125437	1.4552	up
RcHm_v2.0_Chr3g0453141	4.80116	6.2502	9.32089	2.97226	3.03436	1.81946	6.79075	2.60869	0.00233358	-1.33818	down
RcHm_v2.0_Chr6g0283711	6.94777	5.17797	4.02572	115.388	28.4222	44.7567	5.38382	62.8555	9.4292e-09	3.60002	up
RcHm_v2.0_Chr5g0021401	1.56402	1.92144	3.26951	31.1559	8.84962	25.4161	2.25166	21.8072	1.56667e-08	3.33538	up
RcHm_v2.0_Chr6g0267361	32.9481	25.1011	41.7794	15.4156	15.7402	13.1051	33.2762	14.7537	0.000241424	-1.13843	down
RcHm_v2.0_Chr2g0116131	1.16767	1.74371	2.73506	0.904918	0.444566	0.489161	1.88214	0.612882	0.00872647	-1.55853	down
RcHm_v2.0_Chr3g0476971	4.00651	1.86274	2.41479	0.022326	0.315849	0.802085	2.76135	0.380087	0.00958452	-2.83408	down
RcHm_v2.0_Chr5g0042991	8.39377	1.99992	14.1088	2.05272	1.0424	1.3212	8.16751	1.47211	0.00283536	-2.40642	down
RcHm_v2.0_Chr5g0074641	18.4935	15.674	28.6924	5.75626	6.90627	4.80034	20.9533	5.82096	5.73485e-07	-1.81059	down
RcHm_v2.0_Chr2g0172201	3.76581	13.6769	8.16401	2.21831	1.55301	1.59114	8.53556	1.78748	8.97664e-05	-2.20771	down
RcHm_v2.0_Chr4g0425491	2.97091	2.04473	1.16709	0.104266	0.469197	0.190008	2.06091	0.25449	0.000121192	-2.95322	down
RcHm_v2.0_Chr4g0391141	9.01402	10.7265	19.4455	93.6019	31.7462	51.2882	13.062	58.8788	0.000113701	2.23724	up
RcHm_v2.0_Chr1g0316451	2.95492	16.9739	43.9743	484.007	47.3645	164.414	21.3011	231.929	0.00161304	3.5419	up
RcHm_v2.0_Chr1g0379411	3.88717	3.09394	3.80868	21.4178	18.2115	17.1966	3.59659	18.942	5.96445e-18	2.43196	up
RcHm_v2.0_Chr1g0319551	1.97757	5.21516	2.74998	0.023178	0.15619	0.090167	3.31423	0.089845	1.35714e-13	-5.10125	down
RcHm_v2.0_Chr2g0113001	4.55026	6.27353	15.6032	91.0383	14.57	36.9554	8.80898	47.5213	0.00325207	2.51392	up
RcHm_v2.0_Chr1g0368751	2.65784	1.59646	0.848217	0	0.336782	0.104551	1.70084	0.147111	0.00415874	-3.45543	down
RcHm_v2.0_Chr1g0328401	0.735187	0.659562	1.17552	4.54297	3.07742	5.3001	0.856755	4.30683	5.59181e-07	2.36065	up
RcHm_v2.0_Chr1g0336981	6.67915	5.64245	3.71963	1.22199	2.96657	1.93199	5.34708	2.04019	0.0061932	-1.38127	down
RcHm_v2.0_Chr7g0183251	6.01971	6.45796	8.54998	2.40863	1.37177	1.22795	7.00922	1.66945	1.30099e-06	-2.02019	down
RcHm_v2.0_Chr4g0415131	0.227107	0.536007	0.782662	45.9354	3.04581	6.48	0.515259	18.4871	2.55511e-07	5.2468	up
RcHm_v2.0_Chr3g0471591	4.24985	4.03411	7.99307	13.3304	11.7303	13.4603	5.42568	12.8403	0.00147384	1.28388	up
RcHm_v2.0_Chr2g0136841	39.4905	61.3871	15.2943	0.058453	0.696948	0	38.724	0.2518	0.000196324	-7.27005	down
RcHm_v2.0_Chr6g0267141	2.36466	2.40589	3.90184	9.68687	6.55577	10.2829	2.8908	8.84183	2.62014e-05	1.65581	up
RcHm_v2.0_Chr6g0300161	0.152742	0.024336	0.117936	3.36672	2.50617	4.6037	0.098338	3.4922	5.78811e-16	5.09639	up
RcHm_v2.0_Chr5g0047571	0	0	0	1.3523	1.27634	2.86911	0	1.83258	1.64214e-10	9.30055	up
RcHm_v2.0_Chr5g0050721	126.507	237.895	84.6031	8.7452	39.4966	7.2104	149.669	18.4841	0.000115353	-3.02412	down
RcHm_v2.0_Chr2g0106731	1.29216	1.95484	0.887665	21.9119	1.91642	4.04001	1.37822	9.28946	0.00854123	2.81751	up
RcHm_v2.0_Chr5g0061151	2.25898	4.1568	7.39394	1.20585	1.26202	0.889594	4.60324	1.11916	0.000478495	-1.99354	down
RcHm_v2.0_Chr5g0039421	30.2341	39.848	40.0234	16.8914	15.1167	15.8489	36.7018	15.9523	1.36184e-06	-1.16475	down
RcHm_v2.0_Chr6g0244721	0.684149	1.93324	0.963817	0	0.118676	0.07995	1.19374	0.0662087	4.08855e-05	-4.03078	down
RcHm_v2.0_Chr6g0285321	1.46601	3.30446	2.08459	0.582807	0.527231	0.594552	2.28502	0.568197	1.96365e-05	-1.96346	down
RcHm_v2.0_Chr6g0269431	0.362212	0.322932	0.630728	1.38695	0.950108	1.67949	0.438624	1.33885	0.00139333	1.65314	up
RcHm_v2.0_Chr6g0281421	0.501765	2.72317	2.65376	20.749	3.04554	10.4707	1.95957	11.4218	0.00656116	2.61613	up
RcHm_v2.0_Chr6g0283271	4.70075	2.59497	3.17366	111.13	18.8681	30.8398	3.4898	53.6126	7.56498e-08	4.0036	up
RcHm_v2.0_Chr7g0204121	1.76562	1.62027	2.72476	7.98071	4.86969	7.35407	2.03688	6.73482	4.59697e-05	1.76721	up
RcHm_v2.0_Chr6g0283301	0.442994	0.218946	0.446545	13.1026	1.49629	5.2917	0.369495	6.63019	1.32459e-06	4.18954	up
RcHm_v2.0_Chr6g0299521	91.4927	85.6758	75.3768	147.968	226.598	221.238	84.1817	198.601	4.87765e-06	1.25827	up
RcHm_v2.0_Chr7g0233071	13.5454	15.6443	16.3358	39.1811	24.819	34.065	15.1751	32.6884	0.000456502	1.15049	up
RcHm_v2.0_Chr2g0167031	16.3987	22.5034	11.9167	0.775809	3.14862	0.802769	16.9396	1.57573	1.01083e-07	-3.42617	down
RcHm_v2.0_Chr6g0279031	57.2894	68.5407	93.5348	30.5539	31.5109	43.9452	73.1217	35.3366	0.00377985	-1.01297	down
RcHm_v2.0_Chr5g0013001	3.48529	1.95235	3.25773	7.68864	6.31492	9.99425	2.89846	7.99927	0.000288806	1.49655	up
RcHm_v2.0_Chr3g0453791	0.803344	1.57027	2.09295	0.247768	0.399921	0.297458	1.48885	0.315049	0.000186572	-2.18014	down
RcHm_v2.0_Chr7g0224131	8.48768	7.98063	11.2269	14.848	19.8401	20.375	9.23175	18.3543	0.000460758	1.01885	up
RcHm_v2.0_Chr5g0043321	17.2729	30.6827	44.1576	2.20483	1.84844	0.280438	30.7044	1.44457	5.97592e-09	-4.35485	down
RcHm_v2.0_Chr4g0444931	20.0797	17.9221	26.767	2.00203	3.90007	1.14823	21.5896	2.35011	1.54416e-10	-3.17718	down
RcHm_v2.0_Chr1g0315221	3.00646	3.1726	2.07094	4.0356	9.19036	9.88937	2.75	7.70511	0.00679796	1.49335	up
RcHm_v2.0_Chr4g0406221	160.721	50.0325	133.719	1757.14	488.695	813.535	114.824	1019.79	2.08986e-06	3.20882	up
RcHm_v2.0_Chr1g0357211	1.52815	0.642098	1.50018	6.35629	2.45974	3.54372	1.22348	4.11992	0.00766756	1.79117	up
RcHm_v2.0_Chr2g0142621	0	0	0.107313	0.986443	0.456488	0.532307	0.035771	0.658413	0.00664643	4.17751	up
RcHm_v2.0_Chr7g0178611	61.3797	52.7916	82.3343	138.58	112.187	139.114	65.5019	129.96	0.00113111	1.02822	up
RcHm_v2.0_Chr6g0287901	1.64076	7.62976	1.37268	0.027615	0.056924	0	3.54773	0.0281797	4.232e-10	-6.91307	down
RcHm_v2.0_Chr1g0353401	35.425	23.412	38.888	66.128	58.422	84.1934	32.575	69.5811	0.00186366	1.1293	up
RcHm_v2.0_Chr1g0374261	0.366449	0.2828	0.415334	3.76406	3.89263	3.78746	0.354861	3.81472	2.4273e-18	3.3896	up
RcHm_v2.0_Chr7g0198411	3.71096	0.87936	0.846202	0	0	0.056304	1.81217	0.018768	2.68035e-06	-6.53058	down
RcHm_v2.0_Chr3g0460651	193.302	874.967	852.661	39.9568	160.915	36.1826	640.31	79.0181	0.000238678	-3.0076	down
RcHm_v2.0_Chr2g0153111	47.2072	109.284	37.4386	14.1417	21.5025	6.19456	64.6432	13.9463	0.00102492	-2.19258	down
RcHm_v2.0_Chr3g0472321	0.819298	0.727337	0.287686	7.84234	5.2018	8.1432	0.61144	7.06245	2.75397e-10	3.49179	up
RcHm_v2.0_Chr5g0041101	64.1838	77.9176	78.919	177.04	159.709	150.316	73.6735	162.355	1.47636e-07	1.17667	up
RcHm_v2.0_Chr4g0429381	2.40161	1.42773	9.88589	175.05	13.4505	54.2696	4.57174	80.9234	6.18703e-05	4.23878	up
RcHm_v2.0_Chr2g0162251	13.6022	4.74443	7.45334	19.573	44.5097	29.4218	8.60001	31.1682	0.00139634	1.86112	up
RcHm_v2.0_Chr1g0357691	0.202738	0.043572	0.181111	9.93724	1.55025	4.89299	0.142474	5.46016	4.60946e-10	5.2301	up
RcHm_v2.0_Chr7g0179931	6.2501	6.97003	3.93911	16.2915	14.651	12.9262	5.71975	14.6229	0.000305614	1.38204	up
RcHm_v2.0_Chr5g0005101	1.83851	1.72285	2.04699	3.78332	3.97989	5.89014	1.86945	4.55112	6.71267e-05	1.31165	up
RcHm_v2.0_Chr1g0374421	24.4572	44.147	18.784	5.94766	12.3082	7.27415	29.1294	8.51001	0.000513103	-1.761	down
RcHm_v2.0_Chr2g0109391	15.1318	18.4049	22.3685	37.433	31.9001	39.9591	18.6351	36.4308	0.000497281	1.00577	up
RcHm_v2.0_Chr7g0233491	8.28195	4.23522	5.34564	0.990406	1.59159	2.17586	5.95427	1.58595	0.000160577	-1.88784	down
[truncated: 1,887 more rows]

## Sheet: Table S6
Table S6 DEGs log2 fold change between control and different time post-inoculation.
[truncated: 32 more rows]

## Sheet: Table S7
Table S7 List of the MLPs identified in Rosa chinensis.
[truncated: 49 more rows]

[truncated: 5 more sheets: Table S8, Table S9, Table S10, Table S11, Table S12]
